# Supplementary material for: Genome-Wide Identification and Characterization of UTR-Introns of Citrus sinensis
Source: Int J Mol Sci. 2020 Apr 27;21(9):3088. doi: 10.3390/ijms21093088 (PMC7247714; doi:10.3390/ijms21093088)
Supplement: Supplementary file 1 [file ijms-21-03088-s001.zip]

Archive with 12 entries (11 files):
- Supplemental tables/
- Supplemental tables/Supplemental data Table S1.xlsx
- Supplemental tables/Supplemental data Table S10.xlsx
- Supplemental tables/Supplemental data Table S11.xlsx
- Supplemental tables/supplemental data Table S2.xlsx
- Supplemental tables/Supplemental data Table S3.xlsx
- Supplemental tables/Supplemental data Table S4.xlsx
- Supplemental tables/Supplemental data Table S5.xlsx
- Supplemental tables/Supplemental data Table S6.xlsx
- Supplemental tables/Supplemental data Table S7.xlsx
- Supplemental tables/Supplemental data Table S8.xlsx
- Supplemental tables/Supplemental data Table S9.xlsx
