# Supplementary material for: Genome-Wide Identification and Characterization of UTR-Introns of Citrus sinensis
Source: Int J Mol Sci. 2020 Apr 27;21(9):3088. doi: 10.3390/ijms21093088 (PMC7247714; doi:10.3390/ijms21093088)
Supplement: Supplementary file 1 [file ijms-21-03088-s001.zip › Supplemental tables/Supplemental data Table S1.xlsx]

## Sheet: Supplemental data Table S1
Supplemental data Table S1 Information of the 5UIs and 3UIs identified in the sweet orange (Citrus sinensis) genome and the gene transcripts containing them.
Gene ID	Chromosome	Type	Start	End	Strand	Length	Function
Cs1g09230.1	chr1	5UTR_intron.1	10496586	10496679	+	93	Putative uncharacterized protein
Cs1g11700.1	chr1	5UTR_intron.2	14272163	14272283	-	120	Putative uncharacterized protein Sb04g036130 ;F-box/LRR-repeat protein 14
Cs1g11700.2	chr1	5UTR_intron.1	14272163	14272791	-	628	Putative uncharacterized protein Sb04g036130 ;F-box/LRR-repeat protein 14
Cs4g16410.2	chr4	5UTR_intron.1	16022555	16022847	-	292	Putative uncharacterized protein OSJNBb0072F04.2 ;Putative F-box/LRR-repeat protein At3g59240 ; F-box/LRR-repeat protein At4g14103 ; Putative F-box protein At3g58860 ; F-box/FBD/LRR-repeat protein At1g51370 ; F-box protein At3g59000 ; Putative F-box/FBD/LRR-repeat protein At5g22610
Cs4g13290.1	chr4	5UTR_intron.1	10454212	10454339	+	127	F-box/LRR-repeat protein At4g29420 ;Putative uncharacterized protein Sb03g003020
Cs8g15020.2	chr8	5UTR_intron.1	18138940	18139133	+	193	F-box/LRR-repeat protein At1g67190 ;Putative uncharacterized protein Sb03g040540
Cs8g15020.1	chr8	5UTR_intron.1	18138940	18139155	+	215	F-box/LRR-repeat protein At1g67190 ;Putative uncharacterized protein Sb03g040540
Cs2g18440.1	chr2	5UTR_intron.1	15134365	15135122	-	757	F-box/LRR-repeat protein 12 ; F-box protein SKP2B ; SCF E3 ubiquitin ligase complex F-box protein grrA ; Protein AMN1 homolog ;Chromosome 21 SCAF15012%2C whole genome shotgun sequence. (Fragment)
Cs6g10190.2	chr6	5UTR_intron.1	11827421	11827706	-	285	F-box protein At4g10400 ; Putative FBD-associated F-box protein At5g56440 ; F-box/FBD/LRR-repeat protein At4g26340 ; Putative F-box/LRR-repeat protein At5g41840 ; F-box/LRR-repeat protein 13 ; Putative F-box/FBD/LRR-repeat protein At4g00315 ; FBD-associated F-box protein At2g26860 ; Putative F-box protein At3g44060 ;FBD%2C F-box and leucine rich repeat domain-containing protein
Cs6g10210.1	chr6	5UTR_intron.1	11837887	11838343	-	456	FBD-associated F-box protein At2g26860 ; F-box/LRR-repeat protein 13 ; F-box/FBD/LRR-repeat protein At1g16930 ; F-box protein At4g10400 ; Putative F-box/LRR-repeat protein At4g13965 ; Putative FBD-associated F-box protein At5g53635 ; Predicted FBD-associated F-box protein At5g56700 ; Putative F-box/FBD/LRR-repeat protein At1g78760 ; Probable FBD-associated F-box protein At1g32375 ;FBD%2C F-box%2C…
Cs4g03650.1	chr4	5UTR_intron.1	1922692	1922834	-	142	Speract/scavenger receptor ; Cyclin-like F-box ; Galactose oxidase%2C central ;Adagio protein 1 ; Adagio-like protein 1 ; Putative adagio-like protein 2 ; Serine/threonine-protein phosphatase BSL2 ; Serine/threonine-protein phosphatase BSL2 homolog ; RING finger protein B ; Acyl-CoA-binding domain-containing protein 5 ; Kelch domain-containing protein 2 ; Probable serine/threonine-protein kinase …
Cs6g20970.1	chr6	5UTR_intron.1	20250401	20251059	-	658	S locus F-box protein with the low allelic sequence polymorphism 1-S2
Cs6g21170.1	chr6	5UTR_intron.1	20398954	20399411	+	457	S locus F-box protein with the low allelic sequence polymorphism 1-S1
Cs6g21800.3	chr6	5UTR_intron.2	20795360	20796018	-	658	Putative uncharacterized protein Sb09g024255 (Fragment) ;EID1-like F-box protein 2
Cs6g21800.1	chr6	5UTR_intron.2	20795360	20796107	-	747	Putative uncharacterized protein Sb09g024255 (Fragment) ;EID1-like F-box protein 2
orange1.1t00443.1	chrUn	5UTR_intron.1	5701653	5701773	+	120	Putative uncharacterized protein Sb03g030090 ;F-box/kelch-repeat protein At3g61590
orange1.1t00443.3	chrUn	5UTR_intron.1	5702144	5703316	+	1172	Putative uncharacterized protein Sb03g030090 ;F-box/kelch-repeat protein At3g61590
orange1.1t00443.2	chrUn	5UTR_intron.1	5702421	5703316	+	895	Putative uncharacterized protein Sb03g030090 ;F-box/kelch-repeat protein At3g61590
Cs2g26800.2	chr2	5UTR_intron.1	26694605	26694806	-	201	F-box/WD-40 repeat-containing protein At5g21040 ; Pre-mRNA-processing factor 19 ; WD repeat-containing protein 86 ;Putative uncharacterized protein Sb06g028850
Cs5g17350.1	chr5	5UTR_intron.1	17220158	17221086	+	928	F-box/LRR-repeat/kelch-repeat protein At1g09650 ;Putative uncharacterized protein
Cs5g17360.2	chr5	5UTR_intron.1	17224110	17225135	+	1025	F-box/LRR-repeat/kelch-repeat protein At1g09650 ;Putative uncharacterized protein
Cs7g04050.1	chr7	5UTR_intron.1	1940343	1940672	-	329	F-box/kelch-repeat protein SKIP11 ; Influenza virus NS1A-binding protein homolog B ; Influenza virus NS1A-binding protein homolog A ; Kelch-like protein 8 ; Kelch-like ECH-associated protein 1 ; Actin-binding protein IPP ;Kelch repeat-containing F-box family protein%2C putative%2C expressed
Cs7g04050.2	chr7	5UTR_intron.1	1940343	1940914	-	571	F-box/kelch-repeat protein SKIP11 ; Influenza virus NS1A-binding protein homolog B ; Influenza virus NS1A-binding protein homolog A ; Kelch-like protein 8 ; Kelch-like ECH-associated protein 1 ; Actin-binding protein IPP ;Kelch repeat-containing F-box family protein%2C putative%2C expressed
Cs8g16750.1	chr8	5UTR_intron.2	19728019	19728646	-	627	F-box/kelch-repeat protein At5g60570 ; Putative F-box/kelch-repeat protein At4g35120 ; Kelch-like protein 18 ;Kelch repeat-containing F-box family protein%2C putative%2C expressed
orange1.1t04640.1	chrUn	5UTR_intron.1	73370435	73371994	+	1559	F-box/kelch-repeat protein At5g60570 ; Kelch-like protein 18 ; Influenza virus NS1A-binding protein ; Gigaxonin ;Kelch repeat-containing F-box family protein%2C putative%2C expressed
Cs3g27460.1	chr3	5UTR_intron.1	28449162	28449313	-	151	F-box/kelch-repeat protein At5g42350 ;Kelch repeat-containing F-box family protein
Cs3g27460.2	chr3	5UTR_intron.1	28449162	28449528	-	366	F-box/kelch-repeat protein At5g42350 ;Kelch repeat-containing F-box family protein
Cs2g25210.2	chr2	5UTR_intron.1	24503352	24504785	+	1433	F-box/kelch-repeat protein At3g27150 ; Kelch-like protein 17 ;Kelch repeat-containing F-box family protein%2C putative%2C expressed
Cs2g25210.1	chr2	5UTR_intron.1	24503523	24504785	+	1262	F-box/kelch-repeat protein At3g27150 ; Kelch-like protein 17 ;Kelch repeat-containing F-box family protein%2C putative%2C expressed
Cs3g18720.2	chr3	5UTR_intron.1	22192738	22193440	+	702	F-box/kelch-repeat protein At1g22040 ; Kelch-like protein diablo ; Kelch-like protein 20 ; Ring canal kelch protein ;Kelch repeat-containing F-box family protein
Cs3g14690.1	chr3	5UTR_intron.1	18990562	18990750	-	188	F-box protein PP2-B13 ; F-box protein VBF ;Putative uncharacterized protein Sb04g036820
Cs6g22120.1	chr6	5UTR_intron.1	20972685	20973657	-	972	F-box protein At5g39250 ;Putative uncharacterized protein Sb01g032310
Cs8g13080.1	chr8	5UTR_intron.1	15562785	15564102	+	1317	F-box protein At5g03970 ;F-box associated ubiquitination effector-like protein
Cs4g11160.1	chr4	5UTR_intron.1	7835145	7836165	-	1020	Polyubiquitin containing 7 ubiquitin monomers ;Polyubiquitin 10 ; Polyubiquitin (Fragment) ; Ubiquitin-60S ribosomal protein L40 ; Polyubiquitin-A ; Polyubiquitin-C ; Polyubiquitin-B ; Polyubiquitin-H ; Polyubiquitin-J
Cs4g11160.2	chr4	5UTR_intron.1	7835145	7836171	-	1026	Polyubiquitin containing 7 ubiquitin monomers ;Polyubiquitin 10 ; Polyubiquitin (Fragment) ; Ubiquitin-60S ribosomal protein L40 ; Polyubiquitin-A ; Polyubiquitin-C ; Polyubiquitin-B ; Polyubiquitin-H ; Polyubiquitin-J
Cs4g11200.2	chr4	5UTR_intron.1	7897221	7897332	-	111	Polyubiquitin ; Polyubiquitin (Fragment) ; Polyubiquitin-A ; Ubiquitin-60S ribosomal protein L40 ; Polyubiquitin-H ; Polyubiquitin-G ; Polyubiquitin-F ; Polyubiquitin-C ; Polyubiquitin-B ;Similar to uniprot|P04838 Saccharomyces cerevisiae YLL039c UBI4 ubiquitin
Cs4g11200.1	chr4	5UTR_intron.1	7897221	7897844	-	623	Polyubiquitin ; Polyubiquitin (Fragment) ; Polyubiquitin-A ; Ubiquitin-60S ribosomal protein L40 ; Polyubiquitin-H ; Polyubiquitin-G ; Polyubiquitin-F ; Polyubiquitin-C ; Polyubiquitin-B ;Similar to uniprot|P04838 Saccharomyces cerevisiae YLL039c UBI4 ubiquitin
Cs3g19085.1	chr3	5UTR_intron.1	22439234	22439937	+	703	Ribosomal protein S19%2C mitochondrial ; 40S ribosomal protein S19%2C mitochondrial ; 30S ribosomal protein S19 ;Putative uncharacterized protein Sb01g015535 (Fragment)
Cs6g04100.1	chr6	5UTR_intron.1	4734604	4735249	+	645	Ribosomal protein S1%2C mitochondrial ;Mitochondrial S1 ribosomal protein (Fragment)
Cs2g11430.2	chr2	5UTR_intron.1	8579223	8579560	+	337	Ribosomal protein L7/L12 C-terminal domain containing protein ;50S ribosomal protein L7/L12 ; 50S ribosomal protein L12%2C cyanelle ; 60 ribosomal protein L12%2C mitochondrial
Cs2g11430.1	chr2	5UTR_intron.1	8579327	8579560	+	233	Ribosomal protein L7/L12 C-terminal domain containing protein ;50S ribosomal protein L7/L12 ; 50S ribosomal protein L12%2C cyanelle ; 60 ribosomal protein L12%2C mitochondrial
Cs6g06100.1	chr6	5UTR_intron.1	7767668	7769314	-	1646	Ribosomal protein L7/L12 C-terminal domain containing protein ;50S ribosomal protein L7/L12 ; 50S ribosomal protein L12%2C chloroplastic
Cs9g05160.3	chr9	5UTR_intron.1	3016864	3017303	-	439	Ribosomal protein L33 ;50S ribosomal protein L33 ; 60S ribosomal protein L39%2C mitochondrial
Cs9g05160.2	chr9	5UTR_intron.1	3016912	3017303	-	391	Ribosomal protein L33 ;50S ribosomal protein L33 ; 60S ribosomal protein L39%2C mitochondrial
Cs9g05160.1	chr9	5UTR_intron.1	3016915	3017303	-	388	Ribosomal protein L33 ;50S ribosomal protein L33 ; 60S ribosomal protein L39%2C mitochondrial
Cs4g12850.3	chr4	5UTR_intron.1	9898546	9898724	+	178	Mitochondrial 60S ribosomal protein L2%2C putative ;60S ribosomal protein L2%2C mitochondrial ; 50S ribosomal protein L2
Cs4g12850.2	chr4	5UTR_intron.1	9898546	9898730	+	184	Mitochondrial 60S ribosomal protein L2%2C putative ;60S ribosomal protein L2%2C mitochondrial ; 50S ribosomal protein L2
Cs4g12850.1	chr4	5UTR_intron.1	9898546	9898768	+	222	Mitochondrial 60S ribosomal protein L2%2C putative ;60S ribosomal protein L2%2C mitochondrial ; 50S ribosomal protein L2
Cs6g17460.1	chr6	5UTR_intron.1	17933025	17933574	-	549	Component of cytosolic 80S ribosome and 40S small subunit (Fragment) ;40S ribosomal protein S28 ; 30S ribosomal protein S28e
Cs2g16080.1	chr2	5UTR_intron.3	12818283	12820117	-	1834	60S ribosomal protein L6%2C mitochondrial ; 50S ribosomal protein L6 ; 50S ribosomal protein L6%2C chloroplastic ;Mitochondrial 60S ribosomal protein L6%2C putative%2C expressed
Cs7g21330.1	chr7	5UTR_intron.1	18686353	18686972	+	619	50S ribosomal protein L18 ;Ribosomal protein L18 family protein%2C putative%2C expressed
Cs3g03820.2	chr3	5UTR_intron.1	4231130	4231401	-	271	50S ribosomal protein L18 ;Putative uncharacterized protein OJ1210_A07.22
Cs3g03820.1	chr3	5UTR_intron.1	4231130	4232012	-	882	50S ribosomal protein L18 ;Putative uncharacterized protein OJ1210_A07.22
Cs8g07900.1	chr8	5UTR_intron.1	5897099	5897587	-	488	50S ribosomal protein L14 ;Putative uncharacterized protein At5g46160
Cs7g23110.1	chr7	5UTR_intron.1	21716852	21717179	+	327	40S ribosomal protein S17-3 ; 30S ribosomal protein S17e ;Ribosomal protein S17%2C component of cytosolic 80S ribosome and 40S small subunit
Cs7g23110.5	chr7	5UTR_intron.1	21716852	21717364	+	512	40S ribosomal protein S17-3 ; 30S ribosomal protein S17e ;Ribosomal protein S17%2C component of cytosolic 80S ribosome and 40S small subunit
Cs7g23110.4	chr7	5UTR_intron.1	21716852	21717367	+	515	40S ribosomal protein S17-3 ; 30S ribosomal protein S17e ;Ribosomal protein S17%2C component of cytosolic 80S ribosome and 40S small subunit
Cs7g23110.2	chr7	5UTR_intron.1	21716852	21717370	+	518	40S ribosomal protein S17-3 ; 30S ribosomal protein S17e ;Ribosomal protein S17%2C component of cytosolic 80S ribosome and 40S small subunit
Cs7g23110.3	chr7	5UTR_intron.1	21716852	21717373	+	521	40S ribosomal protein S17-3 ; 30S ribosomal protein S17e ;Ribosomal protein S17%2C component of cytosolic 80S ribosome and 40S small subunit
Cs1g04130.2	chr1	5UTR_intron.1	3371398	3371601	-	203	AN1-like Zinc finger family protein%2C expressed ;Zinc finger A20 and AN1 domain-containing stress-associated protein 9 ; AN1-type zinc finger protein 6 ; Zinc finger AN1 domain-containing stress-associated protein 14 ; Putative zinc finger A20 and AN1 domain-containing stress-associated protein 8 ; AN1-type zinc finger and ubiquitin domain-containing protein 1
Cs8g15150.2	chr8	5UTR_intron.1	18283793	18283971	-	178	Zinc finger A20 and AN1 domains-containing protein ;Zinc finger A20 and AN1 domain-containing stress-associated protein 3 ; AN1-type zinc finger protein 6 ; Zinc finger AN1 domain-containing stress-associated protein 14 ; Putative zinc finger A20 and AN1 domain-containing stress-associated protein 8 ; AN1-type zinc finger and ubiquitin domain-containing protein 1
Cs8g15150.1	chr8	5UTR_intron.1	18283843	18283971	-	128	Zinc finger A20 and AN1 domains-containing protein ;Zinc finger A20 and AN1 domain-containing stress-associated protein 3 ; AN1-type zinc finger protein 6 ; Zinc finger AN1 domain-containing stress-associated protein 14 ; Putative zinc finger A20 and AN1 domain-containing stress-associated protein 8 ; AN1-type zinc finger and ubiquitin domain-containing protein 1
Cs5g09740.1	chr5	5UTR_intron.2	6696356	6697042	-	686	Zinc finger A20 and AN1 domains-containing protein ;Zinc finger A20 and AN1 domain-containing stress-associated protein 1 ; Putative zinc finger A20 and AN1 domain-containing stress-associated protein 8 ; AN1-type zinc finger protein 5 ; Zinc finger AN1 domain-containing stress-associated protein 14 ; AN1-type zinc finger and ubiquitin domain-containing protein 1
Cs2g01050.2	chr2	5UTR_intron.1	29339	29464	+	125	Zinc finger A20 and AN1 domain-containing stress-associated protein 8 ; AN1-type zinc finger protein 6 ; Putative zinc finger A20 and AN1 domain-containing stress-associated protein 8 ; Zinc finger AN1 domain-containing stress-associated protein 15 ; AN1-type zinc finger and ubiquitin domain-containing protein 1 ;Putative multiple stress-responsive zinc-finger protein
Cs2g01050.1	chr2	5UTR_intron.1	29339	29467	+	128	Zinc finger A20 and AN1 domain-containing stress-associated protein 8 ; AN1-type zinc finger protein 6 ; Putative zinc finger A20 and AN1 domain-containing stress-associated protein 8 ; Zinc finger AN1 domain-containing stress-associated protein 15 ; AN1-type zinc finger and ubiquitin domain-containing protein 1 ;Putative multiple stress-responsive zinc-finger protein
Cs2g01050.4	chr2	5UTR_intron.1	29339	31203	+	1864	Zinc finger A20 and AN1 domain-containing stress-associated protein 8 ; AN1-type zinc finger protein 6 ; Putative zinc finger A20 and AN1 domain-containing stress-associated protein 8 ; Zinc finger AN1 domain-containing stress-associated protein 15 ; AN1-type zinc finger and ubiquitin domain-containing protein 1 ;Putative multiple stress-responsive zinc-finger protein
Cs9g14070.3	chr9	5UTR_intron.1	13536255	13537440	-	1185	Zinc finger A20 and AN1 domain-containing stress-associated protein 8 ; AN1-type zinc finger protein 5 ; Zinc finger AN1 domain-containing stress-associated protein 15 ; Putative zinc finger A20 and AN1 domain-containing stress-associated protein 8 ; AN1-type zinc finger and ubiquitin domain-containing protein 1 ;Putative multiple stress-responsive zinc-finger protein
Cs9g14070.1	chr9	5UTR_intron.1	13536258	13537440	-	1182	Zinc finger A20 and AN1 domain-containing stress-associated protein 8 ; AN1-type zinc finger protein 5 ; Zinc finger AN1 domain-containing stress-associated protein 15 ; Putative zinc finger A20 and AN1 domain-containing stress-associated protein 8 ; AN1-type zinc finger and ubiquitin domain-containing protein 1 ;Putative multiple stress-responsive zinc-finger protein
Cs9g14070.2	chr9	5UTR_intron.1	13537483	13537572	-	89	Zinc finger A20 and AN1 domain-containing stress-associated protein 8 ; AN1-type zinc finger protein 5 ; Zinc finger AN1 domain-containing stress-associated protein 15 ; Putative zinc finger A20 and AN1 domain-containing stress-associated protein 8 ; AN1-type zinc finger and ubiquitin domain-containing protein 1 ;Putative multiple stress-responsive zinc-finger protein
Cs6g15060.2	chr6	5UTR_intron.1	16153985	16154078	-	93	Zinc finger A20 and AN1 domain-containing stress-associated protein 4 ; Zinc finger AN1 domain-containing stress-associated protein 15 ; AN1-type zinc finger protein 6 ; Putative zinc finger A20 and AN1 domain-containing stress-associated protein 8 ; AN1-type zinc finger and ubiquitin domain-containing protein 1 ;Putative uncharacterized protein Sb04g021610
Cs6g15060.1	chr6	5UTR_intron.1	16154004	16154078	-	74	Zinc finger A20 and AN1 domain-containing stress-associated protein 4 ; Zinc finger AN1 domain-containing stress-associated protein 15 ; AN1-type zinc finger protein 6 ; Putative zinc finger A20 and AN1 domain-containing stress-associated protein 8 ; AN1-type zinc finger and ubiquitin domain-containing protein 1 ;Putative uncharacterized protein Sb04g021610
Cs5g23450.2	chr5	5UTR_intron.2	26192766	26193538	-	772	Uncharacterized aarF domain-containing protein kinase 1 ;Uncharacterized aarF domain-containing protein kinase 1 ; Probable serine/threonine-protein kinase abkB ; Probable serine/threonine-protein kinase abkD ; Putative ABC1 protein At2g40090 ; ABC1 family protein C15C4.02 ; Probable ubiquinone biosynthesis protein UbiB ; Uncharacterized protein Rv0647c/MT0675
Cs5g34090.1	chr5	5UTR_intron.1	34978051	34978165	-	114	UDP-glucoronosyl/UDP-glucosyl transferase family protein ;Pentatricopeptide repeat-containing protein At5g39710 ; Pentatricopeptide repeat-containing protein At1g05670%2C mitochondrial ; Pentatricopeptide repeat-containing protein At1g62930%2C chloroplastic ; Putative pentatricopeptide repeat-containing protein At5g59900 ; Putative pentatricopeptide repeat-containing protein At1g12700%2C mitochon…
orange1.1t04386.1	chrUn	5UTR_intron.1	68873171	68873270	-	99	TMV resistance protein N ; Probable WRKY transcription factor 16 ; Protein DA1-related 4 ;NBS-LRR type disease resistance-like protein (Fragment)
orange1.1t05915.1	chrUn	5UTR_intron.1	74373166	74374328	+	1162	TIR-NBS-LRR-TIR type disease resistance protein (Fragment) ;TMV resistance protein N ; Putative disease resistance protein At4g19050 ; Probable WRKY transcription factor 19 ; Receptor-like protein kinase ; Protein SUPPRESSOR OF npr1-1%2C CONSTITUTIVE 1
Cs2g31200.2	chr2	5UTR_intron.1	30541778	30541965	-	187	Scarecrow-like protein 3 ; DELLA protein GAI1 ; DELLA protein GAI ; DELLA protein RGA ; Protein SCARECROW ; DELLA protein GAIP ; Scarecrow-like transcription factor PAT1 ; Chitin-inducible gibberellin-responsive protein 2 ; DELLA protein GAIP-B ;DELLA domain GRAS family transcription factor rga-like protein
Cs4g10830.1	chr4	5UTR_intron.1	7414039	7414132	-	93	Resistance protein RPP8-like protein (Fragment) ;Probable disease resistance RPP8-like protein 4 ; Disease resistance protein RPH8A ; Putative disease resistance protein At1g59780
Cs2g12200.2	chr2	5UTR_intron.1	9187504	9187628	-	124	Putative uncharacterized protein OSJNBb0007E22.25 ;LOB domain-containing protein 6 ; Protein IAL1 ; Protein LATERAL ORGAN BOUNDARIES
Cs2g12200.1	chr2	5UTR_intron.1	9187504	9188371	-	867	Putative uncharacterized protein OSJNBb0007E22.25 ;LOB domain-containing protein 6 ; Protein IAL1 ; Protein LATERAL ORGAN BOUNDARIES
Cs4g10860.1	chr4	5UTR_intron.1	7474701	7475455	+	754	Putative uncharacterized protein ;Putative disease resistance protein At4g10780 ; Probable disease resistance protein At1g61180 ; Disease resistance protein RPS5 ; Leucine-rich repeat and IQ domain-containing protein 4
orange1.1t05262.1	chrUn	5UTR_intron.1	85049624	85050129	+	505	Putative plant disease resistant protein%2C identical ;Putative disease resistance protein RGA3 ; Disease resistance protein RGA2 ; Probable disease resistance protein At1g58390 ; Putative inactive disease susceptibility protein LOV1
Cs4g20340.2	chr4	5UTR_intron.1	19679757	19679900	+	143	Putative pentatricopeptide repeat-containing protein At4g17915 ; Pentatricopeptide repeat-containing protein At5g46680 ; Pentatricopeptide repeat-containing protein At3g04760%2C chloroplastic ; Pentatricopeptide repeat-containing protein At1g63080%2C mitochondrial ; Putative pentatricopeptide repeat-containing protein At1g12700%2C mitochondrial ;DEAD/DEAH box helicase family protein%2C putative%2…
Cs4g20340.1	chr4	5UTR_intron.1	19679757	19680333	+	576	Putative pentatricopeptide repeat-containing protein At4g17915 ; Pentatricopeptide repeat-containing protein At5g46680 ; Pentatricopeptide repeat-containing protein At1g03560%2C mitochondrial ; Pentatricopeptide repeat-containing protein At3g53700%2C chloroplastic ; Protein Rf1%2C mitochondrial ;Pentatricopeptide repeat-containing protein%2C putative
Cs5g03910.1	chr5	5UTR_intron.1	2160054	2160201	-	147	Putative pentatricopeptide repeat-containing protein At1g74580 ; Pentatricopeptide repeat-containing protein At5g64320%2C mitochondrial ; Pentatricopeptide repeat-containing protein At1g62910 ; Protein Rf1%2C mitochondrial ; Pentatricopeptide repeat-containing protein At1g62930%2C chloroplastic ;DEAD/DEAH box helicase family protein%2C putative%2C expressed
orange1.1t05305.2	chrUn	5UTR_intron.1	85511974	85512245	+	271	Putative pentatricopeptide repeat-containing protein At1g12700%2C mitochondrial ; Pentatricopeptide repeat-containing protein At1g62930%2C chloroplastic ; Pentatricopeptide repeat-containing protein At1g63080%2C mitochondrial ; Pentatricopeptide repeat-containing protein At1g62910 ; Putative pentatricopeptide repeat-containing protein At2g02150 ; Protein Rf1%2C mitochondrial ;Helicase domain and …
Cs7g10230.1	chr7	5UTR_intron.1	6559441	6559931	+	490	Putative pentatricopeptide (PPR) repeat-containing protein ;Pentatricopeptide repeat-containing protein At3g04130%2C mitochondrial ; Putative pentatricopeptide repeat-containing protein At1g02420
Cs8g12590.2	chr8	5UTR_intron.1	14661196	14661702	-	506	Putative pentatricopeptide (PPR) repeat-containing protein ;Pentatricopeptide repeat-containing protein At1g08610 ; Pentatricopeptide repeat-containing protein At3g04760%2C chloroplastic ; Putative pentatricopeptide repeat-containing protein At1g74580 ; Pentatricopeptide repeat-containing protein At1g05670%2C mitochondrial ; Putative pentatricopeptide repeat-containing protein At1g12700%2C mitoch…
Cs8g12590.1	chr8	5UTR_intron.1	14661303	14661702	-	399	Putative pentatricopeptide (PPR) repeat-containing protein ;Pentatricopeptide repeat-containing protein At1g08610 ; Pentatricopeptide repeat-containing protein At3g04760%2C chloroplastic ; Putative pentatricopeptide repeat-containing protein At1g74580 ; Pentatricopeptide repeat-containing protein At1g05670%2C mitochondrial ; Putative pentatricopeptide repeat-containing protein At1g12700%2C mitoch…
Cs4g01510.2	chr4	5UTR_intron.1	413048	413482	+	434	Putative CCR4-NOT transcription complex%2C subunit 7 ;Probable CCR4-associated factor 1 homolog 7 ; CCR4-NOT transcription complex subunit 8 ; Poly(A) ribonuclease pop2 ; Putative CCR4-associated factor 1 homolog 8
Cs4g01510.1	chr4	5UTR_intron.1	413216	413482	+	266	Putative CCR4-NOT transcription complex%2C subunit 7 ;Probable CCR4-associated factor 1 homolog 7 ; CCR4-NOT transcription complex subunit 8 ; Poly(A) ribonuclease pop2 ; Putative CCR4-associated factor 1 homolog 8
Cs7g06230.1	chr7	5UTR_intron.1	3582903	3582998	-	95	Putative CCR4-NOT transcription complex%2C subunit 7 ;Probable CCR4-associated factor 1 homolog 7 ; CCR4-NOT transcription complex subunit 7 ; Poly(A) ribonuclease pop2 ; Putative CCR4-associated factor 1 homolog 8
Cs1g11100.1	chr1	5UTR_intron.1	13652027	13652325	+	298	Putative CCR4-NOT transcription complex%2C subunit 7 ;Probable CCR4-associated factor 1 homolog 6 ; CCR4-NOT transcription complex subunit 7 ; Poly(A) ribonuclease pop2 ; Putative CCR4-associated factor 1 homolog 3
Cs5g05950.3	chr5	5UTR_intron.1	3670503	3671648	+	1145	Protein LATERAL ORGAN BOUNDARIES ; LOB domain-containing protein 25 ; Protein IAL1 ;Putative uncharacterized protein OSJNBb0007E22.25
Cs5g05950.1	chr5	5UTR_intron.1	3670564	3671648	+	1084	Protein LATERAL ORGAN BOUNDARIES ; LOB domain-containing protein 25 ; Protein IAL1 ;Putative uncharacterized protein OSJNBb0007E22.25
Cs5g05950.2	chr5	5UTR_intron.1	3670564	3671658	+	1094	Protein LATERAL ORGAN BOUNDARIES ; LOB domain-containing protein 25 ; Protein IAL1 ;Putative uncharacterized protein OSJNBb0007E22.25
Cs5g02820.1	chr5	5UTR_intron.1	1337222	1337579	+	357	Probable WRKY transcription factor 19 ;Putative uncharacterized protein Sb03g028290
Cs5g02820.4	chr5	5UTR_intron.1	1337222	1338794	+	1572	Probable WRKY transcription factor 19 ;Putative uncharacterized protein Sb03g028290
Cs5g02820.3	chr5	5UTR_intron.1	1337328	1338794	+	1466	Probable WRKY transcription factor 19 ;Putative uncharacterized protein Sb03g028290
Cs5g02820.2	chr5	5UTR_intron.2	1337659	1338794	+	1135	Probable WRKY transcription factor 19 ;Putative uncharacterized protein Sb03g028290
orange1.1t02679.3	chrUn	5UTR_intron.2	40924657	40925616	-	959	Probable WRKY transcription factor 19 ;Putative uncharacterized protein Sb03g028290
orange1.1t02679.1	chrUn	5UTR_intron.3	40924780	40925393	-	613	Probable WRKY transcription factor 19 ;Putative uncharacterized protein Sb03g028290
orange1.1t02679.5	chrUn	5UTR_intron.2	40924780	40925616	-	836	Probable WRKY transcription factor 19 ;Putative uncharacterized protein Sb03g028290
orange1.1t02679.2	chrUn	5UTR_intron.1	40925438	40927381	-	1943	Probable WRKY transcription factor 19 ;Putative uncharacterized protein Sb03g028290
orange1.1t02679.4	chrUn	5UTR_intron.1	40926155	40927381	-	1226	Probable WRKY transcription factor 19 ;Putative uncharacterized protein Sb03g028290
Cs2g19040.2	chr2	5UTR_intron.1	15910851	15911201	+	350	Probable E3 ubiquitin-protein ligase RHA2B ; E3 ubiquitin-protein ligase RHA2A ; RING-H2 finger protein ATL7 ; RING-H2 zinc finger protein RHA1a ; E3 ubiquitin-protein ligase RLIM ; Putative RING-H2 finger protein ATL50 ; E3 ubiquitin-protein ligase arkadia ; E3 ubiquitin-protein ligase arkadia-B ; Uncharacterized RING finger protein P32A8.03c ; E3 ubiquitin-protein ligase arkadia-C ; E3 ubiquiti…
Cs2g19040.1	chr2	5UTR_intron.1	15910851	15911207	+	356	Probable E3 ubiquitin-protein ligase RHA2B ; E3 ubiquitin-protein ligase RHA2A ; RING-H2 finger protein ATL7 ; RING-H2 zinc finger protein RHA1a ; E3 ubiquitin-protein ligase RLIM ; Putative RING-H2 finger protein ATL50 ; E3 ubiquitin-protein ligase arkadia ; E3 ubiquitin-protein ligase arkadia-B ; Uncharacterized RING finger protein P32A8.03c ; E3 ubiquitin-protein ligase arkadia-C ; E3 ubiquiti…
Cs2g19040.3	chr2	5UTR_intron.1	15910851	15911358	+	507	Probable E3 ubiquitin-protein ligase RHA2B ; E3 ubiquitin-protein ligase RHA2A ; RING-H2 finger protein ATL7 ; RING-H2 zinc finger protein RHA1a ; E3 ubiquitin-protein ligase RLIM ; Putative RING-H2 finger protein ATL50 ; E3 ubiquitin-protein ligase arkadia ; E3 ubiquitin-protein ligase arkadia-B ; Uncharacterized RING finger protein P32A8.03c ; E3 ubiquitin-protein ligase arkadia-C ; E3 ubiquiti…
Cs5g04390.1	chr5	5UTR_intron.1	2506202	2507987	+	1785	Pentatricopeptide repeat-containing protein%2C putative ;Pentatricopeptide repeat-containing protein At1g74750 ; Pentatricopeptide repeat-containing protein At4g31850%2C chloroplastic ; Pentatricopeptide repeat-containing protein At1g51965%2C mitochondrial ; Putative pentatricopeptide repeat-containing protein At3g16710%2C mitochondrial ; Putative pentatricopeptide repeat-containing protein At2g0…
Cs3g17450.1	chr3	5UTR_intron.1	21173232	21173870	-	638	Pentatricopeptide repeat-containing protein At5g18475 ; Pentatricopeptide repeat-containing protein At5g16420%2C mitochondrial ; Pentatricopeptide repeat-containing protein At3g53700%2C chloroplastic ; Putative pentatricopeptide repeat-containing protein At1g09680 ; Putative pentatricopeptide repeat-containing protein At1g12700%2C mitochondrial ;Pentatricopeptide repeat-containing protein%2C puta…
orange1.1t01460.1	chrUn	5UTR_intron.1	24570905	24571173	+	268	Pentatricopeptide repeat-containing protein At3g22670%2C mitochondrial ; Pentatricopeptide repeat-containing protein At3g49730 ;Putative pentatricopeptide (PPR) repeat-containing protein
Cs5g15580.2	chr5	5UTR_intron.1	13936121	13936744	-	623	Pentatricopeptide repeat-containing protein At1g79080%2C chloroplastic ; Pentatricopeptide repeat-containing protein At1g09900 ; Pentatricopeptide repeat-containing protein At1g62670%2C mitochondrial ; Putative pentatricopeptide repeat-containing protein At1g12700%2C mitochondrial ;Putative pentatricopeptide (PPR) repeat-containing protein
Cs3g20090.1	chr3	5UTR_intron.1	23176727	23177393	+	666	Pentatricopeptide repeat-containing protein At1g77360%2C mitochondrial ; Pentatricopeptide repeat-containing protein At3g49730 ; Putative pentatricopeptide repeat-containing protein At5g65820 ;Pentatricopeptide repeat-containing protein%2C putative
Cs3g20090.2	chr3	5UTR_intron.1	23176931	23177393	+	462	Pentatricopeptide repeat-containing protein At1g77360%2C mitochondrial ; Pentatricopeptide repeat-containing protein At3g49730 ; Putative pentatricopeptide repeat-containing protein At5g65820 ;Pentatricopeptide repeat-containing protein%2C putative
Cs6g01290.1	chr6	5UTR_intron.1	531039	531132	-	93	Pentatricopeptide repeat-containing protein At1g73400%2C mitochondrial ; Pentatricopeptide repeat-containing protein At3g53700%2C chloroplastic ; Pentatricopeptide repeat-containing protein At1g09900 ; Putative pentatricopeptide repeat-containing protein At1g02420 ;Pentatricopeptide repeat-containing protein%2C putative
Cs2g22860.1	chr2	5UTR_intron.1	20588348	20588632	+	284	Pentatricopeptide repeat-containing protein At1g11900 ; Pentatricopeptide repeat-containing protein At4g31850%2C chloroplastic ; Pentatricopeptide repeat-containing protein At1g51965%2C mitochondrial ;Pentatricopeptide repeat-containing protein%2C putative
Cs2g03090.2	chr2	5UTR_intron.1	1346674	1346898	-	224	Pentatricopeptide repeat-containing protein At1g11710%2C mitochondrial ; Pentatricopeptide repeat-containing protein At5g01110 ; Pentatricopeptide repeat-containing protein At1g62930%2C chloroplastic ; Putative pentatricopeptide repeat-containing protein At1g09680 ;UDP-glucoronosyl/UDP-glucosyl transferase family protein
Cs2g03090.1	chr2	5UTR_intron.1	1346674	1346951	-	277	Pentatricopeptide repeat-containing protein At1g11710%2C mitochondrial ; Pentatricopeptide repeat-containing protein At5g01110 ; Pentatricopeptide repeat-containing protein At1g62930%2C chloroplastic ; Putative pentatricopeptide repeat-containing protein At1g09680 ;UDP-glucoronosyl/UDP-glucosyl transferase family protein
Cs1g02590.1	chr1	5UTR_intron.1	1901513	1903366	-	1853	Pentatricopeptide repeat-containing protein At1g08070 ; Putative pentatricopeptide repeat-containing protein At3g15930 ; Pentatricopeptide repeat-containing protein At2g29760%2C chloroplastic ; Pentatricopeptide repeat-containing protein At2g22410%2C mitochondrial ; Putative pentatricopeptide repeat-containing protein At5g59200%2C chloroplastic ; Putative pentatricopeptide repeat-containing prote…
Cs7g04620.1	chr7	5UTR_intron.1	2345998	2346654	-	656	Pentatricopeptide repeat-containing protein At1g05670%2C mitochondrial ; Pentatricopeptide repeat-containing protein At5g39710 ; Putative pentatricopeptide repeat-containing protein At2g02150 ; Pentatricopeptide repeat-containing protein At3g53700%2C chloroplastic ; Protein Rf1%2C mitochondrial ;UDP-glucoronosyl/UDP-glucosyl transferase family protein
orange1.1t02751.1	chrUn	5UTR_intron.1	42275495	42275842	-	347	NBS-LRR type disease resistance protein ;Probable disease resistance protein At4g27220 ; Disease resistance protein At4g27190 ; Putative disease resistance protein At4g10780
Cs1g23010.1	chr1	5UTR_intron.1	25661953	25662051	+	98	LOB domain-containing protein 36 ; Protein IAL1 ; Protein LATERAL ORGAN BOUNDARIES ;Putative uncharacterized protein OSJNBb0007E22.25
Cs2g27530.1	chr2	5UTR_intron.1	27275856	27276469	+	613	LOB domain-containing protein 25 ; Protein LATERAL ORGAN BOUNDARIES ; Protein IAL1 ;Putative uncharacterized protein Sb01g014650
Cs4g11280.1	chr4	5UTR_intron.1	7982755	7983098	-	343	HAT family dimerisation domain containing protein%2C expressed ;Putative AC transposase ; Putative AC9 transposase
Cs5g15630.1	chr5	5UTR_intron.2	14067855	14068006	-	151	HAT family dimerisation domain containing protein%2C expressed ;Putative AC transposase ; Putative AC9 transposase
Cs6g06760.1	chr6	5UTR_intron.1	8717109	8717675	+	566	HAT family dimerisation domain containing protein%2C expressed ;Putative AC transposase ; Putative AC9 transposase
Cs1g12245.1	chr1	5UTR_intron.1	15260001	15261263	-	1262	HAT family dimerisation domain containing protein%2C expressed
Cs6g06570.1	chr6	5UTR_intron.1	8550160	8550295	+	135	GRAS family transcription factor containing protein%2C expressed ;Scarecrow-like protein 9 ; Scarecrow-like transcription factor PAT1 ; Chitin-inducible gibberellin-responsive protein 2 ; Protein SCARECROW ; DELLA protein GAI1 ; DELLA protein GAI ; DELLA protein RGA ; DELLA protein GAIP
Cs1g24030.1	chr1	5UTR_intron.1	26537084	26537208	+	124	GRAS family transcription factor containing protein%2C expressed ;Scarecrow-like protein 4 ; Chitin-inducible gibberellin-responsive protein 2 ; DELLA protein RGL2 ; Scarecrow-like transcription factor PAT1 ; Protein SCARECROW ; Nodulation-signaling pathway 2 protein ; DELLA protein GAI ; DELLA protein GAIP ; DELLA protein RGA ; DELLA protein GAIP-B ; Protein MONOCULM 1
Cs7g02550.1	chr7	5UTR_intron.1	956598	957182	-	584	GRAS family transcription factor containing protein%2C expressed ;Scarecrow-like protein 3 ; Protein SCARECROW ; DELLA protein GAI1 ; DELLA protein GAI ; Scarecrow-like transcription factor PAT1 ; Chitin-inducible gibberellin-responsive protein 2 ; DELLA protein RGA ; DELLA protein GAIP ; DELLA protein GAIP-B ; Protein SHORT-ROOT ; Nodulation-signaling pathway 2 protein ; Protein MONOCULM 1
Cs1g17640.1	chr1	5UTR_intron.1	20800004	20800788	+	784	EARLY flowering 4 protein%2C putative%2C expressed ;Protein ELF4-LIKE 4 ; Protein EARLY FLOWERING 4
Cs1g17650.1	chr1	5UTR_intron.1	20804203	20804670	+	467	EARLY flowering 4 protein%2C putative%2C expressed ;Protein ELF4-LIKE 4 ; Protein EARLY FLOWERING 4
Cs1g17650.3	chr1	5UTR_intron.1	20804203	20805591	+	1388	EARLY flowering 4 protein%2C putative%2C expressed ;Protein ELF4-LIKE 4 ; Protein EARLY FLOWERING 4
Cs1g17650.2	chr1	5UTR_intron.2	20804889	20805591	+	702	EARLY flowering 4 protein%2C putative%2C expressed ;Protein ELF4-LIKE 4 ; Protein EARLY FLOWERING 4
Cs2g13390.1	chr2	5UTR_intron.1	10069652	10070550	-	898	E3 ubiquitin-protein ligase RHA2A ; Probable E3 ubiquitin-protein ligase RHA2B ; Uncharacterized RING finger protein C4G3.12c ; Zinc/RING finger protein 3 ; E3 ubiquitin-protein ligase Arkadia ; E3 ubiquitin-protein ligase arkadia-B ; E3 ubiquitin-protein ligase arkadia-C ; E3 ubiquitin-protein ligase arkadia ; E3 ubiquitin-protein ligase arkadia-A (Fragment) ; RING finger protein 165 ; RING-H2 f…
Cs1g12750.1	chr1	5UTR_intron.1	15845576	15846249	-	673	DNA-directed RNA polymerase III subunit RPC6 ;Chromosome undetermined SCAF13839%2C whole genome shotgun sequence. (Fragment)
Cs9g11150.1	chr9	5UTR_intron.1	8735887	8737108	-	1221	DNA-directed RNA polymerase II 19 kD polypeptide rpb7%2C putative ;DNA-directed RNA polymerase II subunit RPB7
Cs7g06380.1	chr7	5UTR_intron.1	3733851	3734052	+	201	DNA-directed RNA polymerase (Fragment) ;DNA-directed RNA polymerase D subunit 2a ; DNA-directed RNA polymerase II subunit rpb2 ; DNA-directed RNA polymerase subunit B' ; DNA-directed RNA polymerase I subunit RPA2 ; Probable DNA-directed RNA polymerase I subunit RPA2 ; Probable DNA-directed RNA polymerase II subunit RPB2 homolog ; DNA-directed RNA polymerase subunit B ; DNA-directed RNA polymerase…
Cs1g24520.1	chr1	5UTR_intron.1	26874963	26875610	+	647	CC-NBS-LRR putative disease resistance protein (Fragment) ;Disease resistance RPP13-like protein 4 ; Putative disease resistance protein RGA3 ; Putative inactive disease susceptibility protein LOV1 ; Putative late blight resistance protein homolog R1B-19 ; Probable disease resistance protein At5g63020
Cs4g01550.2	chr4	5UTR_intron.1	432702	433452	+	750	ABC transporter I family member 1 ; Cytochrome c biogenesis ATP-binding export protein CcmA ;ATP-binding cassette transporter%2C subfamily I%2C member 5%2C ABC component protein PpABCI5
Cs6g13326.1	chr6	5UTR_intron.1	14798266	14799021	+	755	ABC transporter G family member 22 ;ATP-binding cassette transporter%2C putative
Cs1g13980.1	chr1	5UTR_intron.1	17121610	17122420	+	810	ABC transporter F family member 4 ; ATP-binding cassette sub-family F member 1 ; Uncharacterized ABC transporter ATP-binding protein C16H5.08c ; Protein GCN20 ; ABC transporter ATP-binding protein ARB1 ; Uncharacterized ABC transporter ATP-binding protein YheS ; Probable ATP-binding cassette sub-family F member 3 homolog ; Uncharacterized ABC transporter ATP-binding protein YbiT ; Uncharacterized…
Cs7g29810.1	chr7	5UTR_intron.1	29947546	29947630	-	84	Zinc finger%2C C3HC4 type family protein%2C expressed ;RING-H2 finger protein ATL72 ; E3 ubiquitin-protein ligase ATL76 ; Putative RING-H2 finger protein ATL49 ; NEP1-interacting protein-like 2
Cs3g25810.1	chr3	5UTR_intron.1	27332146	27332283	+	137	Zinc finger C-x8-C-x5-C-x3-H type family protein ;Zinc finger CCCH domain-containing protein 6
orange1.1t03404.1	chrUn	5UTR_intron.1	52382360	52383557	-	1197	Zinc finger CCCH domain-containing protein 30 ; RING finger protein unkempt homolog ; RING finger protein unkempt ; Cortactin-binding protein 2 ; Ankyrin repeat and KH domain-containing protein mask ; Ankyrin repeat and SOCS box protein 14 ;Putative uncharacterized protein Sb01g011150
orange1.1t03404.3	chrUn	5UTR_intron.1	52382384	52383557	-	1173	Zinc finger CCCH domain-containing protein 30 ; RING finger protein unkempt homolog ; RING finger protein unkempt ; Cortactin-binding protein 2 ; Ankyrin repeat and KH domain-containing protein mask ; Ankyrin repeat and SOCS box protein 14 ;Putative uncharacterized protein Sb01g011150
Cs7g01760.2	chr7	5UTR_intron.1	490297	490640	+	343	Zinc finger CCCH domain-containing protein 30 ; Ankyrin repeat and SOCS box protein 3 ; RING finger protein unkempt homolog ; Ankyrin repeat and sterile alpha motif domain-containing protein 1B ; RING finger protein unkempt ; Ankyrin repeat and KH domain-containing protein mask ; Ankyrin repeat and KH domain-containing protein 1 ; Ankyrin repeat domain-containing protein 17 ; Ankyrin-1 ; Cortacti…
Cs7g01760.1	chr7	5UTR_intron.1	490074	490613	+	539	Zinc finger CCCH domain-containing protein 30 ; Ankyrin repeat and SOCS box protein 3 ; RING finger protein unkempt homolog ; Ankyrin repeat and sterile alpha motif domain-containing protein 1B ; RING finger protein unkempt ; Ankyrin repeat and KH domain-containing protein 1 ; Ankyrin repeat domain-containing protein 12 ; Ankyrin-1 ; Cortactin-binding protein 2 ;Putative uncharacterized protein S…
Cs7g01760.3	chr7	5UTR_intron.1	490297	490613	+	316	Zinc finger CCCH domain-containing protein 30 ; Ankyrin repeat and SOCS box protein 3 ; RING finger protein unkempt homolog ; Ankyrin repeat and sterile alpha motif domain-containing protein 1B ; RING finger protein unkempt ; Ankyrin repeat and KH domain-containing protein 1 ; Ankyrin repeat domain-containing protein 12 ; Ankyrin-1 ; Cortactin-binding protein 2 ;Putative uncharacterized protein S…
Cs7g31000.1	chr7	5UTR_intron.1	30893908	30894577	-	669	Zinc finger (CCCH-type) family protein (Fragment) ;Zinc finger CCCH domain-containing protein 29 ; RING finger protein unkempt ; RING finger protein unkempt homolog
Cs2g30300.1	chr2	5UTR_intron.2	29676202	29676436	-	234	Putative uncharacterized protein Sb01g011150 ;Zinc finger CCCH domain-containing protein 56 ; RING finger protein unkempt homolog ; RING finger protein unkempt ; Ankyrin repeat and sterile alpha motif domain-containing protein 1B
Cs2g30300.3	chr2	5UTR_intron.1	29676202	29677034	-	832	Putative uncharacterized protein Sb01g011150 ;Zinc finger CCCH domain-containing protein 56 ; RING finger protein unkempt homolog ; RING finger protein unkempt ; Ankyrin repeat and sterile alpha motif domain-containing protein 1B
Cs2g30300.2	chr2	5UTR_intron.1	29676543	29677034	-	491	Putative uncharacterized protein Sb01g011150 ;Zinc finger CCCH domain-containing protein 56 ; RING finger protein unkempt homolog ; RING finger protein unkempt ; Ankyrin repeat and sterile alpha motif domain-containing protein 1B
Cs7g29810.2	chr7	5UTR_intron.1	29947558	29947630	-	72	Zinc finger%2C C3HC4 type family protein%2C expressed ;RING-H2 finger protein ATL72 ; E3 ubiquitin-protein ligase ATL76 ; Putative RING-H2 finger protein ATL49 ; NEP1-interacting protein-like 2
Cs9g03410.1	chr9	5UTR_intron.1	1688648	1688930	-	282	Zinc finger%2C C3HC4 type family protein%2C expressed ;E3 ubiquitin-protein ligase RING1 ; RING finger protein 126 ; Uncharacterized RING finger protein P32A8.03c ; NEP1-interacting protein-like 1 ; Putative RING-H2 finger protein ATL12 ; RING-H2 finger protein ATL58 ; NEP1-interacting protein 2 ; E3 ubiquitin protein ligase RIE1 ; E3 ubiquitin-protein ligase RLIM
Cs2g17870.1	chr2	5UTR_intron.1	14635321	14635414	+	93	Zinc finger protein 4 ; Zinc finger protein KNUCKLES ;Putative uncharacterized protein Sb01g041490
Cs2g17870.2	chr2	5UTR_intron.1	14635321	14636156	+	835	Zinc finger protein 4 ; Zinc finger protein KNUCKLES ;Putative uncharacterized protein Sb01g041490
Cs2g17870.4	chr2	5UTR_intron.1	14635936	14636156	+	220	Zinc finger protein 4 ; Zinc finger protein KNUCKLES ;Putative uncharacterized protein Sb01g041490
Cs2g17870.3	chr2	5UTR_intron.2	14636266	14638095	+	1829	Zinc finger protein 4 ; Zinc finger protein KNUCKLES ;Putative uncharacterized protein Sb01g041490
Cs2g23640.2	chr2	5UTR_intron.2	22224620	22225207	-	587	Zinc finger CCHC domain-containing protein 10 ;Singapore isolate B (sub-type 7) whole genome shotgun sequence assembly%2C scaffold_2
Cs2g23640.1	chr2	5UTR_intron.2	22224620	22225243	-	623	Zinc finger CCHC domain-containing protein 10 ;Singapore isolate B (sub-type 7) whole genome shotgun sequence assembly%2C scaffold_2
Cs9g02430.1	chr9	5UTR_intron.1	974674	975083	-	409	Zinc finger CCHC domain-containing protein 10 ;Singapore isolate B (sub-type 7) whole genome shotgun sequence assembly%2C scaffold_2
Cs3g24930.1	chr3	5UTR_intron.1	26744569	26744667	+	98	ZF-HD homeobox protein At4g24660 ;ZF-HD protein dimerisation region containing protein
Cs6g14630.2	chr6	5UTR_intron.1	15763995	15764643	-	648	Whole genome shotgun sequence assembly%2C scaffold_14%2C strain Mel28 ;Glucosamine 6-phosphate N-acetyltransferase 1 ; Probable glucosamine 6-phosphate N-acetyltransferase
Cs6g14630.1	chr6	5UTR_intron.1	15763995	15764648	-	653	Whole genome shotgun sequence assembly%2C scaffold_14%2C strain Mel28 ;Glucosamine 6-phosphate N-acetyltransferase 1 ; Probable glucosamine 6-phosphate N-acetyltransferase
Cs2g06750.1	chr2	5UTR_intron.1	3897493	3897936	+	443	Vacuolar protein sorting-associated protein 28 homolog 2 ; Vacuolar protein sorting-associated protein 28 ;Vacuolar protein sorting-associated protein 28 family protein
Cs2g06750.2	chr2	5UTR_intron.1	3897578	3897936	+	358	Vacuolar protein sorting-associated protein 28 homolog 2 ; Vacuolar protein sorting-associated protein 28 ;Vacuolar protein sorting-associated protein 28 family protein
Cs5g09310.1	chr5	5UTR_intron.2	6320758	6321128	-	370	UPF0551 protein C8orf38 homolog%2C mitochondrial ; UPF0551 protein C8orf38%2C mitochondrial ; UPF0551 protein%2C mitochondrial ;Putative uncharacterized protein Sb10g000450
Cs5g09310.3	chr5	5UTR_intron.1	6320758	6322557	-	1799	UPF0551 protein C8orf38 homolog%2C mitochondrial ; UPF0551 protein C8orf38%2C mitochondrial ; UPF0551 protein%2C mitochondrial ;Putative uncharacterized protein Sb10g000450
Cs6g10530.1	chr6	5UTR_intron.1	12063832	12064271	+	439	Unknown protein 1 ;Retrotransposon protein%2C putative%2C Ty1-copia subclass
Cs1g26470.1	chr1	5UTR_intron.1	28505100	28505394	-	294	Undecaprenyl pyrophosphate synthetase family protein ;Dehydrodolichyl diphosphate synthase 6 ; Uncharacterized protein C4D7.04c ; Undecaprenyl pyrophosphate synthase ; Putative dehydrodolichyl diphosphate synthase
orange1.1t01115.2	chrUn	5UTR_intron.1	18106676	18106830	+	154	UDP-glucoronosyl/UDP-glucosyl transferase family protein ;UDP-glycosyltransferase 73C2 ; Anthocyanidin 3-O-glucosyltransferase 4 (Fragment) ; Anthocyanin 3'-O-beta-glucosyltransferase ; Abscisate beta-glucosyltransferase ; UDP-glucosyl transferase 73B2 ; Zeatin O-xylosyltransferase ; Hydroquinone glucosyltransferase ; Zeatin O-glucosyltransferase ; Anthocyanidin 5%2C3-O-glucosyltransferase
orange1.1t00301.2	chrUn	5UTR_intron.1	4813094	4814169	+	1075	U-box domain-containing protein 2 ;Armadillo/beta-catenin-like repeat family protein%2C expressed
Cs2g04430.2	chr2	5UTR_intron.1	2197042	2197512	-	470	U-box domain-containing protein 17 ; E3 ubiquitin-protein ligase SPL11 ; Protein spotted leaf 11 ; Putative U-box domain-containing protein 46 ; Putative E3 ubiquitin-protein ligase LIN ; Putative E3 ubiquitin-protein ligase LIN-2 ; WD repeat%2C SAM and U-box domain-containing protein 1 ;Armadillo/beta-catenin repeat family protein
Cs3g26800.1	chr3	5UTR_intron.1	27965665	27966027	-	362	Ubiquitin-protein ligase%2C putative
orange1.1t04269.1	chrUn	5UTR_intron.1	66859221	66861153	+	1932	Ubiquitin-associated/TS-N domain-containing protein (Fragment)
orange1.1t02151.1	chrUn	5UTR_intron.1	33214454	33215897	-	1443	U5 small nuclear ribonucleoprotein 40 kDa protein ; Cell cycle control protein cwf17 ; WD repeat-containing protein 5B ; Protein will die slowly ; Vegetative incompatibility protein HET-E-1 ; Uncharacterized WD repeat-containing protein alr3466 ; WD repeat-containing protein 5 homolog ; POC1 centriolar protein homolog A ; Probable serine/threonine-protein kinase pkwA ; Nuclear distribution protei…
orange1.1t02151.2	chrUn	5UTR_intron.1	33214467	33215897	-	1430	U5 small nuclear ribonucleoprotein 40 kDa protein ; Cell cycle control protein cwf17 ; WD repeat-containing protein 5B ; Protein will die slowly ; Vegetative incompatibility protein HET-E-1 ; Uncharacterized WD repeat-containing protein alr3466 ; WD repeat-containing protein 5 homolog ; POC1 centriolar protein homolog A ; Probable serine/threonine-protein kinase pkwA ; Nuclear distribution protei…
Cs5g30340.1	chr5	5UTR_intron.1	32228273	32228916	-	643	U3 small nucleolar RNA-associated protein 18 homolog ; Probable U3 small nucleolar RNA-associated protein 18 ; U3 small nucleolar RNA-associated protein 18 ; Transcriptional repressor TUP1 ;Anthranilate synthase. anthranilate synthetase. chorismate lyase (Fragment)
orange1.1t02807.1	chrUn	5UTR_intron.1	43129410	43129679	+	269	Tubulin-specific chaperone C ;Putative uncharacterized protein GLEAN_08402
Cs9g06010.1	chr9	5UTR_intron.1	3630448	3630551	-	103	tRNA delta(2)-isopentenylpyrophosphate transferase%2C putative ;Adenylate isopentenyltransferase 5%2C chloroplastic ; Adenylate isopentenyltransferase 7%2C mitochondrial ; Adenylate isopentenyltransferase ; tRNA dimethylallyltransferase 2 ; tRNA dimethylallyltransferase%2C mitochondrial
Cs7g07490.1	chr7	5UTR_intron.1	4531944	4532251	-	307	tRNA (guanine-N(7)-)-methyltransferase ; tRNA (guanine-N(7)-)-methyltransferase B ; tRNA (guanine-N(7)-)-methyltransferase A ;Chromosome 11 SCAF15043%2C whole genome shotgun sequence. (Fragment)
Cs8g03270.1	chr8	5UTR_intron.1	1516410	1516921	+	511	Transposon protein%2C putative%2C Mutator sub-class%2C expressed
orange1.1t02412.1	chrUn	5UTR_intron.1	36554328	36555295	-	967	Transposon protein%2C putative%2C CACTA%2C En/Spm sub-class
orange1.1t02412.2	chrUn	5UTR_intron.1	36554346	36555295	-	949	Transposon protein%2C putative%2C CACTA%2C En/Spm sub-class
Cs2g18610.1	chr2	5UTR_intron.1	15308362	15308673	+	311	Transmembrane 9 superfamily member 4 ; Putative phagocytic receptor 1a ; Transmembrane 9 superfamily protein C1105.08 ;Putative uncharacterized protein At4g12650 (Fragment)
Cs3g18950.1	chr3	5UTR_intron.1	22328685	22329903	-	1218	Translation initiation factor 2 beta subunit%2C putative (Fragment) ;Probable eukaryotic translation initiation factor 5-2 ; Eukaryotic translation initiation factor 5 ; Translation initiation factor 2 subunit beta ; Eukaryotic translation initiation factor 5 (Fragment) ; Eukaryotic translation initiation factor 2 subunit 2 ; Eukaryotic translation initiation factor 2 subunit beta ; Eukaryotic tr…
Cs3g17500.1	chr3	5UTR_intron.1	21210050	21210548	+	498	Transcription factor/ transcription regulator (Fragment) ;Transcription factor bHLH145
Cs5g12070.1	chr5	5UTR_intron.1	9053155	9053650	+	495	Transcription factor TCP5 ; Transcription factor TEOSINTE BRANCHED 1 ; Transcription factor CYCLOIDEA ; Transcription factor CYCLOIDEA (Fragment) ;TB1-like TCP family transcription factor (Fragment)
Cs2g15820.2	chr2	5UTR_intron.1	12548593	12548920	+	327	Transcription factor TCP4 ; Transcription factor CYCLOIDEA ; Transcription factor CYCLOIDEA (Fragment) ; Transcription factor TEOSINTE BRANCHED 1 ;cDNA%2C clone: J065191F09%2C full insert sequence
Cs2g15820.1	chr2	5UTR_intron.1	12548700	12548920	+	220	Transcription factor TCP4 ; Transcription factor CYCLOIDEA ; Transcription factor CYCLOIDEA (Fragment) ; Transcription factor TEOSINTE BRANCHED 1 ;cDNA%2C clone: J065191F09%2C full insert sequence
Cs2g08080.4	chr2	5UTR_intron.2	4851527	4852171	-	644	Transcription factor TCP2 ; Transcription factor CYCLOIDEA ; Transcription factor CYCLOIDEA (Fragment) ; Transcription factor TEOSINTE BRANCHED 1 ;TB1-like TCP family transcription factor (Fragment)
Cs2g08080.2	chr2	5UTR_intron.2	4851527	4852200	-	673	Transcription factor TCP2 ; Transcription factor CYCLOIDEA ; Transcription factor CYCLOIDEA (Fragment) ; Transcription factor TEOSINTE BRANCHED 1 ;TB1-like TCP family transcription factor (Fragment)
Cs2g08080.5	chr2	5UTR_intron.2	4851530	4852171	-	641	Transcription factor TCP2 ; Transcription factor CYCLOIDEA ; Transcription factor CYCLOIDEA (Fragment) ; Transcription factor TEOSINTE BRANCHED 1 ;TB1-like TCP family transcription factor (Fragment)
Cs2g08080.1	chr2	5UTR_intron.2	4851530	4852200	-	670	Transcription factor TCP2 ; Transcription factor CYCLOIDEA ; Transcription factor CYCLOIDEA (Fragment) ; Transcription factor TEOSINTE BRANCHED 1 ;TB1-like TCP family transcription factor (Fragment)
Cs5g30170.2	chr5	5UTR_intron.1	32063344	32063737	-	393	Transcription factor bHLH3 ; Transcription factor ABA-INDUCIBLE bHLH-TYPE ; Transcription factor ABORTED MICROSPORES ; Transcription factor GLABRA 3 ; Transcription factor FER-LIKE IRON DEFICIENCY-INDUCED TRANSCRIPTION FACTOR ; Anthocyanin regulatory R-S protein ; Anthocyanin regulatory Lc protein ; Transcription factor DYSFUNCTIONAL TAPETUM 1 ; Transcription factor ALC ; Transcription factor SPA…
Cs5g30170.1	chr5	5UTR_intron.1	32063400	32063737	-	337	Transcription factor bHLH3 ; Transcription factor ABA-INDUCIBLE bHLH-TYPE ; Transcription factor ABORTED MICROSPORES ; Transcription factor GLABRA 3 ; Transcription factor FER-LIKE IRON DEFICIENCY-INDUCED TRANSCRIPTION FACTOR ; Anthocyanin regulatory R-S protein ; Anthocyanin regulatory Lc protein ; Transcription factor DYSFUNCTIONAL TAPETUM 1 ; Transcription factor ALC ; Transcription factor SPA…
Cs2g03700.1	chr2	5UTR_intron.3	1729684	1729954	-	270	Transcription factor bHLH144 ;Helix-loop-helix DNA-binding domain containing protein%2C expressed
orange1.1t04234.1	chrUn	5UTR_intron.3	66055862	66055963	-	101	Transcription factor bHLH143 ;Transcription factor/ transcription regulator (Fragment)
orange1.1t04234.2	chrUn	5UTR_intron.2	66055868	66055963	-	95	Transcription factor bHLH143 ;Transcription factor/ transcription regulator (Fragment)
Cs6g06480.1	chr6	5UTR_intron.1	8383734	8385072	-	1338	Transcription factor AS1 ; Protein rough sheath 2 homolog ; Protein rough sheath 2 ; Transcription factor GAMYB ; Myb-related protein 306 ; Transcription factor WER ; Trichome differentiation protein GL1 ; Myb-related protein P ; Transcription repressor MYB5 ; Anthocyanin regulatory C1 protein ; Myb-like protein A ; Protein ODORANT1 ; Myb-related protein A ;Myb-like DNA-binding domain containing …
Cs6g22270.2	chr6	5UTR_intron.1	21078481	21079007	+	526	TB1-like TCP family transcription factor (Fragment) ;Transcription factor TCP13 ; Transcription factor TEOSINTE BRANCHED 1 ; Transcription factor CYCLOIDEA ; Transcription factor CYCLOIDEA (Fragment)
Cs5g19705.1	chr5	5UTR_intron.1	20523456	20524763	+	1307	Succinate dehydrogenase assembly factor 1%2C mitochondrial ;Putative uncharacterized protein OSJNBa0091M20.26-1
orange1.1t00282.1	chrUn	5UTR_intron.1	4720697	4721030	+	333	Subtilisin-like protease ; Cucumisin ; Xylem serine proteinase 1 ; PIII-type proteinase ; M-protease ; C5a peptidase ; Bacillopeptidase F ; Serine protease AprX ; Alkaline protease ; Subtilisin Savinase ; Subtilisin BL ; Subtilisin BPN' ; Subtilisin E ; Subtilisin J ; Subtilisin amylosacchariticus ; Subtilisin NAT ;Subtilisin-like serine proteinase%2C putative
Cs1g23490.2	chr1	5UTR_intron.1	26013837	26014035	+	198	STS14 protein ; Pathogenesis-related protein PR-1 ; Pathogenesis-related protein PR-1 type ; Pathogenesis-related protein PRMS ; Pathogenesis-related leaf protein 4 ; Basic form of pathogenesis-related protein 1 ; Peptidase inhibitor 16 ; GLIPR1-like protein 1 ; Cell wall protein PRY3 ; Protein PRY1 ; Pseudechetoxin-like protein ; Fruiting body protein SC14 ; C-type lectin domain family 18 member…
Cs6g10170.1	chr6	5UTR_intron.1	11811647	11812146	+	499	SNW domain-containing protein 1 ; Puff-specific protein Bx42 ; Pre-mRNA-processing protein 45 ; Uncharacterized protein T27F2.1 ; Protein snwA ;Similar to Nuclear protein SkiP (Ski-interacting protein) (Predicted)
Cs2g08040.1	chr2	5UTR_intron.2	4813106	4814335	-	1229	Small nuclear ribonucleoprotein family protein
Cs2g08040.2	chr2	5UTR_intron.1	4813106	4814715	-	1609	Small nuclear ribonucleoprotein family protein
Cs2g24630.1	chr2	5UTR_intron.1	23784801	23786204	+	1403	Singapore isolate B (sub-type 7) whole genome shotgun sequence assembly%2C scaffold_16
Cs3g13910.1	chr3	5UTR_intron.1	18248878	18248995	+	117	Serine-threonine protein kinase%2C plant-type%2C putative ;Wall-associated receptor kinase-like 8 ; Putative wall-associated receptor kinase-like 16 ; Inactive serine/threonine-protein kinase At1g67470 ; Wall-associated receptor kinase 4 ; Probable inactive receptor-like protein kinase At1g65250 ; Probable receptor-like protein kinase At3g55450 ; Probable LRR receptor-like serine/threonine-protei…
Cs3g14060.1	chr3	5UTR_intron.1	18501844	18502084	-	240	Serine-threonine protein kinase%2C plant-type%2C putative ;Putative wall-associated receptor kinase-like 16 ; Wall-associated receptor kinase 3 ; Wall-associated receptor kinase-like 4 ; Inactive serine/threonine-protein kinase At1g67470 ; Probable inactive receptor-like protein kinase At1g65250 ; Probable receptor-like protein kinase At2g42960 ; Serine/threonine-protein kinase BIK1 ; Probable LR…
orange1.1t01413.1	chrUn	5UTR_intron.1	23828164	23828302	+	138	Serine-threonine protein kinase%2C plant-type%2C putative ;Probable LRR receptor-like serine/threonine-protein kinase At4g08850 ; Leucine-rich repeat receptor-like protein kinase PEPR1 ; Probably inactive leucine-rich repeat receptor-like protein kinase IMK2 ; Leucine-rich repeat receptor-like tyrosine-protein kinase At2g41820 ; LRR receptor-like serine/threonine-protein kinase GSO2 ; Probable le…
Cs2g19790.1	chr2	5UTR_intron.1	16594336	16595217	+	881	Scarecrow-like transcription factor PAT1 ; Chitin-inducible gibberellin-responsive protein 2 ; Scarecrow-like protein 5 ; DELLA protein GAI1 ; DELLA protein GAI ; DELLA protein RGA ; Protein SCARECROW ; DELLA protein GAIP ; DELLA protein GAIP-B ;Chitin-inducible gibberellin-responsive protein 2%2C putative%2C expressed
Cs4g09270.1	chr4	5UTR_intron.1	6174562	6175442	+	880	Scarecrow-like protein 5 ; Scarecrow-like transcription factor PAT1 ; Chitin-inducible gibberellin-responsive protein 2 ; DELLA protein RGL1 ; Protein SCARECROW ; DELLA protein GAI ; DELLA protein GAIP ; DELLA protein RGA ; DELLA protein GAIP-B ; Protein SHORT-ROOT ;Chitin-inducible gibberellin-responsive protein 2%2C putative%2C expressed
Cs2g01990.2	chr2	5UTR_intron.1	712841	713922	+	1081	Scarecrow-like protein 13 ; Scarecrow-like transcription factor PAT1 ; Chitin-inducible gibberellin-responsive protein 2 ; DELLA protein GAI1 ; DELLA protein GAI ; DELLA protein GAIP ; Protein SCARECROW ; DELLA protein RGA ; DELLA protein GAIP-B ;Chitin-inducible gibberellin-responsive protein 2%2C putative%2C expressed
Cs2g01990.1	chr2	5UTR_intron.1	712841	714084	+	1243	Scarecrow-like protein 13 ; Scarecrow-like transcription factor PAT1 ; Chitin-inducible gibberellin-responsive protein 2 ; DELLA protein GAI1 ; DELLA protein GAI ; DELLA protein GAIP ; Protein SCARECROW ; DELLA protein RGA ; DELLA protein GAIP-B ;Chitin-inducible gibberellin-responsive protein 2%2C putative%2C expressed
Cs3g20600.1	chr3	5UTR_intron.1	23649240	23649640	+	400	Scarecrow-like protein 1 ; Scarecrow-like transcription factor PAT1 ; Chitin-inducible gibberellin-responsive protein 2 ; DELLA protein RGL2 ; Protein SCARECROW ; DELLA protein GAI ; DELLA protein GAIP ; DELLA protein RGA ; DELLA protein GAIP-B ; Protein SHORT-ROOT ; Nodulation-signaling pathway 2 protein ;Chitin-inducible gibberellin-responsive protein 2%2C putative%2C expressed
Cs4g07540.1	chr4	5UTR_intron.1	4789336	4790201	-	865	S-adenosylmethionine:2-demethylmenaquinone methyltransferase-like protein ;Regulator of ribonuclease-like protein 3 ; Putative regulator of ribonuclease activity
Cs6g02670.1	chr6	5UTR_intron.1	2559903	2560052	-	149	S-adenosylmethionine:2-demethylmenaquinone methyltransferase-like protein ;Regulator of ribonuclease-like protein 2 ; Putative regulator of ribonuclease activity ; Regulator of ribonuclease activity A
Cs6g02670.2	chr6	5UTR_intron.1	2559903	2561662	-	1759	S-adenosylmethionine:2-demethylmenaquinone methyltransferase-like protein ;Regulator of ribonuclease-like protein 2 ; Putative regulator of ribonuclease activity ; Regulator of ribonuclease activity A
Cs6g01310.2	chr6	5UTR_intron.1	544655	544990	+	335	S-adenosylmethionine synthase 3 ;S-adenosylmethionine synthetase (Fragment)
Cs6g01310.1	chr6	5UTR_intron.1	544708	544990	+	282	S-adenosylmethionine synthase 3 ;S-adenosylmethionine synthetase (Fragment)
Cs8g15750.1	chr8	5UTR_intron.1	18888904	18889806	-	902	S-adenosylmethionine synthase 3 ;S-adenosylmethionine synthase (Fragment)
Cs9g01410.1	chr9	5UTR_intron.1	243508	243622	-	114	S-adenosylmethionine synthase ;S-adenosylmethionine synthetase (Fragment)
Cs4g02260.1	chr4	5UTR_intron.2	951826	951993	-	167	S-adenosylmethionine decarboxylase proenzyme ;S-adenosylmethionine decarboxylase proenzyme (Fragment)
Cs7g12410.1	chr7	5UTR_intron.3	8351727	8351888	-	161	S-adenosylmethionine decarboxylase proenzyme ;Putative S-adenosylmethionine decarboxylase proenzyme (Fragment)
Cs3g24390.1	chr3	5UTR_intron.1	26386619	26387113	-	494	RING finger protein 5 ; E3 ubiquitin-protein ligase RNF5 ; Peroxisome biogenesis factor 10 ; Helicase-like transcription factor ; Breast cancer type 1 susceptibility protein homolog ; Breast cancer type 1 susceptibility protein ;Putative uncharacterized protein Sb01g012070
Cs3g24390.2	chr3	5UTR_intron.1	26386642	26387113	-	471	RING finger protein 5 ; E3 ubiquitin-protein ligase RNF5 ; Peroxisome biogenesis factor 10 ; Helicase-like transcription factor ; Breast cancer type 1 susceptibility protein homolog ; Breast cancer type 1 susceptibility protein ;Putative uncharacterized protein Sb01g012070
Cs1g03810.1	chr1	5UTR_intron.1	3038684	3039280	+	596	Retrovirus-related Pol polyprotein from transposon TNT 1-94 ; Copia protein ;Retrotransposon protein%2C putative%2C Ty1-copia sub-class
Cs6g09510.1	chr6	5UTR_intron.1	11267494	11267954	-	460	Retrotransposon protein%2C putative%2C unclassified%2C expressed
Cs7g02710.1	chr7	5UTR_intron.1	1036084	1036383	-	299	Retrotransposon protein%2C putative%2C unclassified%2C expressed
Cs7g30270.2	chr7	5UTR_intron.1	30343777	30344295	+	518	Retrotransposon protein%2C putative%2C unclassified%2C expressed
Cs7g30270.1	chr7	5UTR_intron.1	30343910	30344295	+	385	Retrotransposon protein%2C putative%2C unclassified%2C expressed
Cs6g04210.1	chr6	5UTR_intron.2	4823061	4824181	-	1120	Retrotransposon protein%2C putative%2C Ty3-gypsy subclass%2C expressed
Cs1g06650.1	chr1	5UTR_intron.1	6618690	6618787	-	97	Receptor-like protein kinase THESEUS 1 ; Receptor-like protein kinase HERK 1 ; Probable receptor-like protein kinase At4g39110 ; Receptor-like protein kinase FERONIA ; Receptor-like protein kinase ANXUR2 ; Putative receptor-like protein kinase At5g39000 ; Nodulation receptor kinase ; Putative leucine-rich repeat receptor-like serine/threonine-protein kinase At2g04300 ; Probable LRR receptor-like …
Cs8g17720.1	chr8	5UTR_intron.1	20517540	20517658	-	118	Receptor-like protein kinase HERK 1 ; Probable receptor-like protein kinase At5g59700 ; Receptor-like protein kinase THESEUS 1 ; Receptor-like protein kinase FERONIA ; Receptor-like protein kinase ANXUR2 ; Putative receptor-like protein kinase At5g39000 ; Probable LRR receptor-like serine/threonine-protein kinase At1g07560 ; Nodulation receptor kinase ; Probable leucine-rich repeat receptor-like …
Cs6g10250.2	chr6	5UTR_intron.1	11855504	11855602	+	98	Receptor-like protein kinase FERONIA ; Receptor-like protein kinase ANXUR1 ; Putative receptor-like protein kinase At5g39000 ; Probable receptor-like protein kinase At5g38990 ; Receptor-like protein kinase THESEUS 1 ; Receptor-like protein kinase HERK 1 ; Probable LRR receptor-like serine/threonine-protein kinase At2g28960 ; Putative leucine-rich repeat receptor-like serine/threonine-protein kina…
Cs1g14610.1	chr1	5UTR_intron.1	17920029	17921532	+	1503	Ran-binding protein RANBP1 and related RanBD domain proteins (ISS) ;E3 SUMO-protein ligase RanBP2 (Fragment) ; Ran-binding protein 3 ; RanBP2-like and GRIP domain-containing protein 4 ; E3 SUMO-protein ligase RanBP2 ; Brefeldin A resistance protein ; Ran-specific GTPase-activating protein 2 ; Nucleoporin nup61
Cs6g22050.1	chr6	5UTR_intron.1	20933331	20934092	-	761	Putative uridine diphosphate glucose dehydrogenase ;UDP-glucose 6-dehydrogenase ; Probable UDP-glucose 6-dehydrogenase 1 ; UDP-glucose 6-dehydrogenase tuaD ; UDP-glucose 6-dehydrogenase ywqF ; Putative UDP-glucose 6-dehydrogenase ytcA ; Uncharacterized protein MJ1054 ; UDP-N-acetyl-D-mannosamine dehydrogenase ; Putative UDP-glucose 6-dehydrogenase
Cs5g11560.2	chr5	5UTR_intron.1	8682392	8682607	-	215	Putative uridine diphosphate glucose dehydrogenase ;UDP-glucose 6-dehydrogenase ; Probable UDP-glucose 6-dehydrogenase 1 ; UDP-glucose 6-dehydrogenase tuaD ; UDP-glucose 6-dehydrogenase ywqF ; Putative UDP-glucose 6-dehydrogenase ytcA ; Uncharacterized protein MJ1054 ; Putative UDP-glucose 6-dehydrogenase
Cs5g11560.1	chr5	5UTR_intron.1	8682392	8683986	-	1594	Putative uridine diphosphate glucose dehydrogenase ;UDP-glucose 6-dehydrogenase ; Probable UDP-glucose 6-dehydrogenase 1 ; UDP-glucose 6-dehydrogenase tuaD ; UDP-glucose 6-dehydrogenase ywqF ; Putative UDP-glucose 6-dehydrogenase ytcA ; Uncharacterized protein MJ1054 ; Putative UDP-glucose 6-dehydrogenase
Cs7g03050.1	chr7	5UTR_intron.1	1280495	1280901	+	406	Putative uridine diphosphate glucose dehydrogenase ;Probable UDP-glucose 6-dehydrogenase 1 ; UDP-glucose 6-dehydrogenase ; UDP-glucose 6-dehydrogenase tuaD ; UDP-glucose 6-dehydrogenase ywqF ; Putative UDP-glucose 6-dehydrogenase ytcA ; Uncharacterized protein MJ1054
Cs8g07910.1	chr8	5UTR_intron.2	5934417	5935189	-	772	Putative uncharacterized protein Sb10g004570
Cs7g17100.2	chr7	5UTR_intron.1	12580027	12580470	-	443	Putative uncharacterized protein Sb09g029710
orange1.1t02142.1	chrUn	5UTR_intron.1	33144171	33145295	-	1124	Putative uncharacterized protein Sb09g026050
Cs8g06790.1	chr8	5UTR_intron.1	4719976	4720430	-	454	Putative uncharacterized protein Sb09g006450
Cs8g06790.2	chr8	5UTR_intron.1	4719982	4720430	-	448	Putative uncharacterized protein Sb09g006450
orange1.1t02729.1	chrUn	5UTR_intron.1	41913231	41914096	-	865	Putative uncharacterized protein Sb09g001580
Cs5g09420.1	chr5	5UTR_intron.1	6419702	6420569	+	867	Putative uncharacterized protein Sb09g000380
Cs3g18580.1	chr3	5UTR_intron.1	22073183	22073322	-	139	Putative uncharacterized protein Sb08g020133 (Fragment)
Cs5g07860.1	chr5	5UTR_intron.3	5121251	5122923	-	1672	Putative uncharacterized protein Sb07g019863 (Fragment) ;Histone-lysine N-methyltransferase%2C H3 lysine-9 specific SUVH6 ; Probable histone-lysine N-methyltransferase%2C H3 lysine-9 specific SUVH9 ; Histone-lysine N-methyltransferase%2C H3 lysine-9%2C H3 lysine-27%2C H4 lysine-20 and cytosine specific SUVH2 ; YDG domain-containing protein At5g47150 ; Histone-lysine N-methyltransferase EHMT1 ; Hi…
Cs4g02060.1	chr4	5UTR_intron.1	799478	799687	+	209	Putative uncharacterized protein Sb07g010190
Cs1g21080.2	chr1	5UTR_intron.1	24044249	24044325	+	76	Putative uncharacterized protein Sb07g007306 (Fragment) ;Agamous-like MADS-box protein AGL61 ; MADS-box protein SOC1
Cs7g24520.1	chr7	5UTR_intron.1	24282522	24284035	+	1513	Putative uncharacterized protein Sb07g003440
Cs5g24290.1	chr5	5UTR_intron.1	27174155	27174362	-	207	Putative uncharacterized protein Sb06g021000
Cs4g04180.1	chr4	5UTR_intron.1	2335218	2336027	-	809	Putative uncharacterized protein Sb06g017780 ;26S proteasome non-ATPase regulatory subunit 11 ; Probable 26S proteasome regulatory subunit rpn6 ; 26S proteasome regulatory subunit RPN6 ; COP9 signalosome complex subunit 2
Cs6g10420.1	chr6	5UTR_intron.1	11979782	11980302	-	520	Putative uncharacterized protein Sb05g001310
orange1.1t00219.1	chrUn	5UTR_intron.2	4311788	4312613	-	825	Putative uncharacterized protein Sb05g000500
orange1.1t00219.3	chrUn	5UTR_intron.2	4311817	4312613	-	796	Putative uncharacterized protein Sb05g000500
orange1.1t00219.4	chrUn	5UTR_intron.1	4311817	4313015	-	1198	Putative uncharacterized protein Sb05g000500
orange1.1t00219.2	chrUn	5UTR_intron.2	4311824	4312613	-	789	Putative uncharacterized protein Sb05g000500
Cs1g13180.1	chr1	5UTR_intron.1	16291918	16292845	+	927	Putative uncharacterized protein Sb04g034450
Cs4g17430.1	chr4	5UTR_intron.1	17141964	17143327	-	1363	Putative uncharacterized protein Sb04g034450
Cs4g17430.2	chr4	5UTR_intron.1	17141964	17143436	-	1472	Putative uncharacterized protein Sb04g034450
Cs3g23730.1	chr3	5UTR_intron.1	25926868	25927526	+	658	Putative uncharacterized protein Sb04g033990
Cs1g07110.1	chr1	5UTR_intron.1	7165744	7167429	-	1685	Putative uncharacterized protein Sb04g027250 ;E3 ubiquitin-protein ligase RMA3 ; RING finger protein 5 ; Peroxisome biogenesis factor 10 ; Helicase-like transcription factor
orange1.1t05845.1	chrUn	5UTR_intron.1	19467226	19467579	+	353	Putative uncharacterized protein Sb04g023440
Cs7g07280.1	chr7	5UTR_intron.1	4365563	4365796	-	233	Putative uncharacterized protein Sb04g016320
Cs4g02590.1	chr4	5UTR_intron.1	1191324	1191558	+	234	Putative uncharacterized protein Sb04g005320
Cs7g07150.1	chr7	5UTR_intron.1	4266816	4266957	+	141	Putative uncharacterized protein Sb04g003570
Cs9g19300.2	chr9	5UTR_intron.1	18264988	18265556	+	568	Putative uncharacterized protein Sb04g000510
Cs9g19300.5	chr9	5UTR_intron.1	18264988	18266157	+	1169	Putative uncharacterized protein Sb04g000510
Cs9g19300.3	chr9	5UTR_intron.1	18265185	18266157	+	972	Putative uncharacterized protein Sb04g000510
Cs9g19300.1	chr9	5UTR_intron.1	18265606	18266157	+	551	Putative uncharacterized protein Sb04g000510
Cs4g09370.2	chr4	5UTR_intron.1	6231357	6231894	-	537	Putative uncharacterized protein Sb03g046100
Cs4g09370.1	chr4	5UTR_intron.1	6231357	6231898	-	541	Putative uncharacterized protein Sb03g046100
Cs4g09370.4	chr4	5UTR_intron.1	6231357	6232275	-	918	Putative uncharacterized protein Sb03g046100
Cs4g09370.3	chr4	5UTR_intron.1	6231357	6232279	-	922	Putative uncharacterized protein Sb03g046100
Cs6g22190.1	chr6	5UTR_intron.1	21027249	21027687	-	438	Putative uncharacterized protein Sb03g044110
Cs3g03110.1	chr3	5UTR_intron.1	3151944	3153618	+	1674	Putative uncharacterized protein Sb03g042010
Cs1g09400.1	chr1	5UTR_intron.1	10780063	10780495	+	432	Putative uncharacterized protein Sb03g041280
Cs3g22650.1	chr3	5UTR_intron.1	25209113	25210983	+	1870	Putative uncharacterized protein Sb03g041185 (Fragment)
Cs1g10070.1	chr1	5UTR_intron.1	11915895	11916596	-	701	Putative uncharacterized protein Sb03g040650
Cs1g10070.2	chr1	5UTR_intron.1	11915915	11916596	-	681	Putative uncharacterized protein Sb03g040650
Cs6g05880.2	chr6	5UTR_intron.1	7352300	7352922	+	622	Putative uncharacterized protein Sb03g023766 (Fragment)
Cs6g05880.1	chr6	5UTR_intron.1	7352300	7352942	+	642	Putative uncharacterized protein Sb03g023766 (Fragment)
Cs7g28950.1	chr7	5UTR_intron.1	29344704	29345103	-	399	Putative uncharacterized protein Sb03g023766 (Fragment)
Cs6g14485.1	chr6	5UTR_intron.1	15675595	15676071	+	476	Putative uncharacterized protein Sb03g009730
Cs5g04180.1	chr5	5UTR_intron.1	2337333	2337890	+	557	Putative uncharacterized protein Sb03g008220
Cs7g12360.3	chr7	5UTR_intron.1	8283540	8284857	+	1317	Putative uncharacterized protein Sb03g001630
Cs7g12360.2	chr7	5UTR_intron.1	8283714	8284857	+	1143	Putative uncharacterized protein Sb03g001630
Cs7g12360.1	chr7	5UTR_intron.1	8283839	8284857	+	1018	Putative uncharacterized protein Sb03g001630
Cs5g10730.1	chr5	5UTR_intron.1	7577234	7578086	-	852	Putative uncharacterized protein Sb02g040190 ;Malate dehydrogenase%2C chloroplastic ; Malate dehydrogenase%2C glyoxysomal ; Malate dehydrogenase%2C mitochondrial ; Malate dehydrogenase 1%2C mitochondrial ; Probable malate dehydrogenase%2C glyoxysomal ; Malate dehydrogenase 2%2C glyoxysomal ; Probable malate dehydrogenase%2C mitochondrial ; Malate dehydrogenase
orange1.1t03434.1	chrUn	5UTR_intron.1	52769009	52769964	-	955	Putative uncharacterized protein Sb02g034900
Cs2g20600.2	chr2	5UTR_intron.1	17449579	17449754	-	175	Putative uncharacterized protein Sb02g029170
Cs2g20600.1	chr2	5UTR_intron.1	17449594	17449754	-	160	Putative uncharacterized protein Sb02g029170
Cs2g02510.2	chr2	5UTR_intron.1	994674	994819	-	145	Putative uncharacterized protein Sb02g029170
Cs5g27890.1	chr5	5UTR_intron.1	30325747	30325828	-	81	Putative uncharacterized protein Sb02g029170
orange1.1t02264.3	chrUn	5UTR_intron.1	34251179	34252218	+	1039	Putative uncharacterized protein Sb02g028430
orange1.1t02264.4	chrUn	5UTR_intron.1	34251224	34252218	+	994	Putative uncharacterized protein Sb02g028430
orange1.1t02264.2	chrUn	5UTR_intron.1	34251420	34252218	+	798	Putative uncharacterized protein Sb02g028430
orange1.1t02264.1	chrUn	5UTR_intron.1	34251953	34252218	+	265	Putative uncharacterized protein Sb02g028430
orange1.1t01072.1	chrUn	5UTR_intron.1	17174252	17174405	+	153	Putative uncharacterized protein Sb02g007217 (Fragment) ;Protein FAR-RED IMPAIRED RESPONSE 1 ; Protein FAR1-RELATED SEQUENCE 8
Cs1g25990.2	chr1	5UTR_intron.1	28167281	28167395	-	114	Putative uncharacterized protein Sb01g047810
Cs1g23660.1	chr1	5UTR_intron.1	26185939	26186254	-	315	Putative uncharacterized protein Sb01g043880 ;UPF0496 protein At2g18630 ; Putative UPF0496 protein 5
Cs6g21810.1	chr6	5UTR_intron.2	20801153	20801340	-	187	Putative uncharacterized protein Sb01g040780
Cs6g21810.2	chr6	5UTR_intron.1	20801413	20802491	-	1078	Putative uncharacterized protein Sb01g040780
Cs6g21830.1	chr6	5UTR_intron.1	20811132	20812253	-	1121	Putative uncharacterized protein Sb01g032180
Cs5g01200.2	chr5	5UTR_intron.1	210881	210996	-	115	Putative uncharacterized protein Sb01g030520 ;B3 domain-containing protein Os03g0120900 ; B3 domain-containing transcription factor NGA1 ; Putative B3 domain-containing protein Os10g0537100 ; AP2/ERF and B3 domain-containing transcription repressor RAV2 ; AP2/ERF and B3 domain-containing protein Os01g0693400 ; AP2/ERF and B3 domain-containing transcription factor RAV1 ; Putative AP2/ERF and B3 do…
Cs5g01200.1	chr5	5UTR_intron.1	210881	211207	-	326	Putative uncharacterized protein Sb01g030520 ;B3 domain-containing protein Os03g0120900 ; B3 domain-containing transcription factor NGA1 ; Putative B3 domain-containing protein Os10g0537100 ; AP2/ERF and B3 domain-containing transcription repressor RAV2 ; AP2/ERF and B3 domain-containing protein Os01g0693400 ; AP2/ERF and B3 domain-containing transcription factor RAV1 ; Putative AP2/ERF and B3 do…
orange1.1t00585.2	chrUn	5UTR_intron.1	6857152	6857243	+	91	Putative uncharacterized protein Sb01g030520 ;B3 domain-containing protein Os03g0120900 ; B3 domain-containing transcription factor NGA1 ; Putative B3 domain-containing protein Os10g0537100 ; AP2/ERF and B3 domain-containing transcription repressor RAV2 ; AP2/ERF and B3 domain-containing protein Os01g0693400 ; AP2/ERF and B3 domain-containing transcription factor RAV1 ; Putative AP2/ERF and B3 do…
orange1.1t00585.1	chrUn	5UTR_intron.1	6857152	6857249	+	97	Putative uncharacterized protein Sb01g030520 ;B3 domain-containing protein Os03g0120900 ; B3 domain-containing transcription factor NGA1 ; Putative B3 domain-containing protein Os10g0537100 ; AP2/ERF and B3 domain-containing transcription repressor RAV2 ; AP2/ERF and B3 domain-containing protein Os01g0693400 ; AP2/ERF and B3 domain-containing transcription factor RAV1 ; Putative AP2/ERF and B3 do…
orange1.1t00585.3	chrUn	5UTR_intron.1	6857152	6857280	+	128	Putative uncharacterized protein Sb01g030520 ;B3 domain-containing protein Os03g0120900 ; B3 domain-containing transcription factor NGA1 ; Putative B3 domain-containing protein Os10g0537100 ; AP2/ERF and B3 domain-containing transcription repressor RAV2 ; AP2/ERF and B3 domain-containing protein Os01g0693400 ; AP2/ERF and B3 domain-containing transcription factor RAV1 ; Putative AP2/ERF and B3 do…
Cs3g26300.1	chr3	5UTR_intron.2	27653351	27654613	-	1262	Putative uncharacterized protein Sb01g028380
orange1.1t05959.1	chrUn	5UTR_intron.1	16963588	16966223	-	2635	Putative uncharacterized protein Sb01g027410
Cs2g09220.1	chr2	5UTR_intron.1	6465959	6466145	+	186	Putative uncharacterized protein Sb01g022405 (Fragment)
Cs5g31070.1	chr5	5UTR_intron.1	32801632	32801800	-	168	Putative uncharacterized protein Sb01g021760
Cs9g03030.1	chr9	5UTR_intron.1	1409015	1409230	+	215	Putative uncharacterized protein Sb01g020270
orange1.1t02893.1	chrUn	5UTR_intron.1	44423568	44423894	-	326	Putative uncharacterized protein Sb01g017460
orange1.1t00404.1	chrUn	5UTR_intron.1	5454115	5454912	-	797	Putative uncharacterized protein Sb01g017226 ;Protein BPS1%2C chloroplastic ; UPF0496 protein 4
orange1.1t00404.2	chrUn	5UTR_intron.1	5454115	5455118	-	1003	Putative uncharacterized protein Sb01g017226 ;Protein BPS1%2C chloroplastic ; UPF0496 protein 4
Cs1g17320.1	chr1	5UTR_intron.1	20530381	20530628	+	247	Putative uncharacterized protein Sb01g012560
Cs1g21100.2	chr1	5UTR_intron.1	24052339	24053212	-	873	Putative uncharacterized protein Sb01g009530
Cs1g21100.1	chr1	5UTR_intron.1	24052339	24053256	-	917	Putative uncharacterized protein Sb01g009530
Cs1g21100.3	chr1	5UTR_intron.1	24052348	24053256	-	908	Putative uncharacterized protein Sb01g009530
Cs3g16520.2	chr3	5UTR_intron.1	20328775	20329330	+	555	Putative uncharacterized protein Sb01g009530
Cs8g03570.1	chr8	5UTR_intron.1	1725642	1726845	-	1203	Putative uncharacterized protein Sb01g009530
Cs1g21850.2	chr1	5UTR_intron.1	24643120	24643562	+	442	Putative uncharacterized protein Sb01g007210
Cs8g04410.2	chr8	5UTR_intron.1	2335516	2335623	+	107	Putative uncharacterized protein Sb01g007210
Cs4g14000.1	chr4	5UTR_intron.1	11461637	11462588	-	951	Putative uncharacterized protein Sb01g006655 (Fragment)
Cs3g11280.1	chr3	5UTR_intron.1	15693080	15693333	+	253	Putative uncharacterized protein Sb01g004400
Cs3g11280.2	chr3	5UTR_intron.1	15693080	15693512	+	432	Putative uncharacterized protein Sb01g004400
Cs5g31130.2	chr5	5UTR_intron.1	32851961	32852043	+	82	Putative uncharacterized protein Sb01g004400
Cs2g24320.1	chr2	5UTR_intron.1	23394600	23395172	+	572	Putative uncharacterized protein Sb01g004013 (Fragment) ;Protein FAR1-RELATED SEQUENCE 5 ; Putative protein FAR1-RELATED SEQUENCE 10
orange1.1t01366.1	chrUn	5UTR_intron.1	23323147	23323802	-	655	Putative uncharacterized protein Sb01g001615 (Fragment) ;Protein FAR1-RELATED SEQUENCE 6 ; Protein FAR-RED IMPAIRED RESPONSE 1 ; Protein FAR-RED ELONGATED HYPOCOTYL 3
Cs5g22360.1	chr5	5UTR_intron.1	24888908	24889208	+	300	Putative uncharacterized protein Sb0015s002030 (Fragment)
Cs3g19040.1	chr3	5UTR_intron.1	22408581	22409282	+	701	Putative uncharacterized protein P0550B04.19-2
Cs3g19040.2	chr3	5UTR_intron.1	22408581	22409632	+	1051	Putative uncharacterized protein P0550B04.19-2
orange1.1t05968.1	chrUn	5UTR_intron.1	26511449	26511594	-	145	Putative uncharacterized protein P0470C02.4
Cs1g26840.2	chr1	5UTR_intron.1	28732642	28733251	+	609	Putative uncharacterized protein P0437H03.123-1
Cs1g26840.1	chr1	5UTR_intron.1	28732642	28733255	+	613	Putative uncharacterized protein P0437H03.123-1
Cs9g02070.1	chr9	5UTR_intron.1	714402	714610	-	208	Putative uncharacterized protein OSJNBb0007E22.22
Cs6g12470.1	chr6	5UTR_intron.1	14120154	14120326	+	172	Putative uncharacterized protein OSJNBa0090O10.22 ;RNA-binding protein pno1 ; Pre-rRNA-processing protein PNO1
Cs6g12470.3	chr6	5UTR_intron.1	14120154	14120976	+	822	Putative uncharacterized protein OSJNBa0090O10.22 ;RNA-binding protein pno1 ; Pre-rRNA-processing protein PNO1
Cs7g15240.1	chr7	5UTR_intron.1	10909148	10909586	+	438	Putative uncharacterized protein OSJNBa0076F20.4
Cs6g15600.2	chr6	5UTR_intron.1	16666263	16666797	+	534	Putative uncharacterized protein OSJNBa0059G06.6
orange1.1t04667.1	chrUn	5UTR_intron.1	73974163	73975010	+	847	Putative uncharacterized protein OSJNBa0059G06.6
Cs2g20880.1	chr2	5UTR_intron.1	17775404	17776315	-	911	Putative uncharacterized protein OJ1715_H01.28
Cs6g13200.1	chr6	5UTR_intron.1	14718505	14719476	-	971	Putative uncharacterized protein OJ1705_C03.131
orange1.1t01667.1	chrUn	5UTR_intron.1	27340301	27340937	-	636	Putative uncharacterized protein OJ1540_H01.11
Cs5g34780.1	chr5	5UTR_intron.1	35504606	35504900	+	294	Putative uncharacterized protein OJ1123_B01.131-1
Cs5g34780.10	chr5	5UTR_intron.1	35504606	35505225	+	619	Putative uncharacterized protein OJ1123_B01.131-1
Cs5g34780.2	chr5	5UTR_intron.2	35505470	35507138	+	1668	Putative uncharacterized protein OJ1123_B01.131-1
Cs5g34780.4	chr5	5UTR_intron.2	35505470	35507286	+	1816	Putative uncharacterized protein OJ1123_B01.131-1
Cs5g34780.5	chr5	5UTR_intron.2	35506404	35507286	+	882	Putative uncharacterized protein OJ1123_B01.131-1
Cs1g19935.1	chr1	5UTR_intron.1	23086421	23086676	-	255	Putative uncharacterized protein OJ1113_A10.41
orange1.1t03139.1	chrUn	5UTR_intron.1	48753291	48753389	-	98	Putative uncharacterized protein B1153F04.33 ;UPF0481 protein At3g47200
Cs2g01150.1	chr2	5UTR_intron.1	137719	137814	-	95	Putative uncharacterized protein B1153F04.33 ;Putative UPF0481 protein At3g02645
Cs2g01150.2	chr2	5UTR_intron.1	137719	137848	-	129	Putative uncharacterized protein B1153F04.33 ;Putative UPF0481 protein At3g02645
orange1.1t02069.1	chrUn	5UTR_intron.2	32403559	32404260	-	701	Putative uncharacterized protein B1153F04.33 ;Putative UPF0481 protein At3g02645
Cs2g24990.1	chr2	5UTR_intron.1	24198521	24198632	+	111	Putative uncharacterized protein B1153F04.33
Cs2g25000.1	chr2	5UTR_intron.1	24215429	24215551	+	122	Putative uncharacterized protein B1153F04.33
Cs8g11400.1	chr8	5UTR_intron.1	11624311	11624792	-	481	Putative uncharacterized protein B1153F04.33
Cs2g29980.2	chr2	5UTR_intron.1	29422588	29423150	+	562	Putative uncharacterized protein B1153F04.11
Cs3g21310.2	chr3	5UTR_intron.1	24228136	24228534	+	398	Putative uncharacterized protein B1153F04.11
Cs6g15680.2	chr6	5UTR_intron.1	16721345	16721593	-	248	Putative uncharacterized protein B1153F04.11
Cs4g07760.1	chr4	5UTR_intron.1	4949097	4950410	-	1313	Putative uncharacterized protein B1142B04.33
Cs6g13980.1	chr6	5UTR_intron.1	15362424	15362531	-	107	Putative uncharacterized protein B1110B01.10
Cs5g25160.3	chr5	5UTR_intron.1	27977976	27979209	-	1233	Putative uncharacterized protein B1053A04.19
Cs5g25160.1	chr5	5UTR_intron.1	27978002	27979209	-	1207	Putative uncharacterized protein B1053A04.19
Cs5g25160.2	chr5	5UTR_intron.1	27978022	27979209	-	1187	Putative uncharacterized protein B1053A04.19
Cs2g27970.1	chr2	5UTR_intron.1	27675055	27675246	+	191	Putative uncharacterized protein At5g27650 (Fragment) ;Serine/threonine-protein kinase ATM
Cs7g27740.1	chr7	5UTR_intron.1	28429849	28430059	-	210	Putative uncharacterized protein At5g27650 (Fragment) ;Putative oxidoreductase GLYR1 ; Serine/threonine-protein kinase ATM
Cs6g04970.2	chr6	5UTR_intron.1	6009131	6009221	-	90	Putative uncharacterized protein At5g27650 (Fragment) ;Putative oxidoreductase GLYR1
Cs5g22160.1	chr5	5UTR_intron.1	24673211	24673375	-	164	Putative uncharacterized protein AT4g31980 ;Putative UPF0481 protein At3g02645
Cs6g14840.1	chr6	5UTR_intron.1	15942449	15942586	-	137	Putative uncharacterized protein AT4g31980 ;Putative UPF0481 protein At3g02645
orange1.1t02071.1	chrUn	5UTR_intron.1	32422774	32422962	-	188	Putative uncharacterized protein AT4g31980 ;Putative UPF0481 protein At3g02645
Cs5g22270.1	chr5	5UTR_intron.1	24794762	24794853	+	91	Putative uncharacterized protein AT4g31980
Cs5g22270.2	chr5	5UTR_intron.1	24794762	24794891	+	129	Putative uncharacterized protein AT4g31980
Cs2g07960.1	chr2	5UTR_intron.1	4768724	4770398	-	1674	Putative uncharacterized protein AT4g21900
Cs4g02500.1	chr4	5UTR_intron.1	1111759	1111894	+	135	Putative uncharacterized protein AT4g04630
Cs4g02500.2	chr4	5UTR_intron.1	1111759	1112306	+	547	Putative uncharacterized protein AT4g04630
Cs4g10250.1	chr4	5UTR_intron.1	6944457	6944673	-	216	Putative uncharacterized protein AT4g04630
Cs5g33700.2	chr5	5UTR_intron.1	34689240	34689362	-	122	Putative uncharacterized protein At3g62650 ; F26K9_80
Cs4g02640.1	chr4	5UTR_intron.1	1230065	1231283	-	1218	Putative uncharacterized protein At2g18680
Cs4g02640.2	chr4	5UTR_intron.1	1230113	1231283	-	1170	Putative uncharacterized protein At2g18680
orange1.1t04236.1	chrUn	5UTR_intron.1	66091141	66091415	+	274	Putative uncharacterized protein At1g58120/68103_m00121
Cs2g19060.1	chr2	5UTR_intron.1	15923323	15923453	-	130	Putative uncharacterized protein 2A10 (Fragment)
Cs9g03020.2	chr9	5UTR_intron.1	1405053	1405168	+	115	Putative uncharacterized protein 2A10 (Fragment)
orange1.1t05401.1	chrUn	5UTR_intron.1	86462484	86463137	-	653	Putative uncharacterized protein ;Putative GEM-like protein 8 ; GEM-like protein 4 ; GLABRA2 expression modulator
Cs5g20005.1	chr5	5UTR_intron.1	21067853	21069350	-	1497	Putative uncharacterized protein ;Molybdopterin synthase sulfur carrier subunit
Cs9g16750.1	chr9	5UTR_intron.1	16203140	16203623	-	483	Putative uncharacterized protein (Precursor) ;Uncharacterized protein ycf20 ; Ycf20-like protein
Cs1g19470.2	chr1	5UTR_intron.1	22779752	22781048	+	1296	Putative uncharacterized protein (Fragment)
Cs1g19470.1	chr1	5UTR_intron.1	22780530	22781048	+	518	Putative uncharacterized protein (Fragment)
Cs1g26580.1	chr1	5UTR_intron.1	28564724	28565480	+	756	Putative uncharacterized protein (Fragment)
Cs2g01260.1	chr2	5UTR_intron.1	282963	283054	+	91	Putative uncharacterized protein (Fragment)
Cs2g01260.2	chr2	5UTR_intron.2	283132	284053	+	921	Putative uncharacterized protein (Fragment)
Cs3g18710.1	chr3	5UTR_intron.1	22179134	22179829	+	695	Putative uncharacterized protein (Fragment)
Cs3g06740.1	chr3	5UTR_intron.1	9403512	9403596	+	84	Putative uncharacterized protein (Fragment)
Cs4g09425.1	chr4	5UTR_intron.1	6298039	6298323	-	284	Putative uncharacterized protein (Fragment)
Cs5g21980.1	chr5	5UTR_intron.1	24528934	24529711	-	777	Putative uncharacterized protein (Fragment)
Cs7g17050.1	chr7	5UTR_intron.1	12529389	12529479	-	90	Putative uncharacterized protein (Fragment)
Cs7g17400.1	chr7	5UTR_intron.1	13113289	13113835	+	546	Putative uncharacterized protein (Fragment)
Cs7g09380.1	chr7	5UTR_intron.1	5961064	5961143	+	79	Putative uncharacterized protein (Fragment)
Cs7g09380.2	chr7	5UTR_intron.1	5961064	5961152	+	88	Putative uncharacterized protein (Fragment)
Cs1g02675.2	chr1	5UTR_intron.1	1960948	1962318	-	1370	Putative uncharacterized protein
Cs2g03040.1	chr2	5UTR_intron.1	1306369	1306765	+	396	Putative uncharacterized protein
Cs2g21340.1	chr2	5UTR_intron.1	18378570	18378952	+	382	Putative uncharacterized protein
Cs2g21340.2	chr2	5UTR_intron.1	18378570	18379034	+	464	Putative uncharacterized protein
Cs4g10750.1	chr4	5UTR_intron.1	7357339	7357878	+	539	Putative uncharacterized protein
Cs5g20520.2	chr5	5UTR_intron.1	21898752	21899033	+	281	Putative uncharacterized protein
Cs5g20520.1	chr5	5UTR_intron.1	21898832	21899033	+	201	Putative uncharacterized protein
Cs5g29175.1	chr5	5UTR_intron.1	31347932	31348244	+	312	Putative uncharacterized protein
Cs6g12525.1	chr6	5UTR_intron.1	14158080	14159256	-	1176	Putative uncharacterized protein
Cs7g18450.2	chr7	5UTR_intron.1	14189538	14191178	+	1640	Putative uncharacterized protein
Cs7g18450.1	chr7	5UTR_intron.1	14189538	14191185	+	1647	Putative uncharacterized protein
Cs7g25810.1	chr7	5UTR_intron.1	26419322	26419717	-	395	Putative uncharacterized protein
Cs9g09220.1	chr9	5UTR_intron.1	6405349	6406023	+	674	Putative uncharacterized protein
Cs9g11810.2	chr9	5UTR_intron.1	9976049	9976240	+	191	Putative uncharacterized protein
orange1.1t01023.2	chrUn	5UTR_intron.1	15965201	15965277	-	76	Putative uncharacterized protein
orange1.1t01710.1	chrUn	5UTR_intron.2	27641774	27642137	-	363	Putative uncharacterized protein
orange1.1t01710.2	chrUn	5UTR_intron.1	27642388	27643162	-	774	Putative uncharacterized protein
orange1.1t05851.1	chrUn	5UTR_intron.1	28465742	28466032	+	290	Putative uncharacterized protein
orange1.1t01922.1	chrUn	5UTR_intron.1	30503587	30504142	-	555	Putative uncharacterized protein
orange1.1t00554.1	chrUn	5UTR_intron.1	6576945	6577049	-	104	Putative uncharacterized protein
orange1.1t05467.1	chrUn	5UTR_intron.1	86933319	86933707	+	388	Putative uncharacterized protein
orange1.1t03622.1	chrUn	5UTR_intron.1	55532413	55533074	-	661	Putative tau class glutathione transferase GSTU47 ;Probable glutathione S-transferase ; Glutathione S-transferase U5 ; Glutathione transferase GST 23 ; Probable glutathione S-transferase parA ; Probable glutathione S-transferase parC ; Probable maleylacetoacetate isomerase ; Maleylacetoacetate isomerase ; Glutathione S-transferase 2 (Fragment) ; Glutathione S-transferase zeta class
Cs9g06440.1	chr9	5UTR_intron.1	3934191	3934958	-	767	Putative RAN GTPase activating protein 1 protein (ISS) ;RAN GTPase-activating protein 2 ; Protein NLRC3 ; WPP domain-containing protein 2 ; MFP1 attachment factor 1
Cs9g06440.3	chr9	5UTR_intron.1	3934191	3934962	-	771	Putative RAN GTPase activating protein 1 protein (ISS) ;RAN GTPase-activating protein 2 ; Protein NLRC3 ; WPP domain-containing protein 2 ; MFP1 attachment factor 1
Cs9g06440.2	chr9	5UTR_intron.1	3934326	3934962	-	636	Putative RAN GTPase activating protein 1 protein (ISS) ;RAN GTPase-activating protein 2 ; Protein NLRC3 ; WPP domain-containing protein 2 ; MFP1 attachment factor 1
Cs2g11690.2	chr2	5UTR_intron.1	8765005	8765454	-	449	Putative phosphatidylinositol N-acetylglucosaminyltransferase subunit C ; Phosphatidylinositol N-acetylglucosaminyltransferase subunit C ;Phosphatidylinositol N-acetylglucosaminyltransferase subunit C%2C putative
Cs2g11690.1	chr2	5UTR_intron.1	8765009	8765454	-	445	Putative phosphatidylinositol N-acetylglucosaminyltransferase subunit C ; Phosphatidylinositol N-acetylglucosaminyltransferase subunit C ;Phosphatidylinositol N-acetylglucosaminyltransferase subunit C%2C putative
Cs3g03190.1	chr3	5UTR_intron.1	3365527	3366125	-	598	Putative Mutator-like transposase%2C 3' partial (Fragment)
Cs4g07550.1	chr4	5UTR_intron.1	4797342	4797466	+	124	Putative leucine rich repeat-type serine/threonine receptor-like kinase ;Serine/threonine-protein kinase BRI1-like 1 ; Receptor-like protein kinase BRI1-like 3 ; Systemin receptor SR160 ; Brassinosteroid LRR receptor kinase ; Protein BRASSINOSTEROID INSENSITIVE 1 ; Phytosulfokine receptor 1 ; Leucine-rich repeat receptor-like serine/threonine-protein kinase At1g17230 ; Probable leucine-rich repea…
orange1.1t04011.1	chrUn	5UTR_intron.1	62499100	62499396	-	296	Putative indole-3-acetic acid-regulated protein ;Auxin-induced protein X10A
Cs5g19970.1	chr5	5UTR_intron.1	21021737	21022119	+	382	Putative gamma-glutamylcyclotransferase At3g02910 ; Gamma-glutamylaminecyclotransferase ; Gamma-glutamylaminecyclotransferase B ; Gamma-glutamylaminecyclotransferase A ; Gamma-glutamylaminecyclotransferase C ; Troponin C-akin-1 protein ;Putative uncharacterized protein Sb01g000775 (Fragment)
Cs6g18000.2	chr6	5UTR_intron.1	18312622	18313584	-	962	Putative eukaryotic translation initiation factor 5 ;Eukaryotic translation initiation factor 5 ; Probable eukaryotic translation initiation factor 5-1 ; Eukaryotic translation initiation factor 5 (Fragment) ; Translation initiation factor 2 subunit beta ; Eukaryotic translation initiation factor 2 subunit 2 ; Eukaryotic translation initiation factor 2 subunit beta
Cs6g18000.1	chr6	5UTR_intron.1	18312622	18313586	-	964	Putative eukaryotic translation initiation factor 5 ;Eukaryotic translation initiation factor 5 ; Probable eukaryotic translation initiation factor 5-1 ; Eukaryotic translation initiation factor 5 (Fragment) ; Translation initiation factor 2 subunit beta ; Eukaryotic translation initiation factor 2 subunit 2 ; Eukaryotic translation initiation factor 2 subunit beta
Cs8g06070.1	chr8	5UTR_intron.1	3550977	3551123	+	146	Putative endonuclease or glycosyl hydrolase with C2H2-type zinc finger domain
Cs1g26610.2	chr1	5UTR_intron.1	28585372	28585444	-	72	Proton-coupled amino acid transporter 2 ;Aromatic and neutral amino acid transporter (Fragment)
Cs2g27360.2	chr2	5UTR_intron.1	27112606	27113785	-	1179	Protein-S-isoprenylcysteine O-methyltransferase (Fragment) ;Protein-S-isoprenylcysteine O-methyltransferase B ; Protein-S-isoprenylcysteine O-methyltransferase A ; Probable protein-S-isoprenylcysteine O-methyltransferase ; Protein-S-isoprenylcysteine O-methyltransferase ; Protein-S-isoprenylcysteine O-methyltransferase (Fragment)
Cs2g27360.1	chr2	5UTR_intron.1	27112693	27113785	-	1092	Protein-S-isoprenylcysteine O-methyltransferase (Fragment) ;Protein-S-isoprenylcysteine O-methyltransferase B ; Protein-S-isoprenylcysteine O-methyltransferase A ; Probable protein-S-isoprenylcysteine O-methyltransferase ; Protein-S-isoprenylcysteine O-methyltransferase ; Protein-S-isoprenylcysteine O-methyltransferase (Fragment)
Cs1g04970.1	chr1	5UTR_intron.1	4519487	4519911	-	424	Protein transport protein Sec61 subunit beta ;Preprotein translocase Sec%2C Sec61-beta subunit protein
Cs4g10310.2	chr4	5UTR_intron.1	6974814	6975363	+	549	Protein translation factor SUI1 homolog 1 ; Protein translation factor SUI1 ; Eukaryotic translation initiation factor eIF-1 ; Eukaryotic translation initiation factor 1 (Fragment) ;Putative eukaryotic translation initiation factor SUI1
Cs4g10310.1	chr4	5UTR_intron.1	6974814	6975376	+	562	Protein translation factor SUI1 homolog 1 ; Protein translation factor SUI1 ; Eukaryotic translation initiation factor eIF-1 ; Eukaryotic translation initiation factor 1 (Fragment) ;Putative eukaryotic translation initiation factor SUI1
Cs3g22510.1	chr3	5UTR_intron.1	25120166	25122057	+	1891	Protein SENSITIVE TO PROTON RHIZOTOXICITY 1 ; Zinc finger protein STOP1 homolog ; Zinc finger protein STAR3 ; Zinc finger protein NUTCRACKER ; Protein TRANSPARENT TESTA 1 ; Zinc finger protein MAGPIE ; Zinc finger protein JACKDAW ; ATM interactor ; PR domain zinc finger protein 10 ;Putative uncharacterized protein Sb01g001950
Cs3g22510.2	chr3	5UTR_intron.1	25120981	25122057	+	1076	Protein SENSITIVE TO PROTON RHIZOTOXICITY 1 ; Zinc finger protein STOP1 homolog ; Zinc finger protein STAR3 ; Zinc finger protein NUTCRACKER ; Protein TRANSPARENT TESTA 1 ; Zinc finger protein MAGPIE ; Zinc finger protein JACKDAW ; ATM interactor ; PR domain zinc finger protein 10 ;Putative uncharacterized protein Sb01g001950
Cs1g15600.1	chr1	5UTR_intron.1	18750242	18750875	-	633	Protein SEC13 homolog ; Protein transport protein SEC13 ; Nucleoporin seh1-B ; Probable cytosolic iron-sulfur protein assembly protein Ciao1 ;Putative uncharacterized protein Sb02g025945 (Fragment)
Cs2g28780.1	chr2	5UTR_intron.1	28353572	28354396	-	824	Protein SEC13 homolog ; Protein transport protein SEC13 ; Nucleoporin seh1-A ; Probable cytosolic iron-sulfur protein assembly protein Ciao1 ;Putative uncharacterized protein Sb02g025945 (Fragment)
Cs8g03080.1	chr8	5UTR_intron.1	1412127	1413661	-	1534	Protein RMD5 homolog A ; Protein RMD5 homolog B ; LisH domain-containing protein C29A3.03c ; Protein FYV10 ;Putative uncharacterized protein Sb04g030940
Cs3g11285.1	chr3	5UTR_intron.1	15697310	15698469	+	1159	Protein phosphatase 1 regulatory subunit inhibitor-3 ;Type 1 phosphatases regulator YPI1 ; Protein phosphatase 1 regulatory subunit 11
Cs3g11285.2	chr3	5UTR_intron.1	15697310	15698516	+	1206	Protein phosphatase 1 regulatory subunit inhibitor-3 ;Type 1 phosphatases regulator YPI1 ; Protein phosphatase 1 regulatory subunit 11
Cs6g02880.1	chr6	5UTR_intron.1	2885833	2886332	+	499	Protein KRI1 homolog ; Protein kri1 ;Singapore isolate B (sub-type 7) whole genome shotgun sequence assembly%2C scaffold_1
Cs3g21100.1	chr3	5UTR_intron.2	23964212	23964291	-	79	Protein FAR-RED IMPAIRED RESPONSE 1 ; Protein FAR1-RELATED SEQUENCE 5 ; Protein FAR-RED ELONGATED HYPOCOTYL 3 ;Putative uncharacterized protein Sb01g001615 (Fragment)
orange1.1t04214.1	chrUn	5UTR_intron.1	65801111	65801415	-	304	Protein FAR-RED ELONGATED HYPOCOTYL 3 ; Protein FAR1-RELATED SEQUENCE 5 ; Protein FAR-RED IMPAIRED RESPONSE 1 ;Putative uncharacterized protein Sb06g001517 (Fragment)
Cs7g28060.1	chr7	5UTR_intron.1	28713386	28714420	-	1034	Protein FAR1-RELATED SEQUENCE 5 ; Protein FAR-RED IMPAIRED RESPONSE 1 ; Protein FAR-RED ELONGATED HYPOCOTYL 3 ;Putative uncharacterized protein Sb01g001615 (Fragment)
Cs8g14510.2	chr8	5UTR_intron.1	17565171	17565336	-	165	Protein FAF-like%2C chloroplastic ; Protein FANTASTIC FOUR 2 ;Putative uncharacterized protein Sb01g040410
Cs2g29100.4	chr2	5UTR_intron.1	28662785	28663279	-	494	Protein ETHYLENE INSENSITIVE 3 ; ETHYLENE INSENSITIVE 3-like 1 protein ; Putative ETHYLENE INSENSITIVE 3-like 4 protein ;Putative ethylene insensitive transcription factor
Cs2g29100.1	chr2	5UTR_intron.2	28662540	28662708	-	168	Protein ETHYLENE INSENSITIVE 3 ; ETHYLENE INSENSITIVE 3-like 1 protein ; Putative ETHYLENE INSENSITIVE 3-like 4 protein ;ETHYLENE-INSENSITIVE3-like 1 protein%2C putative%2C expressed
Cs2g29100.2	chr2	5UTR_intron.1	28662540	28663279	-	739	Protein ETHYLENE INSENSITIVE 3 ; ETHYLENE INSENSITIVE 3-like 1 protein ; Putative ETHYLENE INSENSITIVE 3-like 4 protein ;ETHYLENE-INSENSITIVE3-like 1 protein%2C putative%2C expressed
Cs3g06940.1	chr3	5UTR_intron.1	9718881	9719692	+	811	Protein ETHYLENE INSENSITIVE 3 ; ETHYLENE INSENSITIVE 3-like 1 protein ; Putative ETHYLENE INSENSITIVE 3-like 4 protein ;ETHYLENE-INSENSITIVE3-like 1 protein%2C putative%2C expressed
Cs3g06940.2	chr3	5UTR_intron.1	9718881	9719733	+	852	Protein ETHYLENE INSENSITIVE 3 ; ETHYLENE INSENSITIVE 3-like 1 protein ; Putative ETHYLENE INSENSITIVE 3-like 4 protein ;ETHYLENE-INSENSITIVE3-like 1 protein%2C putative%2C expressed
orange1.1t01638.1	chrUn	5UTR_intron.1	27097372	27098148	+	776	Protein BASIC PENTACYSTEINE2 ; Protein Barley B recombinant ; Barley B recombinant-like protein B ; Barley B recombinant-like protein A ; Barley B recombinant-like protein C ; Barley B recombinant-like protein D ;GAGA-binding transcriptional activator BBR/BPC1-like
Cs5g18980.2	chr5	5UTR_intron.1	19445584	19445951	-	367	Probable VAMP-like protein At1g33475 ;Vesicle-associated membrane protein%2C putative
Cs5g18980.1	chr5	5UTR_intron.1	19445592	19445951	-	359	Probable VAMP-like protein At1g33475 ;Vesicle-associated membrane protein%2C putative
orange1.1t01434.1	chrUn	5UTR_intron.1	24151199	24151518	+	319	Probable sodium-coupled neutral amino acid transporter 6 ; Sodium-coupled neutral amino acid transporter 2 ;Putative Na+ dependent neutral amino acid transporter
Cs2g09870.2	chr2	5UTR_intron.1	7297609	7297814	+	205	Probable receptor-like protein kinase At1g30570 ; Receptor-like protein kinase THESEUS 1 ; Receptor-like protein kinase HERK 1 ; Receptor-like protein kinase FERONIA ; Receptor-like protein kinase ANXUR2 ; Putative receptor-like protein kinase At5g39000 ; Probable LRR receptor-like serine/threonine-protein kinase At2g28960 ; Putative leucine-rich repeat receptor-like serine/threonine-protein kina…
Cs2g09870.1	chr2	5UTR_intron.1	7297609	7297869	+	260	Probable receptor-like protein kinase At1g30570 ; Receptor-like protein kinase THESEUS 1 ; Receptor-like protein kinase HERK 1 ; Receptor-like protein kinase FERONIA ; Receptor-like protein kinase ANXUR2 ; Putative receptor-like protein kinase At5g39000 ; Probable LRR receptor-like serine/threonine-protein kinase At2g28960 ; Putative leucine-rich repeat receptor-like serine/threonine-protein kina…
Cs6g19820.1	chr6	5UTR_intron.1	19519898	19520352	+	454	Probable phosphatidylinositol 4-kinase type 2-beta At1g26270 ;Phosphatidylinositol kinase family-like protein (Fragment)
Cs6g19820.3	chr6	5UTR_intron.1	19519898	19520687	+	789	Probable phosphatidylinositol 4-kinase type 2-beta At1g26270 ;Phosphatidylinositol kinase family-like protein (Fragment)
Cs6g19820.4	chr6	5UTR_intron.1	19519898	19520700	+	802	Probable phosphatidylinositol 4-kinase type 2-beta At1g26270 ;Phosphatidylinositol kinase family-like protein (Fragment)
Cs6g19820.2	chr6	5UTR_intron.1	19519898	19520979	+	1081	Probable phosphatidylinositol 4-kinase type 2-beta At1g26270 ;Phosphatidylinositol kinase family-like protein (Fragment)
Cs7g25860.2	chr7	5UTR_intron.1	26470704	26471741	+	1037	Probable phosphatidylinositol 4-kinase type 2-beta At1g26270 ;Phosphatidylinositol kinase family-like protein (Fragment)
Cs7g25860.1	chr7	5UTR_intron.1	26470708	26471741	+	1033	Probable phosphatidylinositol 4-kinase type 2-beta At1g26270 ;Phosphatidylinositol kinase family-like protein (Fragment)
Cs9g14400.2	chr9	5UTR_intron.1	13790080	13790212	+	132	Probable pectinesterase/pectinesterase inhibitor 59 ; Pectinesterase 2 ; Pectinesterase/pectinesterase inhibitor 3 ; Putative pectinesterase/pectinesterase inhibitor 38 ; Probable pectinesterase 56 ;Pectinesterase (Fragment)
Cs9g10540.1	chr9	5UTR_intron.1	7803830	7805161	-	1331	Probable inorganic phosphate transporter 1-7 ; Inorganic phosphate transporter 1-4 ; Putative inorganic phosphate transporter 1-13 ; Probable metabolite transporter C2H8.02 ; Putative niacin/nicotinamide transporter NaiP ;High affinity inorganic phosphate transporter (Fragment)
Cs9g10530.2	chr9	5UTR_intron.1	7787359	7788246	-	887	Probable inorganic phosphate transporter 1-7 ; Inorganic phosphate transporter 1-4 ; Putative inorganic phosphate transporter 1-13 ; Probable metabolite transporter C2H8.02 ; Putative niacin/nicotinamide transporter NaiP ; Inner membrane metabolite transport protein ygcS ;High affinity inorganic phosphate transporter (Fragment)
Cs9g10530.1	chr9	5UTR_intron.1	7787370	7788246	-	876	Probable inorganic phosphate transporter 1-7 ; Inorganic phosphate transporter 1-4 ; Putative inorganic phosphate transporter 1-13 ; Probable metabolite transporter C2H8.02 ; Putative niacin/nicotinamide transporter NaiP ; Inner membrane metabolite transport protein ygcS ;High affinity inorganic phosphate transporter (Fragment)
orange1.1t03610.1	chrUn	5UTR_intron.1	55413765	55414150	-	385	Probable glutathione S-transferase ; Glutathione transferase GST 23 ; Glutathione S-transferase U1 ; Probable glutathione S-transferase parC ; Probable glutathione S-transferase parA ; Maleylacetoacetate isomerase ; Probable maleylacetoacetate isomerase ; Protein ligF ; Glutathione S-transferase 2 (Fragment) ; Glutathione S-transferase zeta class ;Putative tau class glutathione transferase GSTU47
orange1.1t06017.1	chrUn	5UTR_intron.1	55611487	55611800	-	313	Probable glutathione S-transferase ; Glutathione S-transferase U6 ; Glutathione transferase GST 23 ;Putative tau class glutathione transferase GSTU47
Cs6g16760.1	chr6	5UTR_intron.1	17407123	17407580	-	457	Probable exocyst complex component 6 ;Putative exocyst complex subunit Sec15-like family protein (Fragment)
Cs8g01190.1	chr8	5UTR_intron.1	150336	150967	+	631	Probable anion transporter 5 ; Sodium-dependent phosphate transport protein 1%2C chloroplastic ; Probable anion transporter 4%2C chloroplastic ; Vesicular glutamate transporter 1 ; Sialin ; Putative inorganic phosphate cotransporter ;Sodium-dependent phosphate transport protein%2C putative
orange1.1t04428.1	chrUn	5UTR_intron.1	69665113	69665219	-	106	Predicted protein
Cs2g30400.2	chr2	5UTR_intron.1	29746020	29746110	-	90	Photosystem II 5 kDa protein%2C chloroplastic ;Photosystem II 5 kDa protein%2C chloroplast%2C putative
Cs7g14760.1	chr7	5UTR_intron.1	10461182	10462231	+	1049	Phosphoinositide phospholipase C 2 ; 1-phosphatidylinositol-4%2C5-bisphosphate phosphodiesterase zeta-1 ; 1-phosphatidylinositol-4%2C5-bisphosphate phosphodiesterase beta-4 (Fragment) ; Inactive phospholipase C-like protein 1 ; 1-phosphatidylinositol-4%2C5-bisphosphate phosphodiesterase classes I and II ;1-phosphatidylinositol-4%2C5-bisphosphate phosphodiesterase (Phosphoinositide-specific phosph…
Cs7g14760.2	chr7	5UTR_intron.1	10461182	10462235	+	1053	Phosphoinositide phospholipase C 2 ; 1-phosphatidylinositol-4%2C5-bisphosphate phosphodiesterase zeta-1 ; 1-phosphatidylinositol-4%2C5-bisphosphate phosphodiesterase beta-4 (Fragment) ; Inactive phospholipase C-like protein 1 ; 1-phosphatidylinositol-4%2C5-bisphosphate phosphodiesterase classes I and II ;1-phosphatidylinositol-4%2C5-bisphosphate phosphodiesterase (Phosphoinositide-specific phosph…
Cs7g12040.1	chr7	5UTR_intron.1	7999919	8000417	+	498	Phosphatidylinositol kinase family-like protein (Fragment) ;Probable phosphatidylinositol 4-kinase type 2-beta At1g26270 ; Uncharacterized PI3/PI4-kinase family protein C343.19
Cs8g12840.1	chr8	5UTR_intron.1	15216367	15216909	-	542	Peptidyl-prolyl cis-trans isomerase CYP19-3 ; Peptidyl-prolyl cis-trans isomerase A ; Peptidyl-prolyl cis-trans isomerase F%2C mitochondrial ; Peptidyl-prolyl cis-trans isomerase D ; Peptidyl-prolyl cis-trans isomerase E ; 41 kDa peptidyl-prolyl cis-trans isomerase ;Peptidyl-prolyl cis-trans isomerase
Cs8g04760.1	chr8	5UTR_intron.1	2600796	2601931	-	1135	Paf1/RNA polymerase II complex%2C RTF1 component (Involved in regulation of TATA box-binding protein) (ISS)
Cs8g04760.2	chr8	5UTR_intron.1	2600801	2601931	-	1130	Paf1/RNA polymerase II complex%2C RTF1 component (Involved in regulation of TATA box-binding protein) (ISS)
Cs3g01485.1	chr3	5UTR_intron.1	555084	555239	+	155	O-sialoglycoprotein endopeptidase%2C isoform CRA_b ;Probable tRNA threonylcarbamoyladenosine biosynthesis protein CG4933 ; Probable tRNA threonylcarbamoyladenosine biosynthesis protein OSGEP ; Probable tRNA threonylcarbamoyladenosine biosynthesis protein Osgep (Fragment) ; Probable tRNA threonylcarbamoyladenosine biosynthesis protein Osgep ; Probable tRNA threonylcarbamoyladenosine biosynthesis p…
Cs5g26090.1	chr5	5UTR_intron.1	28966665	28967107	-	442	Oryza sativa protein similar to cytokinesis-specific syntaxin-related protein AAP03411 ;Syntaxin-related protein KNOLLE ; Syntaxin-124 ; Syntaxin-123 ; Syntaxin-125 ; Syntaxin-121 ; Syntaxin-122 ; Putative syntaxin-131 ; Syntaxin-132 ; Syntaxin-112 ; Syntaxin-1A homolog ; Syntaxin-1A ; Protein SSO2 ; Syntaxin-7 ; Syntaxin-4 ; Syntaxin-12 ; Syntaxin-7A
orange1.1t02024.2	chrUn	5UTR_intron.1	32042877	32044866	+	1989	Omega-6 fatty acid desaturase%2C endoplasmic reticulum isozyme 2 ; Omega-6 fatty acid desaturase%2C endoplasmic reticulum ; Delta(12) fatty acid dehydrogenase ; Delta(12) fatty acid desaturase ; Omega-3 fatty acid desaturase%2C endoplasmic reticulum ; Omega-3 fatty acid desaturase%2C chloroplastic (Fragment) ; Omega-3 fatty acid desaturase%2C chloroplastic ; Temperature-sensitive omega-3 fatty ac…
Cs2g02490.3	chr2	5UTR_intron.1	975188	975331	+	143	Octicosapeptide/Phox/Bem1p and tetratricopeptide repeat domain-containing protein ;Tetratricopeptide repeat protein 1 ; Protein unc-45 homolog B ; Stress-induced-phosphoprotein 1 ; Serine/threonine-protein phosphatase 5 ; Mitochondrial import receptor subunit TOM34 ; STI1-like protein ; Protein unc-45 homolog A ; Small glutamine-rich tetratricopeptide repeat-containing protein beta
Cs2g02490.2	chr2	5UTR_intron.1	975188	975339	+	151	Octicosapeptide/Phox/Bem1p and tetratricopeptide repeat domain-containing protein ;Tetratricopeptide repeat protein 1 ; Protein unc-45 homolog B ; Stress-induced-phosphoprotein 1 ; Serine/threonine-protein phosphatase 5 ; Mitochondrial import receptor subunit TOM34 ; STI1-like protein ; Protein unc-45 homolog A ; Small glutamine-rich tetratricopeptide repeat-containing protein beta
Cs2g02490.1	chr2	5UTR_intron.1	975188	975692	+	504	Octicosapeptide/Phox/Bem1p and tetratricopeptide repeat domain-containing protein
orange1.1t02007.1	chrUn	5UTR_intron.1	31926012	31927024	-	1012	Octanoyltransferase ; Putative lipoyltransferase 2%2C mitochondrial ; Plastidial lipoyltransferase 2 ;Putative lipoyltransferase 2%2C mitochondrial (Fragment)
Cs4g07610.1	chr4	5UTR_intron.1	4846041	4846183	-	142	Nucleoside-triphosphatase/ nucleotide binding protein
Cs3g13490.3	chr3	5UTR_intron.1	17935028	17935329	+	301	Nuclear transcription factor Y subunit C-9 ; Nuclear transcription factor Y subunit gamma ; Transcriptional activator HAP5 ; DNA polymerase epsilon subunit 4 ; Chromatin accessibility complex protein 1 ; Dr1-associated corepressor homolog ; Dr1-associated corepressor ; DNA polymerase epsilon subunit C ; Putative transcription factor C16C4.22 ;Ccaat-binding transcription factor%2C putative
Cs3g13490.1	chr3	5UTR_intron.1	17935153	17935329	+	176	Nuclear transcription factor Y subunit C-9 ; Nuclear transcription factor Y subunit gamma ; Transcriptional activator HAP5 ; DNA polymerase epsilon subunit 4 ; Chromatin accessibility complex protein 1 ; Dr1-associated corepressor homolog ; Dr1-associated corepressor ; DNA polymerase epsilon subunit C ; Putative transcription factor C16C4.22 ;Ccaat-binding transcription factor%2C putative
Cs3g13490.2	chr3	5UTR_intron.1	17935197	17935329	+	132	Nuclear transcription factor Y subunit C-9 ; Nuclear transcription factor Y subunit gamma ; Transcriptional activator HAP5 ; DNA polymerase epsilon subunit 4 ; Chromatin accessibility complex protein 1 ; Dr1-associated corepressor homolog ; Dr1-associated corepressor ; DNA polymerase epsilon subunit C ; Putative transcription factor C16C4.22 ;Ccaat-binding transcription factor%2C putative
orange1.1t03257.1	chrUn	5UTR_intron.2	50082386	50082965	-	579	Nuclear transcription factor Y subunit C-2 ; Nuclear transcription factor Y subunit gamma ; Transcriptional activator HAP5 ; DNA polymerase epsilon subunit 4 ; Chromatin accessibility complex protein 1 ; Dr1-associated corepressor homolog ; DNA polymerase epsilon subunit C ; Dr1-associated corepressor ; Putative transcription factor C16C4.22 ;Ccaat-binding transcription factor%2C putative
orange1.1t00607.1	chrUn	5UTR_intron.1	6989895	6990418	-	523	Nuclear factor related to kappa-B-binding protein %2C related
orange1.1t00607.2	chrUn	5UTR_intron.1	6989895	6990437	-	542	Nuclear factor related to kappa-B-binding protein %2C related
Cs4g15480.1	chr4	5UTR_intron.1	14695320	14695565	-	245	Novel protein similar to vertebrate mitochondrial rRNA methyltransferase 1 homolog (S. cerevisiae) (MRM1) (Fragment) ;Mitochondrial rRNA methyltransferase ; rRNA methyltransferase%2C mitochondrial ; rRNA methyltransferase 1%2C mitochondrial ; Uncharacterized tRNA/rRNA methyltransferase Mflv_1447 ; 23S rRNA (guanosine-2'-O-)-methyltransferase RlmB
Cs9g11490.1	chr9	5UTR_intron.1	9322915	9324434	+	1519	NOG1_ARATH Probable nucleolar GTP-binding protein 1 gb|AAG50935.1| GTP-binding protein%2C p (ISS) (Fragment) ;Nucleolar GTP-binding protein 1 ; Probable nucleolar GTP-binding protein 1 ; Uncharacterized protein MJ1408 ; GTPase obg ; Uncharacterized GTP-binding protein MJ1326
Cs1g20790.1	chr1	5UTR_intron.1	23775153	23775264	-	111	N-alpha-acetyltransferase 40 ; Uncharacterized N-acetyltransferase C825.04c ;Chromosome undetermined SCAF14779%2C whole genome shotgun sequence. (Fragment)
Cs9g07490.1	chr9	5UTR_intron.1	4647064	4647832	-	768	Myosin heavy chain%2C putative%2C expressed
Cs9g07490.2	chr9	5UTR_intron.1	4647093	4647832	-	739	Myosin heavy chain%2C putative%2C expressed
Cs9g07490.3	chr9	5UTR_intron.1	4647330	4647832	-	502	Myosin heavy chain%2C putative%2C expressed
Cs8g16050.1	chr8	5UTR_intron.1	19140636	19140783	+	147	Myb-related protein 3R-1 ; Myb-like protein N ;Myb-like DNA-binding domain containing protein
Cs2g10330.1	chr2	5UTR_intron.1	7657115	7657275	-	160	Myb-like DNA-binding domain containing protein
orange1.1t00345.2	chrUn	5UTR_intron.1	5072332	5073170	+	838	Multiple C2 and transmembrane domain-containing protein 1 ; C2 and GRAM domain-containing protein At1g03370 ; Tricalbin-2 ; Intersectin-2 ; E3 ubiquitin-protein ligase NEDD4-like ;Anthranilate phosphoribosyltransferase-like protein
Cs7g19080.1	chr7	5UTR_intron.2	15064861	15065243	-	382	Multiple C2 and transmembrane domain-containing protein 1 ; C2 and GRAM domain-containing protein At1g03370 ; Protein piccolo ;Anthranilate phosphoribosyltransferase-like protein
Cs7g19080.3	chr7	5UTR_intron.1	15064941	15065194	-	253	Multiple C2 and transmembrane domain-containing protein 1 ; C2 and GRAM domain-containing protein At1g03370 ; Protein piccolo ;Anthranilate phosphoribosyltransferase-like protein
Cs7g19080.2	chr7	5UTR_intron.2	15064941	15065243	-	302	Multiple C2 and transmembrane domain-containing protein 1 ; C2 and GRAM domain-containing protein At1g03370 ; Protein piccolo ;Anthranilate phosphoribosyltransferase-like protein
Cs2g29290.1	chr2	5UTR_intron.1	28828018	28828727	-	709	Molybdopterin synthase catalytic subunit ;Molybdenum cofactor synthesis protein 2 large subunit%2C putative
Cs2g29290.2	chr2	5UTR_intron.1	28828031	28828727	-	696	Molybdopterin synthase catalytic subunit ;Molybdenum cofactor synthesis protein 2 large subunit%2C putative
Cs9g14675.1	chr9	5UTR_intron.1	14083525	14092391	-	8866	Mitochondria-localized low molecular weight heat shock protein 23.5 ;Heat shock 22 kDa protein%2C mitochondrial ; 23.5 kDa heat shock protein%2C mitochondrial ; Small heat shock protein%2C chloroplastic ; 23.6 kDa heat shock protein%2C mitochondrial ; 26.2 kDa heat shock protein%2C mitochondrial ; 24.1 kDa heat shock protein%2C mitochondrial ; 25.3 kDa heat shock protein%2C chloroplastic ; Small …
Cs5g31960.1	chr5	5UTR_intron.1	33401608	33401976	+	368	Mitochondrial transcription termination factor family protein
Cs8g01080.1	chr8	5UTR_intron.1	68326	68739	+	413	Mitochondrial transcription termination factor family protein
Cs3g21260.2	chr3	5UTR_intron.1	24193388	24193464	-	76	Membrane associated salt-inducible protein%2C putative%2C expressed
Cs1g14510.1	chr1	5UTR_intron.1	17803911	17805003	+	1092	MAR-binding filament-like protein 1-1 ;Putative uncharacterized protein Sb09g005540
Cs9g15980.1	chr9	5UTR_intron.1	15459118	15459512	+	394	Likely EBNA-like pre-rRNA processing factor EBP2p ;Probable rRNA-processing protein EBP2 homolog ; Probable rRNA-processing protein ebp2 ; rRNA-processing protein EBP2
Cs7g27570.1	chr7	5UTR_intron.1	28324603	28324959	-	356	Lectin ; Agglutinin-2 ;Serine-threonine protein kinase%2C plant-type%2C putative
orange1.1t01070.1	chrUn	5UTR_intron.1	17163576	17163932	+	356	Lectin ; Agglutinin-2 ;Serine-threonine protein kinase%2C plant-type%2C putative
Cs2g05770.1	chr2	5UTR_intron.1	3179283	3179374	-	91	Late embryogenesis abundant protein group 3 protein
orange1.1t00573.2	chrUn	5UTR_intron.1	6738133	6738859	+	726	Late embryogenesis abundant hydroxyproline-rich glycoprotein
orange1.1t00101.3	chrUn	5UTR_intron.1	2172790	2173123	+	333	Isoaspartyl peptidase/L-asparaginase 1 subunit beta ;Isoaspartyl peptidase/L-asparaginase ; Isoaspartyl peptidase/L-asparaginase (Fragment) ; Probable isoaspartyl peptidase/L-asparaginase 2 ; Putative isoaspartyl peptidase/L-asparaginase ; Isoaspartyl peptidase ; Probable L-asparaginase CG7860 ; L-asparaginase ; Putative L-asparaginase
Cs2g31290.1	chr2	5UTR_intron.1	30615538	30616112	+	574	Integrator complex subunit 3 homolog ; Integrator complex subunit 3 ;Integrator complex subunit%2C putative (Fragment)
Cs5g08450.1	chr5	5UTR_intron.1	5546378	5546694	+	316	Hydroxyproline-rich glycoprotein family protein
Cs1g14430.1	chr1	5UTR_intron.1	17749873	17749971	+	98	Hydroxycinnamoyl-Coenzyme A shikimate/quinate hydroxycinnamoyltransferase ; Anthranilate N-benzoyltransferase protein 3 ; (Z)-3-hexen-1-ol acetyltransferase ; Benzyl alcohol O-benzoyltransferase ; Omega-hydroxypalmitate O-feruloyl transferase ; 10-deacetylbaccatin III 10-O-acetyltransferase ; Taxadien-5-alpha-ol O-acetyltransferase ; Vinorine synthase ; 13-hydroxylupanine O-tigloyltransferase ; 3…
Cs3g06430.1	chr3	5UTR_intron.1	8756745	8756873	-	128	Histone-lysine N-methyltransferase%2C H3 lysine-9 specific SUVH1 ; Probable histone-lysine N-methyltransferase%2C H3 lysine-9 specific SUVH9 ; Histone-lysine N-methyltransferase%2C H3 lysine-9%2C H3 lysine-27%2C H4 lysine-20 and cytosine specific SUVH2 ; Putative histone-lysine N-methyltransferase%2C H3 lysine-9 specific SUVH10 ; YDG domain-containing protein At5g47150 ; Histone-lysine N-methyltr…
Cs6g16280.1	chr6	5UTR_intron.1	17124691	17124965	+	274	Histone-lysine N-methyltransferase%2C H3 lysine-9 specific SUVH1 ; Probable histone-lysine N-methyltransferase%2C H3 lysine-9 specific SUVH9 ; Histone-lysine N-methyltransferase%2C H3 lysine-9%2C H3 lysine-27%2C H4 lysine-20 and cytosine specific SUVH2 ; Putative histone-lysine N-methyltransferase%2C H3 lysine-9 specific SUVH10 ; YDG domain-containing protein At5g47150 ; Histone-lysine N-methyltr…
Cs6g16280.3	chr6	5UTR_intron.1	17124852	17124965	+	113	Histone-lysine N-methyltransferase%2C H3 lysine-9 specific SUVH1 ; Probable histone-lysine N-methyltransferase%2C H3 lysine-9 specific SUVH9 ; Histone-lysine N-methyltransferase%2C H3 lysine-9%2C H3 lysine-27%2C H4 lysine-20 and cytosine specific SUVH2 ; Putative histone-lysine N-methyltransferase%2C H3 lysine-9 specific SUVH10 ; YDG domain-containing protein At5g47150 ; Histone-lysine N-methyltr…
Cs8g15410.1	chr8	5UTR_intron.1	18603120	18603858	+	738	Histone H2B.2 ; Histone H2B type 1-N ; Probable histone H2B 3 ; Late histone H2B.2.2 ; Histone H2B type F-S ;Putative uncharacterized protein Sb02g012500
Cs2g12030.1	chr2	5UTR_intron.2	9007171	9007305	-	134	HemK methyltransferase family member 2 ; eRF1 methyltransferase catalytic subunit mtq2 ; Putative protein methyltransferase AF_1784 ; Protein methyltransferase hemK homolog ; Ribosomal RNA small subunit methyltransferase C ;SAM (And some other nucleotide) binding motif ; Methyltransferase small ; Tetratricopeptide-like helical
Cs2g12030.3	chr2	5UTR_intron.1	9007171	9007469	-	298	HemK methyltransferase family member 2 ; eRF1 methyltransferase catalytic subunit mtq2 ; Putative protein methyltransferase AF_1784 ; Protein methyltransferase hemK homolog ; Ribosomal RNA small subunit methyltransferase C ;SAM (And some other nucleotide) binding motif ; Methyltransferase small ; Tetratricopeptide-like helical
Cs2g12030.2	chr2	5UTR_intron.1	9007571	9007695	-	124	HemK methyltransferase family member 2 ; eRF1 methyltransferase catalytic subunit mtq2 ; Putative protein methyltransferase AF_1784 ; Protein methyltransferase hemK homolog ; Ribosomal RNA small subunit methyltransferase C ;SAM (And some other nucleotide) binding motif ; Methyltransferase small ; Tetratricopeptide-like helical
Cs9g06800.2	chr9	5UTR_intron.1	4235374	4236826	+	1452	Heat shock cognate 70 kDa protein%2C putative%2C expressed ;Heat shock cognate 70 kDa protein 4 ; Heat shock 70 kDa protein ; Chloroplast envelope membrane 70 kDa heat shock-related protein ; 78 kDa glucose-regulated protein homolog ; Heat shock 70 kDa protein cognate 4 ; 78 kDa glucose-regulated protein ; Heat shock-related 70 kDa protein 2 ; Heat shock protein 70 2
Cs9g06800.1	chr9	5UTR_intron.1	4235374	4236848	+	1474	Heat shock cognate 70 kDa protein%2C putative%2C expressed ;Heat shock cognate 70 kDa protein 4 ; Heat shock 70 kDa protein ; Chloroplast envelope membrane 70 kDa heat shock-related protein ; 78 kDa glucose-regulated protein homolog ; Heat shock 70 kDa protein cognate 4 ; 78 kDa glucose-regulated protein ; Heat shock-related 70 kDa protein 2 ; Heat shock protein 70 2
orange1.1t04406.1	chrUn	5UTR_intron.1	69230094	69230948	-	854	Guanylate kinase family protein%2C expressed ;Guanylate kinase
Cs7g07320.1	chr7	5UTR_intron.1	4406339	4406853	-	514	G-type lectin S-receptor-like serine/threonine-protein kinase At2g19130 ; Probable receptor-like protein kinase At5g39030 ; Probable LRR receptor-like serine/threonine-protein kinase At1g56140 ; Putative cysteine-rich receptor-like protein kinase 43 ; Cysteine-rich receptor-like protein kinase 24 ; Protein NSP-INTERACTING KINASE 3 ; Putative receptor-like protein kinase At4g00960 ; Receptor-like …
Cs2g24786.1	chr2	5UTR_intron.1	23966462	23966568	-	106	G-type lectin S-receptor-like serine/threonine-protein kinase At1g67520 ; Cysteine-rich receptor-like protein kinase 28 ;G-type lectin S-receptor-like serine/threonine-protein kinase
Cs1g17950.1	chr1	5UTR_intron.1	21051664	21052662	-	998	Glycylpeptide N-tetradecanoyltransferase 1 ; Putative glycylpeptide N-tetradecanoyltransferase 2 ; Probable glycylpeptide N-tetradecanoyltransferase ;Glycylpeptide N-tetradecanoyltransferase (Fragment)
Cs1g17960.1	chr1	5UTR_intron.1	21054943	21055592	-	649	Glycylpeptide N-tetradecanoyltransferase 1 ; Putative glycylpeptide N-tetradecanoyltransferase 2 ; Probable glycylpeptide N-tetradecanoyltransferase ;Glycylpeptide N-tetradecanoyltransferase (Fragment)
Cs1g17960.2	chr1	5UTR_intron.1	21054943	21055994	-	1051	Glycylpeptide N-tetradecanoyltransferase 1 ; Putative glycylpeptide N-tetradecanoyltransferase 2 ; Probable glycylpeptide N-tetradecanoyltransferase ;Glycylpeptide N-tetradecanoyltransferase (Fragment)
orange1.1t06000.1	chrUn	5UTR_intron.1	45400668	45403369	-	2701	GDP-L-galactose:hexose-1-phosphate guanylyltransferase (Fragment) ;GDP-L-galactose phosphorylase 1 ; GDP-D-glucose phosphorylase C15orf58 homolog ; GDP-D-glucose phosphorylase C15orf58
Cs2g10740.2	chr2	5UTR_intron.1	8044837	8045014	-	177	GDP-fucose protein-O-fucosyltransferase 1 (Fragment)
Cs7g20360.1	chr7	5UTR_intron.1	17164116	17164472	-	356	Ferredoxin-3%2C chloroplastic ; Ferredoxin-6%2C chloroplastic ; Ferredoxin%2C root R-B2 ; Ferredoxin-1%2C chloroplastic ; Ferredoxin-1 ; Ferredoxin-A ; Ferredoxin ; Ferredoxin%2C chloroplastic ; Ferredoxin-B ; Ferredoxin-5%2C chloroplastic ; Ferredoxin-2%2C chloroplastic ;Ferredoxin-3%2C chloroplast%2C putative%2C expressed
Cs7g20360.3	chr7	5UTR_intron.1	17164116	17165561	-	1445	Ferredoxin-3%2C chloroplastic ; Ferredoxin-6%2C chloroplastic ; Ferredoxin%2C root R-B2 ; Ferredoxin-1%2C chloroplastic ; Ferredoxin-1 ; Ferredoxin-A ; Ferredoxin ; Ferredoxin%2C chloroplastic ; Ferredoxin-B ; Ferredoxin-5%2C chloroplastic ; Ferredoxin-2%2C chloroplastic ;Ferredoxin-3%2C chloroplast%2C putative%2C expressed
Cs7g20360.2	chr7	5UTR_intron.1	17164116	17165612	-	1496	Ferredoxin-3%2C chloroplastic ; Ferredoxin-6%2C chloroplastic ; Ferredoxin%2C root R-B2 ; Ferredoxin-1%2C chloroplastic ; Ferredoxin-1 ; Ferredoxin-A ; Ferredoxin ; Ferredoxin%2C chloroplastic ; Ferredoxin-B ; Ferredoxin-5%2C chloroplastic ; Ferredoxin-2%2C chloroplastic ;Ferredoxin-3%2C chloroplast%2C putative%2C expressed
Cs8g14960.1	chr8	5UTR_intron.1	18099906	18101711	-	1805	Ferredoxin-3%2C chloroplastic ; Ferredoxin-6%2C chloroplastic ; Ferredoxin%2C root R-B2 ; Ferredoxin-1%2C chloroplastic ; Ferredoxin ; Ferredoxin-1 ; Ferredoxin%2C chloroplastic ; Ferredoxin-B ; Ferredoxin-2%2C chloroplastic ; Ferredoxin-A ; Ferredoxin-5%2C chloroplastic ; Ferredoxin%2C leaf L-A ; Ferredoxin-2 ;Ferredoxin-3%2C chloroplast%2C putative%2C expressed
Cs7g20350.1	chr7	5UTR_intron.1	17162081	17162689	-	608	Ferredoxin-3%2C chloroplastic ; Ferredoxin-6%2C chloroplastic ; Ferredoxin%2C root R-B1 ; Ferredoxin%2C chloroplastic ; Ferredoxin-1%2C chloroplastic ; Ferredoxin ; Ferredoxin-2%2C chloroplastic ; Ferredoxin-A ; Ferredoxin-1 ; Probable ferredoxin-4%2C chloroplastic ; Ferredoxin-B ; Ferredoxin-5%2C chloroplastic ; Ferredoxin-2 ;Ferredoxin-3%2C chloroplast%2C putative%2C expressed
Cs7g31490.1	chr7	5UTR_intron.1	31309629	31309942	-	313	Fasciclin-like domain-containing protein (Fragment)
Cs2g20030.2	chr2	5UTR_intron.1	16748777	16749182	+	405	Fasciclin-like arabinogalactan protein 7 ;Putative uncharacterized protein Sb06g019725 (Fragment)
Cs2g20030.3	chr2	5UTR_intron.1	16748777	16749409	+	632	Fasciclin-like arabinogalactan protein 7 ;Putative uncharacterized protein Sb06g019725 (Fragment)
Cs2g20030.1	chr2	5UTR_intron.1	16749249	16749409	+	160	Fasciclin-like arabinogalactan protein 7 ;Putative uncharacterized protein Sb06g019725 (Fragment)
Cs3g10950.2	chr3	5UTR_intron.1	15179994	15180132	-	138	FAD linked oxidase%2C N-terminal ; TonB box%2C N-terminal ;Reticuline oxidase-like protein ; Reticuline oxidase ; 6-hydroxy-D-nicotine oxidase ; FAD-linked oxidoreductase DDB_G0289697
Cs6g01200.1	chr6	5UTR_intron.2	380914	381125	-	211	FACT complex subunit SPT16 ;Global transcriptional regulator%2C cell division control protein (ISS)
Cs2g20280.1	chr2	5UTR_intron.1	17143073	17143616	-	543	Eukaryotic translation initiation factor 1A%2C X-chromosomal%2C putative ;Eukaryotic translation initiation factor 1A ; Eukaryotic translation initiation factor 1A%2C X-chromosomal ; Eukaryotic translation initiation factor 1A%2C Y-chromosomal ; Translation initiation factor 1A
Cs2g20280.2	chr2	5UTR_intron.1	17143076	17143616	-	540	Eukaryotic translation initiation factor 1A%2C X-chromosomal%2C putative ;Eukaryotic translation initiation factor 1A ; Eukaryotic translation initiation factor 1A%2C X-chromosomal ; Eukaryotic translation initiation factor 1A%2C Y-chromosomal ; Translation initiation factor 1A
Cs2g15030.1	chr2	5UTR_intron.1	11881739	11883052	-	1313	Eukaryotic peptide chain release factor subunit 1-3 ; Peptide chain release factor subunit 1 ;Eukaryotic peptide chain release factor subunit 1-2%2C putative%2C expressed
Cs8g12090.1	chr8	5UTR_intron.1	13722503	13724243	+	1740	Eukaryotic peptide chain release factor subunit 1-3 ; Peptide chain release factor subunit 1 ;Eukaryotic peptide chain release factor subunit 1-2%2C putative%2C expressed
Cs8g12090.2	chr8	5UTR_intron.1	13722503	13724261	+	1758	Eukaryotic peptide chain release factor subunit 1-3 ; Peptide chain release factor subunit 1 ;Eukaryotic peptide chain release factor subunit 1-2%2C putative%2C expressed
Cs7g26660.1	chr7	5UTR_intron.1	27311598	27311772	+	174	Ethylene-responsive transcription factor ERF118 ; Pathogenesis-related genes transcriptional activator PTI5 ; Ethylene-responsive transcription factor LEP ; Dehydration-responsive element-binding protein 2E ;AP2 domain-containing transcription factor-like protein
Cs7g13260.1	chr7	5UTR_intron.1	9165163	9165564	+	401	Ethylene-responsive factor-like transcription factor ERFL1a ;Ethylene-responsive transcription factor ERF118 ; Ethylene-responsive transcription factor SHINE 3 ; Pathogenesis-related genes transcriptional activator PTI6 ; Dehydration-responsive element-binding protein 3
Cs3g06930.2	chr3	5UTR_intron.1	9711588	9711916	+	328	ETHYLENE INSENSITIVE 3-like 1 protein ; Protein ETHYLENE INSENSITIVE 3 ; Putative ETHYLENE INSENSITIVE 3-like 4 protein ;Putative ethylene insensitive transcription factor
Cs3g06930.1	chr3	5UTR_intron.1	9711588	9711974	+	386	ETHYLENE INSENSITIVE 3-like 1 protein ; Protein ETHYLENE INSENSITIVE 3 ; Putative ETHYLENE INSENSITIVE 3-like 4 protein ;Putative ethylene insensitive transcription factor
Cs5g34720.1	chr5	5UTR_intron.1	35458306	35458413	-	107	EPF-type Cis2-His2 zinc finger transcription factor (Fragment) ;Zinc finger protein 1 ; Zinc finger protein KNUCKLES
Cs2g08130.1	chr2	5UTR_intron.1	4896825	4896953	+	128	Electron carrier/ protein disulfide oxidoreductase ;Glutaredoxin-C1 ; Glutaredoxin-C8 ; Monothiol glutaredoxin-S10 ; Glutaredoxin-C9 ; Glutaredoxin-C7 ; Putative glutaredoxin-C11 ; Glutaredoxin-C11 ; Glutaredoxin-C13 ; Glutaredoxin-C3 ; Glutaredoxin ; Glutaredoxin-C6 ; Glutaredoxin-C10 ; Glutaredoxin-C15 ; Glutaredoxin-C5 ; Glutaredoxin-C4%2C chloroplastic ; Glutaredoxin-C14 ; Glutaredoxin-C2 ; G…
Cs6g17885.1	chr6	5UTR_intron.1	18253079	18254212	-	1133	E3 ubiquitin-protein ligase SINA-like 7 ;Putative uncharacterized protein Sb01g013450
Cs7g01210.1	chr7	5UTR_intron.1	140953	141624	+	671	E3 ubiquitin-protein ligase RMA2 ; RING finger protein 185 ;Putative uncharacterized protein Sb01g027700
Cs2g06115.1	chr2	5UTR_intron.1	3432552	3434859	+	2307	E3 ubiquitin-protein ligase RMA1H1 ; RING finger protein 185 ; Peroxisome biogenesis factor 10 ;Putative uncharacterized protein Sb01g012070
Cs6g16300.2	chr6	5UTR_intron.1	17136875	17138330	-	1455	E3 ubiquitin-protein ligase RING1-like ; RING finger protein 126 ; Uncharacterized RING finger protein P32A8.03c ; NEP1-interacting protein 1 ; E3 ubiquitin ligase BIG BROTHER ; Zinc/RING finger protein 3 ; E3 ubiquitin protein ligase RIE1 ; RING-H2 zinc finger protein RHA4a ; NEP1-interacting protein-like 1 ;Putative uncharacterized protein Sb01g035310
Cs6g16300.1	chr6	5UTR_intron.2	17136883	17137866	-	983	E3 ubiquitin-protein ligase RING1-like ; RING finger protein 126 ; Uncharacterized RING finger protein P32A8.03c ; NEP1-interacting protein 1 ; E3 ubiquitin ligase BIG BROTHER ; Zinc/RING finger protein 3 ; E3 ubiquitin protein ligase RIE1 ; RING-H2 zinc finger protein RHA4a ; NEP1-interacting protein-like 1 ;Putative uncharacterized protein Sb01g035310
Cs6g16300.4	chr6	5UTR_intron.1	17136883	17138330	-	1447	E3 ubiquitin-protein ligase RING1-like ; RING finger protein 126 ; Uncharacterized RING finger protein P32A8.03c ; NEP1-interacting protein 1 ; E3 ubiquitin ligase BIG BROTHER ; Zinc/RING finger protein 3 ; E3 ubiquitin protein ligase RIE1 ; RING-H2 zinc finger protein RHA4a ; NEP1-interacting protein-like 1 ;Putative uncharacterized protein Sb01g035310
Cs6g16300.3	chr6	5UTR_intron.1	17137948	17138330	-	382	E3 ubiquitin-protein ligase RING1-like ; RING finger protein 126 ; Uncharacterized RING finger protein P32A8.03c ; NEP1-interacting protein 1 ; E3 ubiquitin ligase BIG BROTHER ; Zinc/RING finger protein 3 ; E3 ubiquitin protein ligase RIE1 ; RING-H2 zinc finger protein RHA4a ; NEP1-interacting protein-like 1 ;Putative uncharacterized protein Sb01g035310
Cs6g10470.1	chr6	5UTR_intron.1	12020117	12021430	+	1313	E3 ubiquitin-protein ligase RING1-like ; RING finger protein 126 ; Uncharacterized RING finger protein P32A8.03c ; E3 ubiquitin-protein ligase Arkadia ; E3 ubiquitin-protein ligase arkadia ; E3 ubiquitin-protein ligase arkadia-B ; E3 ubiquitin-protein ligase arkadia-C ; E3 ubiquitin-protein ligase arkadia-A (Fragment) ; E3 ubiquitin protein ligase RIE1 ;Putative uncharacterized protein At5g01980 …
Cs3g09325.1	chr3	5UTR_intron.1	13276175	13277382	-	1207	Dolichol phosphate-mannose biosynthesis regulatory protein ;Dolichyl-phosphate mannosyltransferase 2 regulatory subunit
Cs2g06400.1	chr2	5UTR_intron.1	3616277	3616376	+	99	Dof zinc finger protein DOF1.4 ; Dof zinc finger protein PBF ;Putative uncharacterized protein At1g28310 (Fragment)
Cs2g05750.2	chr2	5UTR_intron.1	3175037	3175174	-	137	Dof domain%2C zinc finger family protein%2C expressed ;Dof zinc finger protein DOF5.6 ; Dof zinc finger protein PBF
Cs6g08770.1	chr6	5UTR_intron.1	10705908	10706543	-	635	DnaJ homolog subfamily C member 2 ; Uncharacterized J domain-containing protein C1778.01c ; Zuotin ; Chaperone protein DnaJ ; DnaJ homolog subfamily B member 5 ; DnaJ homolog subfamily A member 1 homolog ; DnaJ protein homolog 1 ;Putative cell division related protein ; 50012-47994
Cs7g10870.1	chr7	5UTR_intron.1	7091287	7091924	-	637	DnaJ homolog subfamily B member 12 ; Chaperone protein dnaJ 49 ; Chaperone protein DnaJ ; Curved DNA-binding protein ;DNAJ heat shock N-terminal domain-containing protein
Cs7g10870.2	chr7	5UTR_intron.1	7091383	7091924	-	541	DnaJ homolog subfamily B member 12 ; Chaperone protein dnaJ 49 ; Chaperone protein DnaJ ; Curved DNA-binding protein ;DNAJ heat shock N-terminal domain-containing protein
Cs9g05080.1	chr9	5UTR_intron.1	2965673	2966428	+	755	DnaJ homolog subfamily B member 12 ; Chaperone protein DnaJ ; Chaperone protein dnaJ 49 ; Protein HLJ1 ; DnaJ protein homolog 1 ; DnAJ-like protein slr0093 ; Uncharacterized J domain-containing protein C17A3.05c ;Heat shock protein DnaJ N-terminal domain-containing protein
Cs3g23720.1	chr3	5UTR_intron.1	25924717	25925438	+	721	DNAJ heat shock N-terminal domain-containing protein-like ;Diphthamide biosynthesis protein 4 ; DnaJ homolog subfamily A member 1 ; DnaJ homolog subfamily C member 21 ; Chaperone protein DnaJ ; J domain-containing protein APJ1 ; Mitochondrial protein import protein mas5 ; DnaJ homolog subfamily B member 3
orange1.1t02577.1	chrUn	5UTR_intron.1	39393904	39395145	-	1241	DNAJ heat shock N-terminal domain-containing protein ;Curved DNA-binding protein ; DnaJ homolog subfamily B member 12 ; Chaperone protein DnaJ ; DnaJ homolog subfamily C member 18 ; DnaJ protein homolog 1
Cs3g12240.1	chr3	5UTR_intron.1	16619113	16619233	+	120	DNAJ heat shock N-terminal domain-containing protein (Fragment) ;DnaJ homolog subfamily B member 12 ; Chaperone protein dnaJ 49 ; Chaperone protein DnaJ ; DnaJ homolog subfamily C member 7 homolog ; DnaJ protein homolog 1 ; DnaJ homolog subfamily C member 18 ; DnAJ-like protein slr0093 ; Protein HLJ1
Cs3g12240.3	chr3	5UTR_intron.1	16619113	16619749	+	636	DNAJ heat shock N-terminal domain-containing protein (Fragment) ;DnaJ homolog subfamily B member 12 ; Chaperone protein dnaJ 49 ; Chaperone protein DnaJ ; DnaJ homolog subfamily C member 7 homolog ; DnaJ protein homolog 1 ; DnaJ homolog subfamily C member 18 ; DnAJ-like protein slr0093 ; Protein HLJ1
Cs6g03750.1	chr6	5UTR_intron.1	4252967	4253894	-	927	Disease resistance-responsive (Dirigent-like protein) family protein
Cs3g23270.2	chr3	5UTR_intron.1	25588482	25588615	+	133	Dehydration-responsive element-binding protein 1B%2C putative ;Ethylene-responsive transcription factor RAP2-1 ; Dehydration-responsive element-binding protein 3 ; Ethylene-responsive transcription factor TINY
orange1.1t03258.1	chrUn	5UTR_intron.1	50090935	50091165	-	230	DEAD-box ATP-dependent RNA helicase 42 ; Probable ATP-dependent RNA helicase DDX46 ; ATP-dependent RNA helicase ddx46 ; Pre-mRNA-processing ATP-dependent RNA helicase PRP5 ;Pre-mRNA-processing ATP-dependent RNA helicase PRP5%2C putative
Cs5g10510.1	chr5	5UTR_intron.1	7350818	7351434	+	616	DEAD/DEAH box helicase family protein / pentatricopeptide (ISS) ;DEAD-box ATP-dependent RNA helicase 47%2C mitochondrial ; DEAD-box ATP-dependent RNA helicase 47A ; DEAD-box ATP-dependent RNA helicase CshA ; Putative ATP-dependent RNA helicase yfmL ; Probable ATP-dependent RNA helicase exp9
Cs5g28560.1	chr5	5UTR_intron.1	30820693	30820800	-	107	Cytochrome b6f complex subunit%2C putative%2C expressed
Cs7g09800.1	chr7	5UTR_intron.1	6289305	6289915	+	610	Cleavage and polyadenylation specificity factor subunit CG7185 ; Glycine-rich RNA-binding protein GRP1A ;Cleavage and polyadenylation specificity factor subunit 6
Cs7g09800.2	chr7	5UTR_intron.1	6289305	6289970	+	665	Cleavage and polyadenylation specificity factor subunit CG7185 ; Glycine-rich RNA-binding protein GRP1A ;Cleavage and polyadenylation specificity factor subunit 6
Cs8g20370.1	chr8	5UTR_intron.1	22178312	22178797	-	485	Chromosome undetermined scaffold_91%2C whole genome shotgun sequence ;Uncharacterized protein At1g07170/At2g30000 ; PHD finger-like domain-containing protein 5A ; Pre-mRNA-splicing factor ini1
Cs1g12950.1	chr1	5UTR_intron.1	16014794	16015129	+	335	Chromosome undetermined scaffold_27%2C whole genome shotgun sequence
Cs8g17690.2	chr8	5UTR_intron.1	20500446	20500553	+	107	Chromosome undetermined SCAF14565%2C whole genome shotgun sequence ;Histone H4 ; Histone H4 variant TH011
Cs8g17690.1	chr8	5UTR_intron.1	20500446	20500556	+	110	Chromosome undetermined SCAF14565%2C whole genome shotgun sequence ;Histone H4 ; Histone H4 variant TH011
Cs7g26840.1	chr7	5UTR_intron.1	27544052	27544370	+	318	Chromosome 6 SCAF15017%2C whole genome shotgun sequence ;NF-X1-type zinc finger protein NFXL1 ; Transcriptional repressor NF-X1 ; Transcriptional repressor NF-X1 homolog ; Protein shuttle craft ; FKBP12-associated protein 1 homolog ; FKBP12-associated protein 1
Cs2g01060.2	chr2	5UTR_intron.1	33990	34737	-	747	Chromosome 11 SCAF14479%2C whole genome shotgun sequence. (Fragment) ;Protein slowmo homolog ; UPS-like protein C36.10
Cs8g12230.1	chr8	5UTR_intron.1	14094378	14094743	-	365	Chloroplast outer membrane protein%2C putative%2C expressed ;Translocase of chloroplast 132%2C chloroplastic ; Translocase of chloroplast 34
Cs4g12130.1	chr4	5UTR_intron.1	9231729	9232499	-	770	Chitin-inducible gibberellin-responsive protein 1 ; Scarecrow-like transcription factor PAT1 ; Scarecrow-like protein 5 ; DELLA protein RGL2 ; DELLA protein GAI ; Protein SCARECROW ; DELLA protein GAIP ; DELLA protein RGA ; DELLA protein GAIP-B ; Protein SHORT-ROOT ; Nodulation-signaling pathway 2 protein ;Chitin-inducible gibberellin-responsive protein 2%2C putative%2C expressed
Cs9g04270.1	chr9	5UTR_intron.1	2360874	2361078	-	204	Chaperone protein dnaJ 49 ; DnaJ homolog subfamily B member 12 ; DnaJ homolog subfamily C member 18 ; Chaperone protein DnaJ ; DnaJ protein homolog 1 ;Chromosome 17 SCAF14563%2C whole genome shotgun sequence. (Fragment)
Cs9g04270.2	chr9	5UTR_intron.1	2360904	2361078	-	174	Chaperone protein dnaJ 49 ; DnaJ homolog subfamily B member 12 ; DnaJ homolog subfamily C member 18 ; Chaperone protein DnaJ ; DnaJ protein homolog 1 ;Chromosome 17 SCAF14563%2C whole genome shotgun sequence. (Fragment)
Cs6g14795.1	chr6	5UTR_intron.1	15904567	15904850	-	283	Cell division protein ftsZ homolog 2-1%2C chloroplastic ;Cell division protein ftsZ%2C putative%2C expressed
Cs6g14710.2	chr6	5UTR_intron.1	15803170	15803453	-	283	Cell division protein ftsZ homolog 2-1%2C chloroplastic ; Cell division protein ftsZ ; Cell division protein ftsZ homolog 1 ;Cell division protein ftsZ%2C putative%2C expressed
Cs2g09540.1	chr2	5UTR_intron.1	7002979	7004028	-	1049	Cell division cycle protein 123 homolog ; Cell division cycle protein 123 ;Chromosome undetermined SCAF14347%2C whole genome shotgun sequence
Cs2g09540.2	chr2	5UTR_intron.1	7003044	7004028	-	984	Cell division cycle protein 123 homolog ; Cell division cycle protein 123 ;Chromosome undetermined SCAF14347%2C whole genome shotgun sequence
Cs5g01900.2	chr5	5UTR_intron.1	766650	767748	-	1098	Cell division cycle 2-like 6 (CDK8-like) (Predicted)%2C isoform CRA_c ;Cyclin-dependent kinase E-1 ; Probable cyclin-dependent kinase 8 ; Serine/threonine-protein kinase SSN3 ; Cell division control protein 2 homolog ; Cell division control protein 2 homolog A ; Meiotic mRNA stability protein kinase SSN3
Cs8g17290.1	chr8	5UTR_intron.1	20133096	20134025	-	929	cDNA FLJ77372%2C highly similar to Homo sapiens SUMO/sentrin specific peptidase family member 8 (SENP8)%2C mRNA ;NEDD8-specific protease 1 ; Sentrin-specific protease 8 ; Probable sentrin-specific protease 8
Cs8g17290.2	chr8	5UTR_intron.1	20133103	20134025	-	922	cDNA FLJ77372%2C highly similar to Homo sapiens SUMO/sentrin specific peptidase family member 8 (SENP8)%2C mRNA ;NEDD8-specific protease 1 ; Sentrin-specific protease 8 ; Probable sentrin-specific protease 8
Cs8g17650.1	chr8	5UTR_intron.1	20457945	20458050	+	105	cDNA FLJ61373%2C highly similar to Nuclear factor related to kappa-B-binding protein ;Nuclear factor related to kappa-B-binding protein
Cs6g17980.1	chr6	5UTR_intron.1	18304179	18304829	-	650	cDNA FLJ37430 fis%2C clone BRAWH2001679%2C highly similar to Homo sapiens NMD3 homolog (NMD3)%2C mRNA ;60S ribosomal export protein NMD3
Cs1g12240.1	chr1	5UTR_intron.1	15247629	15248874	+	1245	cDNA clone:J033027K17%2C full insert sequence (Fragment)
Cs2g09340.2	chr2	5UTR_intron.1	6682047	6682143	+	96	CBL-interacting serine/threonine-protein kinase%2C putative ;CBL-interacting serine/threonine-protein kinase 10 ; CBL-interacting protein kinase 2 ; Putative CBL-interacting protein kinase 13
Cs2g09340.1	chr2	5UTR_intron.1	6682047	6682197	+	150	CBL-interacting serine/threonine-protein kinase%2C putative ;CBL-interacting serine/threonine-protein kinase 10 ; CBL-interacting protein kinase 2 ; Putative CBL-interacting protein kinase 13
Cs7g30070.1	chr7	5UTR_intron.1	30168143	30168852	-	709	CBL-interacting serine/threonine-protein kinase%2C putative ;CBL-interacting protein kinase 2 ; CBL-interacting serine/threonine-protein kinase 10 ; Putative CBL-interacting protein kinase 27
Cs6g09730.2	chr6	5UTR_intron.1	11494072	11494599	+	527	CBL-interacting serine/threonine-protein kinase%2C putative ;CBL-interacting protein kinase 2 ; CBL-interacting serine/threonine-protein kinase 10 ; Putative CBL-interacting protein kinase 13
Cs6g09730.1	chr6	5UTR_intron.1	11494511	11494599	+	88	CBL-interacting serine/threonine-protein kinase%2C putative ;CBL-interacting protein kinase 2 ; CBL-interacting serine/threonine-protein kinase 10 ; Putative CBL-interacting protein kinase 13
Cs8g18510.1	chr8	5UTR_intron.1	21092299	21092452	-	153	CAX-interacting protein 4 ;Zinc knuckle domain-containing protein%2C putative
Cs8g18510.2	chr8	5UTR_intron.1	21092299	21092567	-	268	CAX-interacting protein 4 ;Zinc knuckle domain-containing protein%2C putative
orange1.1t04034.1	chrUn	5UTR_intron.1	62749121	62749208	+	87	Calcium-binding protein CML37 ; Probable calcium-binding protein CML31 ; Putative calcium-binding protein CML19 ; Calmodulin-like protein 7 ; Calmodulin ; Calmodulin-B ; Calmodulin-beta (Fragment) ; Calmodulin-A ; Calmodulin-1 ;cDNA clone:001-105-G04%2C full insert sequence
orange1.1t04379.2	chrUn	5UTR_intron.1	68766537	68767138	+	601	C2 and GRAM domain-containing protein At1g03370 ;Anthranilate phosphoribosyltransferase-like protein
orange1.1t04379.1	chrUn	5UTR_intron.1	68766741	68767138	+	397	C2 and GRAM domain-containing protein At1g03370 ;Anthranilate phosphoribosyltransferase-like protein
Cs6g22280.1	chr6	5UTR_intron.1	21085630	21085894	+	264	Bromodomain associated family protein%2C expressed
Cs6g20340.2	chr6	5UTR_intron.1	19883060	19883290	+	230	BRASSINOSTEROID INSENSITIVE 1-associated receptor kinase 1%2C putative ;Probable inactive receptor kinase At1g27190 ; Probable LRR receptor-like serine/threonine-protein kinase At1g69990 ; Probably inactive leucine-rich repeat receptor-like protein kinase At5g48380 ; Leucine-rich repeat receptor protein kinase EXS ; Serine/threonine-protein kinase BRI1-like 1 ; Systemin receptor SR160 ; Brassinos…
Cs1g05190.2	chr1	5UTR_intron.1	4831665	4831779	-	114	BRASSINOSTEROID INSENSITIVE 1-associated receptor kinase 1%2C putative ;G-type lectin S-receptor-like serine/threonine-protein kinase RLK1 ; Putative receptor protein kinase ZmPK1 ; Probable LRR receptor-like serine/threonine-protein kinase At5g45780 ; Protein NSP-INTERACTING KINASE 1 ; Somatic embryogenesis receptor kinase 1 ; L-type lectin-domain containing receptor kinase S.4 ; BRASSINOSTEROID…
Cs7g02230.1	chr7	5UTR_intron.1	775441	775763	-	322	Basic leucine zipper transcription factor-like protein
Cs7g02230.2	chr7	5UTR_intron.1	775441	775954	-	513	Basic leucine zipper transcription factor-like protein
Cs1g20410.1	chr1	5UTR_intron.1	23474809	23475823	-	1014	Basic helix-loop-helix domain-containing protein ;Uncharacterized protein At4g38062
orange1.1t04225.1	chrUn	5UTR_intron.1	65888616	65888719	-	103	Auxin-induced protein 10A5 ; Indole-3-acetic acid-induced protein ARG7 ;Auxin-induced protein-like protein
orange1.1t04225.2	chrUn	5UTR_intron.1	65889968	65890647	-	679	Auxin-induced protein 10A5 ; Indole-3-acetic acid-induced protein ARG7 ;Auxin-induced protein-like protein
orange1.1t00546.1	chrUn	5UTR_intron.1	6500139	6500282	+	143	Auxin responsive family-like protein (Fragment)
orange1.1t00546.2	chrUn	5UTR_intron.1	6500194	6500282	+	88	Auxin responsive family-like protein (Fragment)
Cs2g13710.1	chr2	5UTR_intron.1	10326254	10326564	-	310	Auxin efflux carrier component%2C auxin transport protein
Cs6g20460.2	chr6	5UTR_intron.1	19926733	19928017	+	1284	ATP binding / ATPase/ nucleoside-triphosphatase/ nucleotide binding protein
Cs5g05990.2	chr5	5UTR_intron.1	3722544	3722630	-	86	Armadillo/beta-catenin-like repeat family protein%2C expressed
Cs2g12755.1	chr2	5UTR_intron.1	9579369	9579577	-	208	Anthranilate synthase component I family protein%2C expressed ;Anthranilate synthase component I-2%2C chloroplastic ; Anthranilate synthase component 1
Cs8g07660.2	chr8	5UTR_intron.1	5587753	5587933	-	180	Amidophosphoribosyltransferase%2C chloroplastic ; Amidophosphoribosyltransferase%2C chloroplastic (Fragment) ; Amidophosphoribosyltransferase ; Probable amidophosphoribosyltransferase ;Glutamine phosphoribosylpyrophosphate amidotransferase (Fragment)
orange1.1t02288.1	chrUn	5UTR_intron.1	34423850	34425640	-	1790	Alpha 3 subunit of the 20S proteasome%2C the only nonessential 20S subunit ;Proteasome subunit alpha type-4 ; Proteasome component Y13 ; Probable proteasome subunit alpha type-4
Cs6g18260.1	chr6	5UTR_intron.1	18440792	18441842	-	1050	Agamous-like MADS-box protein AGL90 ; Floral homeotic protein AGAMOUS ; MADS-box transcription factor 56 ; MADS-box transcription factor PHERES 2 ; MADS-box protein SOC1 ;Putative uncharacterized protein At5g27960 (Fragment)
Cs4g18220.1	chr4	5UTR_intron.1	17820015	17821439	-	1424	Acetylglucosaminyltransferase/ transferase%2C transferring glycosyl groups
Cs4g18220.2	chr4	5UTR_intron.1	17820015	17821723	-	1708	Acetylglucosaminyltransferase/ transferase%2C transferring glycosyl groups
Cs6g19310.1	chr6	5UTR_intron.1	19180095	19181076	-	981	6-phosphogluconate dehydrogenase%2C decarboxylating ; 6-phosphogluconate dehydrogenase%2C decarboxylating (Fragment) ;6-phosphogluconate dehydrogenase%2C decarboxylating
Cs7g12340.1	chr7	5UTR_intron.1	8268472	8268905	+	433	6-phosphogluconate dehydrogenase%2C decarboxylating ; 6-phosphogluconate dehydrogenase%2C decarboxylating (Fragment) ;6-phosphogluconate dehydrogenase%2C decarboxylating
Cs7g12340.2	chr7	5UTR_intron.1	8268472	8268930	+	458	6-phosphogluconate dehydrogenase%2C decarboxylating ; 6-phosphogluconate dehydrogenase%2C decarboxylating (Fragment) ;6-phosphogluconate dehydrogenase%2C decarboxylating
Cs3g03970.1	chr3	5UTR_intron.1	4556152	4556273	+	121	3'-N-debenzoyl-2'-deoxytaxol N-benzoyltransferase%2C putative ;BAHD acyltransferase At5g47980 ; Vinorine synthase ; Deacetylvindoline O-acetyltransferase ; Salutaridinol 7-O-acetyltransferase
Cs3g04840.1	chr3	5UTR_intron.1	6080955	6081617	+	662	3'-N-debenzoyl-2'-deoxytaxol N-benzoyltransferase%2C putative ;BAHD acyltransferase At5g47980 ; Deacetylvindoline O-acetyltransferase ; Vinorine synthase ; Salutaridinol 7-O-acetyltransferase
Cs7g04850.1	chr7	5UTR_intron.1	2493310	2493423	+	113	3-ketoacyl-CoA synthase 11 ; Probable 3-ketoacyl-CoA synthase 2 ;3-ketoacyl-CoA synthase (Fragment)
Cs7g04850.2	chr7	5UTR_intron.1	2493617	2493749	+	132	3-ketoacyl-CoA synthase 11 ; Probable 3-ketoacyl-CoA synthase 2 ;3-ketoacyl-CoA synthase (Fragment)
Cs4g17260.1	chr4	5UTR_intron.1	16976163	16976770	+	607	3-ketoacyl-CoA synthase (Fragment) ;3-ketoacyl-CoA synthase 11 ; Probable 3-ketoacyl-CoA synthase 2 ; 3-oxoacyl-[acyl-carrier-protein] synthase 3
Cs1g09325.1	chr1	5UTR_intron.1	10652277	10652396	-	119	0
Cs1g09402.2	chr1	5UTR_intron.1	10786320	10786414	-	94	0
Cs1g10245.1	chr1	5UTR_intron.1	12272043	12272956	+	913	0
Cs1g02450.1	chr1	5UTR_intron.1	1749598	1750128	-	530	0
Cs1g14550.1	chr1	5UTR_intron.1	17856020	17856148	+	128	0
Cs1g16186.1	chr1	5UTR_intron.1	19315768	19316251	-	483	0
Cs1g16425.1	chr1	5UTR_intron.1	19760266	19760872	-	606	0
Cs1g17123.1	chr1	5UTR_intron.1	20374130	20374226	-	96	0
Cs1g20716.1	chr1	5UTR_intron.1	23736770	23736868	+	98	0
Cs1g04485.1	chr1	5UTR_intron.1	3976386	3976479	-	93	0
Cs1g05835.1	chr1	5UTR_intron.1	5607151	5608056	-	905	0
Cs1g06160.1	chr1	5UTR_intron.3	6141831	6141926	-	95	0
Cs1g07150.1	chr1	5UTR_intron.1	7242456	7242711	+	255	0
Cs1g07170.1	chr1	5UTR_intron.2	7256720	7256809	-	89	0
Cs1g08535.1	chr1	5UTR_intron.1	9204509	9205341	-	832	0
Cs2g13570.1	chr2	5UTR_intron.2	10203804	10204643	-	839	0
Cs2g13570.2	chr2	5UTR_intron.2	10203838	10204643	-	805	0
Cs2g13570.3	chr2	5UTR_intron.1	10203838	10205377	-	1539	0
Cs2g14565.1	chr2	5UTR_intron.1	11385849	11385978	+	129	0
Cs2g14715.1	chr2	5UTR_intron.1	11546008	11546202	-	194	0
Cs2g15270.1	chr2	5UTR_intron.1	12048319	12048527	-	208	0
Cs2g15270.2	chr2	5UTR_intron.1	12048319	12048648	-	329	0
Cs2g17125.1	chr2	5UTR_intron.1	13900968	13901116	-	148	0
Cs2g03245.2	chr2	5UTR_intron.1	1435689	1436088	-	399	0
Cs2g03245.1	chr2	5UTR_intron.1	1435763	1436088	-	325	0
Cs2g18105.1	chr2	5UTR_intron.1	14820075	14820150	-	75	0
Cs2g18703.1	chr2	5UTR_intron.1	15435828	15435950	+	122	0
Cs2g20635.1	chr2	5UTR_intron.1	17476741	17478054	-	1313	0
Cs2g21085.1	chr2	5UTR_intron.1	18080545	18082185	+	1640	0
Cs2g21085.2	chr2	5UTR_intron.1	18080545	18082188	+	1643	0
Cs2g21470.1	chr2	5UTR_intron.2	18506418	18507510	-	1092	0
Cs2g22095.1	chr2	5UTR_intron.1	19388691	19389329	+	638	0
Cs2g22490.1	chr2	5UTR_intron.1	20108334	20108466	-	132	0
Cs2g23586.1	chr2	5UTR_intron.1	22180277	22181616	-	1339	0
Cs2g24105.1	chr2	5UTR_intron.1	22908846	22909028	+	182	0
Cs2g24590.1	chr2	5UTR_intron.2	23686621	23686809	-	188	0
Cs2g28575.1	chr2	5UTR_intron.1	28200224	28200501	-	277	0
Cs2g29773.2	chr2	5UTR_intron.1	29213726	29215328	+	1602	0
Cs2g29773.1	chr2	5UTR_intron.1	29213739	29215328	+	1589	0
Cs2g01420.1	chr2	5UTR_intron.1	401359	401569	+	210	0
Cs2g01420.3	chr2	5UTR_intron.1	401359	401712	+	353	0
Cs2g01420.2	chr2	5UTR_intron.1	401359	401715	+	356	0
Cs2g07130.1	chr2	5UTR_intron.1	4220870	4221627	+	757	0
Cs2g07130.2	chr2	5UTR_intron.1	4220870	4222268	+	1398	0
Cs2g12755.3	chr2	5UTR_intron.1	9579334	9579577	-	243	0
Cs3g09083.1	chr3	5UTR_intron.1	12870068	12870159	+	91	0
Cs3g09850.1	chr3	5UTR_intron.1	13975314	13976121	+	807	0
Cs3g10085.1	chr3	5UTR_intron.1	14278462	14278632	+	170	0
Cs3g11380.1	chr3	5UTR_intron.1	15750225	15751908	-	1683	0
Cs3g14035.1	chr3	5UTR_intron.1	18423383	18424099	+	716	0
Cs3g15820.2	chr3	5UTR_intron.1	19783115	19783259	-	144	0
Cs3g15865.1	chr3	5UTR_intron.1	19811178	19811328	+	150	0
Cs3g16395.1	chr3	5UTR_intron.1	20230108	20230626	+	518	0
Cs3g16605.1	chr3	5UTR_intron.1	20384424	20384589	-	165	0
Cs3g16896.2	chr3	5UTR_intron.1	20654085	20654946	-	861	0
Cs3g19680.1	chr3	5UTR_intron.1	22865008	22865568	+	560	0
Cs3g24285.1	chr3	5UTR_intron.1	26306982	26307069	-	87	0
Cs3g25715.1	chr3	5UTR_intron.1	27239547	27239651	-	104	0
Cs3g01295.1	chr3	5UTR_intron.1	319352	319805	-	453	0
Cs3g05320.1	chr3	5UTR_intron.1	7008720	7009215	-	495	0
Cs3g05320.2	chr3	5UTR_intron.1	7008726	7009215	-	489	0
Cs4g13413.1	chr4	5UTR_intron.1	10659944	10660094	+	150	0
Cs4g13413.2	chr4	5UTR_intron.1	10659944	10660711	+	767	0
Cs4g02995.1	chr4	5UTR_intron.1	1510890	1511827	-	937	0
Cs4g17095.1	chr4	5UTR_intron.1	16803434	16804038	+	604	0
Cs4g18740.1	chr4	5UTR_intron.1	18307370	18307498	+	128	0
Cs4g18740.2	chr4	5UTR_intron.1	18308547	18308639	+	92	0
Cs4g19605.1	chr4	5UTR_intron.1	19049023	19049897	-	874	0
Cs4g08740.1	chr4	5UTR_intron.1	5756080	5756192	+	112	0
Cs4g01890.2	chr4	5UTR_intron.1	687081	688232	+	1151	0
Cs4g01890.1	chr4	5UTR_intron.1	687804	688232	+	428	0
Cs4g10375.1	chr4	5UTR_intron.1	7016086	7016728	-	642	0
Cs4g10815.1	chr4	5UTR_intron.1	7392969	7393768	-	799	0
Cs4g10815.2	chr4	5UTR_intron.2	7394810	7395178	-	368	0
Cs4g11740.2	chr4	5UTR_intron.1	8586793	8588553	-	1760	0
Cs4g11740.1	chr4	5UTR_intron.1	8586799	8588553	-	1754	0
Cs4g11740.3	chr4	5UTR_intron.1	8587704	8588553	-	849	0
Cs4g12405.1	chr4	5UTR_intron.1	9446449	9446900	+	451	0
Cs4g12405.2	chr4	5UTR_intron.1	9446449	9448083	+	1634	0
Cs5g14610.2	chr5	5UTR_intron.1	12407326	12408057	+	731	0
Cs5g14960.1	chr5	5UTR_intron.1	12915875	12915998	+	123	0
Cs5g15645.1	chr5	5UTR_intron.1	14113476	14113908	-	432	0
Cs5g16285.2	chr5	5UTR_intron.1	14970804	14972019	+	1215	0
Cs5g16870.1	chr5	5UTR_intron.1	16428208	16429439	-	1231	0
Cs5g16975.1	chr5	5UTR_intron.1	16727337	16727426	-	89	0
Cs5g18005.1	chr5	5UTR_intron.1	18135314	18136186	+	872	0
Cs5g21775.1	chr5	5UTR_intron.1	24204245	24204519	+	274	0
Cs5g23830.1	chr5	5UTR_intron.1	26659050	26659728	+	678	0
Cs5g24520.1	chr5	5UTR_intron.1	27331588	27332245	-	657	0
Cs5g04690.1	chr5	5UTR_intron.1	2757892	2758014	+	122	0
Cs5g24925.1	chr5	5UTR_intron.1	27746463	27747187	+	724	0
Cs5g25765.1	chr5	5UTR_intron.1	28639377	28639688	-	311	0
Cs5g26850.1	chr5	5UTR_intron.1	29569375	29570832	+	1457	0
Cs5g26850.2	chr5	5UTR_intron.1	29569375	29571022	+	1647	0
Cs5g28346.1	chr5	5UTR_intron.1	30674565	30675919	-	1354	0
Cs5g29720.1	chr5	5UTR_intron.1	31758438	31759252	-	814	0
Cs5g05515.1	chr5	5UTR_intron.1	3343921	3344314	-	393	0
Cs5g05515.2	chr5	5UTR_intron.1	3343921	3344338	-	417	0
Cs5g08795.1	chr5	5UTR_intron.1	5824144	5824680	-	536	0
Cs6g08360.2	chr6	5UTR_intron.1	10345732	10346021	+	289	0
Cs6g09375.1	chr6	5UTR_intron.1	11149980	11150518	-	538	0
Cs6g09705.1	chr6	5UTR_intron.1	11476527	11478076	-	1549	0
Cs6g11935.1	chr6	5UTR_intron.1	13252666	13254710	+	2044	0
Cs6g13323.1	chr6	5UTR_intron.1	14795211	14795299	+	88	0
Cs6g02970.1	chr6	5UTR_intron.1	2973209	2973753	+	544	0
Cs6g06255.1	chr6	5UTR_intron.1	7942962	7943747	+	785	0
Cs6g07080.2	chr6	5UTR_intron.1	8979381	8979509	-	128	0
Cs6g07080.1	chr6	5UTR_intron.1	8979390	8979509	-	119	0
Cs7g02805.1	chr7	5UTR_intron.1	1113305	1114078	-	773	0
Cs7g03525.1	chr7	5UTR_intron.1	1569814	1570188	-	374	0
Cs7g20860.3	chr7	5UTR_intron.1	17997470	17997628	+	158	0
Cs7g20860.1	chr7	5UTR_intron.1	17997484	17997628	+	144	0
Cs7g21635.3	chr7	5UTR_intron.1	19013616	19013704	+	88	0
Cs7g22350.2	chr7	5UTR_intron.1	20010651	20011380	+	729	0
Cs7g24350.1	chr7	5UTR_intron.1	24045593	24045665	+	72	0
Cs7g26000.1	chr7	5UTR_intron.1	26589644	26589990	-	346	0
Cs7g26970.1	chr7	5UTR_intron.1	27724895	27724987	+	92	0
Cs7g26980.1	chr7	5UTR_intron.1	27731559	27731655	+	96	0
Cs7g29315.1	chr7	5UTR_intron.1	29644156	29645360	+	1204	0
Cs7g13795.1	chr7	5UTR_intron.1	9617586	9617676	+	90	0
Cs8g14935.1	chr8	5UTR_intron.1	18073542	18073690	-	148	0
Cs8g16190.1	chr8	5UTR_intron.1	19251537	19251653	-	116	0
Cs8g06495.1	chr8	5UTR_intron.1	4297997	4299319	-	1322	0
Cs8g07665.2	chr8	5UTR_intron.1	5594170	5595285	-	1115	0
Cs8g07665.1	chr8	5UTR_intron.1	5594170	5595317	-	1147	0
Cs8g09785.1	chr8	5UTR_intron.1	8385049	8385313	-	264	0
Cs8g10135.1	chr8	5UTR_intron.1	8996957	8998283	-	1326	0
Cs9g12535.1	chr9	5UTR_intron.1	10947220	10947322	+	102	0
Cs9g14453.2	chr9	5UTR_intron.1	13834731	13834826	-	95	0
Cs9g14453.1	chr9	5UTR_intron.1	13834918	13836362	-	1444	0
Cs9g15565.1	chr9	5UTR_intron.1	14941009	14941095	-	86	0
Cs9g09475.1	chr9	5UTR_intron.1	6648495	6648575	-	80	0
orange1.1t05829.1	chrUn	5UTR_intron.1	1347388	1347500	+	112	0
orange1.1t05961.1	chrUn	5UTR_intron.1	17356517	17356758	-	241	0
orange1.1t05830.1	chrUn	5UTR_intron.1	1810414	1810846	+	432	0
orange1.1t05843.1	chrUn	5UTR_intron.1	18690552	18690644	+	92	0
orange1.1t01916.1	chrUn	5UTR_intron.1	30412169	30412724	-	555	0
orange1.1t05972.1	chrUn	5UTR_intron.1	30570632	30570735	-	103	0
orange1.1t05862.2	chrUn	5UTR_intron.1	34883640	34884192	+	552	0
orange1.1t02449.1	chrUn	5UTR_intron.1	37479993	37480031	-	38	0
orange1.1t05867.1	chrUn	5UTR_intron.1	37949962	37950499	+	537	0
orange1.1t05868.1	chrUn	5UTR_intron.1	38641097	38641722	+	625	0
orange1.1t05869.1	chrUn	5UTR_intron.1	38820366	38820458	+	92	0
orange1.1t05992.2	chrUn	5UTR_intron.1	43956139	43957660	-	1521	0
orange1.1t02923.1	chrUn	5UTR_intron.3	45025463	45025558	-	95	0
orange1.1t06004.1	chrUn	5UTR_intron.1	47284386	47284475	-	89	0
orange1.1t06006.2	chrUn	5UTR_intron.1	48498589	48499805	-	1216	0
orange1.1t06008.1	chrUn	5UTR_intron.1	49057457	49057548	-	91	0
orange1.1t05887.2	chrUn	5UTR_intron.1	54599577	54599677	+	100	0
orange1.1t03595.1	chrUn	5UTR_intron.1	55222454	55222697	+	243	0
orange1.1t06020.1	chrUn	5UTR_intron.1	59691247	59693539	-	2292	0
orange1.1t05896.1	chrUn	5UTR_intron.1	60575898	60576612	+	714	0
orange1.1t06031.1	chrUn	5UTR_intron.1	67825065	67825828	-	763	0
orange1.1t04324.1	chrUn	5UTR_intron.1	67830532	67831041	-	509	0
orange1.1t05836.1	chrUn	5UTR_intron.1	6792688	6792854	+	166	0
orange1.1t05908.2	chrUn	5UTR_intron.1	70302474	70302904	+	430	0
orange1.1t05908.1	chrUn	5UTR_intron.1	70302474	70302917	+	443	0
orange1.1t06037.1	chrUn	5UTR_intron.1	70363976	70364082	-	106	0
orange1.1t05909.1	chrUn	5UTR_intron.1	71023155	71023359	+	204	0
orange1.1t06039.1	chrUn	5UTR_intron.1	72405403	72405710	-	307	0
orange1.1t06040.1	chrUn	5UTR_intron.1	72857238	72857730	-	492	0
orange1.1t06041.1	chrUn	5UTR_intron.1	73679370	73679474	-	104	0
orange1.1t06043.1	chrUn	5UTR_intron.1	73759547	73759823	-	276	0
orange1.1t04770.2	chrUn	5UTR_intron.1	75924646	75924773	-	127	0
orange1.1t04770.1	chrUn	5UTR_intron.1	75924646	75924839	-	193	0
orange1.1t06062.1	chrUn	5UTR_intron.1	80368152	80369078	-	926	0
orange1.1t05839.1	chrUn	5UTR_intron.1	8060460	8060776	+	316	0
orange1.1t06065.1	chrUn	5UTR_intron.1	81763772	81763867	-	95	0
orange1.1t05054.1	chrUn	5UTR_intron.1	81786219	81786367	-	148	0
orange1.1t05160.1	chrUn	5UTR_intron.2	83854325	83854607	-	282	0
orange1.1t05840.1	chrUn	5UTR_intron.1	8513659	8513769	+	110	0
orange1.1t05556.1	chrUn	5UTR_intron.1	87901244	87901402	+	158	0
Cs1g09404.1	chr1	3UTR_intron.1	10787126	10787259	-	133	Putative NBS-LRR disease resistance protein (Fragment) ;Putative disease resistance protein At3g14460
Cs1g09404.1	chr1	3UTR_intron.2	10787332	10787449	-	117	Putative NBS-LRR disease resistance protein (Fragment) ;Putative disease resistance protein At3g14460
Cs1g09404.1	chr1	3UTR_intron.3	10787664	10788137	-	473	Putative NBS-LRR disease resistance protein (Fragment) ;Putative disease resistance protein At3g14460
Cs1g11430.1	chr1	3UTR_intron.2	13977538	13979026	-	1488	Probable disease resistance protein At5g63020 ; Disease resistance protein RPS5 ; Putative disease resistance protein At4g10780 ;Putative disease resistance gene protein (Fragment)
Cs1g11430.1	chr1	3UTR_intron.1	13979127	13979418	-	291	Probable disease resistance protein At5g63020 ; Disease resistance protein RPS5 ; Putative disease resistance protein At4g10780 ;Putative disease resistance gene protein (Fragment)
Cs1g12140.1	chr1	3UTR_intron.1	15084942	15085424	-	482	Probable disease resistance protein At5g63020 ; Putative disease resistance protein At4g10780 ; Disease resistance protein RFL1 ;Putative disease resistance gene protein (Fragment)
Cs1g14030.1	chr1	3UTR_intron.1	17178167	17178338	+	171	Disease resistance protein ; Heat shock protein DnaJ%2C N-terminal ; AAA ATPase ;Probable disease resistance protein At5g63020 ; Disease resistance protein RPS5 ; Putative disease resistance protein At4g10780
Cs1g14090.2	chr1	3UTR_intron.1	17255500	17255821	-	321	Probable disease resistance protein At1g61310 ; Disease resistance protein RPS5 ; Putative disease resistance protein At4g10780 ;LRR and NB-ARC domain-containing disease resistance protein
Cs1g14090.3	chr1	3UTR_intron.1	17255504	17255825	-	321	Probable disease resistance protein At1g61310 ; Disease resistance protein RPS5 ; Putative disease resistance protein At4g10780 ;LRR and NB-ARC domain-containing disease resistance protein
Cs1g14090.1	chr1	3UTR_intron.1	17255504	17255831	-	327	Probable disease resistance protein At1g61310 ; Disease resistance protein RPS5 ; Putative disease resistance protein At4g10780 ;LRR and NB-ARC domain-containing disease resistance protein
Cs1g14120.1	chr1	3UTR_intron.1	17267987	17268387	-	400	Disease resistance protein RFL1%2C putative ;Probable disease resistance protein At5g63020 ; Putative disease resistance protein At4g10780 ; Disease resistance protein RPS5
Cs1g15550.1	chr1	3UTR_intron.1	18716474	18716882	+	408	Leucine-rich repeat containing protein%2C putative ;Putative disease resistance protein RGA3 ; Disease resistance protein RGA2 ; Probable disease resistance protein At4g27220
Cs1g15550.1	chr1	3UTR_intron.2	18717062	18717221	+	159	Leucine-rich repeat containing protein%2C putative ;Putative disease resistance protein RGA3 ; Disease resistance protein RGA2 ; Probable disease resistance protein At4g27220
Cs1g15550.1	chr1	3UTR_intron.3	18717398	18717561	+	163	Leucine-rich repeat containing protein%2C putative ;Putative disease resistance protein RGA3 ; Disease resistance protein RGA2 ; Probable disease resistance protein At4g27220
Cs1g15550.1	chr1	3UTR_intron.4	18717863	18718156	+	293	Leucine-rich repeat containing protein%2C putative ;Putative disease resistance protein RGA3 ; Disease resistance protein RGA2 ; Probable disease resistance protein At4g27220
Cs1g15550.1	chr1	3UTR_intron.5	18718233	18718353	+	120	Leucine-rich repeat containing protein%2C putative ;Putative disease resistance protein RGA3 ; Disease resistance protein RGA2 ; Probable disease resistance protein At4g27220
Cs1g15550.1	chr1	3UTR_intron.6	18718421	18718522	+	101	Leucine-rich repeat containing protein%2C putative ;Putative disease resistance protein RGA3 ; Disease resistance protein RGA2 ; Probable disease resistance protein At4g27220
Cs1g16990.1	chr1	3UTR_intron.5	20194528	20194623	-	95	Leucine-rich repeat containing protein%2C putative ;Putative disease resistance protein RGA3 ; Disease resistance protein RGA2
Cs1g16990.1	chr1	3UTR_intron.4	20194806	20194877	-	71	Leucine-rich repeat containing protein%2C putative ;Putative disease resistance protein RGA3 ; Disease resistance protein RGA2
Cs1g16990.1	chr1	3UTR_intron.3	20195004	20195086	-	82	Leucine-rich repeat containing protein%2C putative ;Putative disease resistance protein RGA3 ; Disease resistance protein RGA2
Cs1g16990.1	chr1	3UTR_intron.2	20195234	20195338	-	104	Leucine-rich repeat containing protein%2C putative ;Putative disease resistance protein RGA3 ; Disease resistance protein RGA2
Cs1g16990.1	chr1	3UTR_intron.1	20195368	20195542	-	174	Leucine-rich repeat containing protein%2C putative ;Putative disease resistance protein RGA3 ; Disease resistance protein RGA2
Cs1g17000.1	chr1	3UTR_intron.1	20214055	20214387	+	332	Leucine-rich repeat containing protein%2C putative ;Putative disease resistance protein RGA3 ; Disease resistance protein RGA2
Cs1g17000.1	chr1	3UTR_intron.2	20214543	20214639	+	96	Leucine-rich repeat containing protein%2C putative ;Putative disease resistance protein RGA3 ; Disease resistance protein RGA2
Cs1g17000.1	chr1	3UTR_intron.3	20214775	20215132	+	357	Leucine-rich repeat containing protein%2C putative ;Putative disease resistance protein RGA3 ; Disease resistance protein RGA2
Cs1g17000.1	chr1	3UTR_intron.4	20215336	20215604	+	268	Leucine-rich repeat containing protein%2C putative ;Putative disease resistance protein RGA3 ; Disease resistance protein RGA2
Cs1g17000.1	chr1	3UTR_intron.5	20215748	20215909	+	161	Leucine-rich repeat containing protein%2C putative ;Putative disease resistance protein RGA3 ; Disease resistance protein RGA2
Cs1g17000.1	chr1	3UTR_intron.6	20216026	20216170	+	144	Leucine-rich repeat containing protein%2C putative ;Putative disease resistance protein RGA3 ; Disease resistance protein RGA2
Cs1g18380.1	chr1	3UTR_intron.1	21364266	21364687	+	421	Leucine-rich repeat containing protein%2C putative ;Putative disease resistance protein RGA1 ; Disease resistance protein RGA2 ; Probable disease resistance RPP8-like protein 4
Cs1g18380.2	chr1	3UTR_intron.1	21364266	21364929	+	663	Leucine-rich repeat containing protein%2C putative ;Putative disease resistance protein RGA1 ; Disease resistance protein RGA2 ; Probable disease resistance RPP8-like protein 4
Cs1g18380.1	chr1	3UTR_intron.2	21364801	21364929	+	128	Leucine-rich repeat containing protein%2C putative ;Putative disease resistance protein RGA1 ; Disease resistance protein RGA2 ; Probable disease resistance RPP8-like protein 4
Cs1g06720.1	chr1	3UTR_intron.1	6700713	6700876	-	163	Disease resistance protein RPM1%2C putative ;Probable disease resistance protein At4g27220 ; Disease resistance protein At4g27190 ; Putative disease resistance protein At1g63350
Cs1g08080.2	chr1	3UTR_intron.1	8537100	8537199	-	99	Leucine-rich repeat containing protein%2C putative ;Putative disease resistance protein RGA3 ; Disease resistance protein RGA2 ; Probable disease resistance protein At4g27220
Cs3g13340.1	chr3	3UTR_intron.2	17782293	17782468	-	175	Leucine-rich repeat containing protein%2C putative ;Putative disease resistance protein RGA4 ; Disease resistance protein RGA2
Cs3g13340.1	chr3	3UTR_intron.1	17782592	17782779	-	187	Leucine-rich repeat containing protein%2C putative ;Putative disease resistance protein RGA4 ; Disease resistance protein RGA2
Cs3g13390.1	chr3	3UTR_intron.2	17849077	17849207	-	130	Leucine-rich repeat containing protein%2C putative ;Putative disease resistance protein RGA3 ; Disease resistance protein RGA2 ; Probable disease resistance protein At5g43730
Cs3g13390.1	chr3	3UTR_intron.1	17849277	17849457	-	180	Leucine-rich repeat containing protein%2C putative ;Putative disease resistance protein RGA3 ; Disease resistance protein RGA2 ; Probable disease resistance protein At5g43730
Cs3g04016.1	chr3	3UTR_intron.1	4702956	4703191	-	235	Leucine-rich repeat containing protein%2C putative ;Disease resistance protein RGA2 ; Putative disease resistance protein RGA4 ; Probable disease resistance protein RDL6/RF9
Cs3g04016.1	chr3	3UTR_intron.2	4703323	4703832	-	509	Leucine-rich repeat containing protein%2C putative ;Disease resistance protein RGA2 ; Putative disease resistance protein RGA4 ; Probable disease resistance protein RDL6/RF9
Cs4g10830.1	chr4	3UTR_intron.1	7411175	7411538	-	363	Resistance protein RPP8-like protein (Fragment) ;Probable disease resistance RPP8-like protein 4 ; Disease resistance protein RPH8A ; Putative disease resistance protein At1g59780
Cs5g28645.1	chr5	3UTR_intron.1	30899853	30900130	+	277	LRR and NB-ARC domain-containing disease resistance protein ;Probable disease resistance protein At5g63020 ; Putative disease resistance protein At4g10780 ; Disease resistance protein RPS5
Cs5g28645.2	chr5	3UTR_intron.2	30900234	30900360	+	126	LRR and NB-ARC domain-containing disease resistance protein ;Probable disease resistance protein At5g63020 ; Putative disease resistance protein At4g10780 ; Disease resistance protein RPS5
Cs5g28645.2	chr5	3UTR_intron.3	30900433	30900584	+	151	LRR and NB-ARC domain-containing disease resistance protein ;Probable disease resistance protein At5g63020 ; Putative disease resistance protein At4g10780 ; Disease resistance protein RPS5
Cs5g28645.2	chr5	3UTR_intron.4	30900794	30920168	+	19374	LRR and NB-ARC domain-containing disease resistance protein ;Probable disease resistance protein At5g63020 ; Putative disease resistance protein At4g10780 ; Disease resistance protein RPS5
Cs5g28770.1	chr5	3UTR_intron.2	30995897	30996582	-	685	Leucine-rich repeat containing protein%2C putative (Fragment) ;Putative disease resistance protein RGA4 ; Disease resistance protein RGA2 ; Probable disease resistance protein At1g12280
Cs5g28770.1	chr5	3UTR_intron.1	30996676	30996915	-	239	Leucine-rich repeat containing protein%2C putative (Fragment) ;Putative disease resistance protein RGA4 ; Disease resistance protein RGA2 ; Probable disease resistance protein At1g12280
Cs7g14810.1	chr7	3UTR_intron.1	10509439	10509701	+	262	Putative disease resistance protein At4g19050 ; Probable disease resistance protein At5g45510 ; Putative adenylate cyclase regulatory protein ; Probable WRKY transcription factor 52 ; Disease resistance protein At4g27190 ;Putative TIR-NBS-LRR class disease resistance protein
orange1.1t01926.1	chrUn	3UTR_intron.1	30544417	30544580	-	163	Putative disease resistance protein RGA3 ; Disease resistance protein RGA2 ; Probable disease resistance protein At5g43740 ;Leucine-rich repeat containing protein%2C putative
orange1.1t02498.1	chrUn	3UTR_intron.1	38114302	38114592	+	290	Putative uncharacterized protein (Fragment) ;Putative disease resistance protein At3g14460 ; Disease resistance protein RGA2 ; Probable disease resistance protein At4g27220
orange1.1t02751.1	chrUn	3UTR_intron.1	42272544	42272945	-	401	NBS-LRR type disease resistance protein ;Probable disease resistance protein At4g27220 ; Disease resistance protein At4g27190 ; Putative disease resistance protein At4g10780
orange1.1t03742.2	chrUn	3UTR_intron.1	57397049	57397189	+	140	Disease resistance protein RPH8A%2C putative (Fragment) ;Disease resistance RPP8-like protein 3 ; Probable disease resistance RPP8-like protein 2 ; Disease susceptibility protein LOV1 ; Putative disease resistance protein At1g58400 ; Inactive disease susceptibility protein LOV1 ; Putative inactive disease susceptibility protein LOV1 ; Putative late blight resistance protein homolog R1C-3 ; Late b…
orange1.1t04592.1	chrUn	3UTR_intron.1	72578516	72578754	-	238	Late blight resistance protein R1-A%2C putative ;Disease resistance protein RPS5 ; Probable disease resistance protein At1g15890 ; Putative disease resistance protein At4g10780
Cs1g17126.1	chr1	3UTR_intron.1	20374819	20374987	-	168	Putative NBS-LRR disease resistance protein (Fragment)
Cs2g30590.1	chr2	3UTR_intron.2	29908236	29908841	-	605	Disease resistance protein RPP13 variant ;Disease resistance protein RPP13 ; Putative disease resistance RPP13-like protein 3 ; Probable disease resistance RPP8-like protein 4 ; Disease susceptibility protein LOV1 ; Inactive disease susceptibility protein LOV1 ; Putative inactive disease susceptibility protein LOV1 ; Putative late blight resistance protein homolog R1B-17
Cs2g30590.1	chr2	3UTR_intron.1	29910168	29910306	-	138	Disease resistance protein RPP13 variant ;Disease resistance protein RPP13 ; Putative disease resistance RPP13-like protein 3 ; Probable disease resistance RPP8-like protein 4 ; Disease susceptibility protein LOV1 ; Inactive disease susceptibility protein LOV1 ; Putative inactive disease susceptibility protein LOV1 ; Putative late blight resistance protein homolog R1B-17
Cs4g07730.2	chr4	3UTR_intron.2	4920757	4920895	-	138	Putative uncharacterized protein (Fragment) ;Putative disease resistance RPP13-like protein 1 ; Disease resistance protein RGA2
Cs4g07730.1	chr4	3UTR_intron.2	4920757	4920899	-	142	Putative uncharacterized protein (Fragment) ;Putative disease resistance RPP13-like protein 1 ; Disease resistance protein RGA2
Cs4g07730.1	chr4	3UTR_intron.1	4920934	4921026	-	92	Putative uncharacterized protein (Fragment) ;Putative disease resistance RPP13-like protein 1 ; Disease resistance protein RGA2
Cs4g07730.2	chr4	3UTR_intron.1	4920939	4921026	-	87	Putative uncharacterized protein (Fragment) ;Putative disease resistance RPP13-like protein 1 ; Disease resistance protein RGA2
Cs4g08050.2	chr4	3UTR_intron.1	5270552	5270826	-	274	Disease resistance protein RPM1 ; Putative late blight resistance protein homolog R1B-16 ; Late blight resistance protein R1-A ; Putative disease resistance RPP13-like protein 3 ; Probable disease resistance protein At1g58602 ;Leucine-rich repeat-containing protein 2%2C lrrc2%2C putative
Cs4g08050.1	chr4	3UTR_intron.1	5270552	5270834	-	282	Disease resistance protein RPM1 ; Putative late blight resistance protein homolog R1B-16 ; Late blight resistance protein R1-A ; Putative disease resistance RPP13-like protein 3 ; Probable disease resistance protein At1g58602 ;Leucine-rich repeat-containing protein 2%2C lrrc2%2C putative
Cs4g08110.2	chr4	3UTR_intron.1	5318812	5319089	-	277	Leucine-rich repeat-containing protein 2%2C lrrc2%2C putative ;Disease resistance protein RPM1 ; Putative disease resistance RPP13-like protein 3 ; Putative late blight resistance protein homolog R1C-3
Cs5g20470.1	chr5	3UTR_intron.1	21814266	21814355	-	89	Putative disease resistance RPP13-like protein 1 ; Disease resistance protein RGA2 ; Probable disease resistance protein At5g47250 ;Putative uncharacterized protein (Fragment)
Cs5g21990.1	chr5	3UTR_intron.1	24537358	24537489	+	131	Probable disease resistance protein At1g52660 ; Leucine-rich repeat protein SHOC-2 ; Ras suppressor protein 1 ; Protein lap1 ;Putative uncharacterized protein (Fragment)
Cs5g22710.1	chr5	3UTR_intron.1	25395250	25395390	+	140	Putative uncharacterized protein (Fragment) ;Putative disease resistance RPP13-like protein 1 ; Disease resistance protein RGA2
Cs5g29510.1	chr5	3UTR_intron.1	31579848	31579993	+	145	Putative uncharacterized protein (Fragment) ;Putative disease resistance RPP13-like protein 1 ; Disease resistance protein RGA2
Cs7g02220.1	chr7	3UTR_intron.1	766934	767016	-	82	Putative disease resistance RPP13-like protein 1 ; Disease resistance protein RGA2 ; Probable disease resistance protein At1g58390 ;Putative uncharacterized protein (Fragment)
orange1.1t02481.1	chrUn	3UTR_intron.1	37962392	37962529	+	137	Putative disease resistance RPP13-like protein 1 ; Disease resistance protein RGA2 ; Inactive disease susceptibility protein LOV1 ; Putative inactive disease susceptibility protein LOV1 ; Probable disease resistance protein At5g47250 ; Putative late blight resistance protein homolog R1B-14 ; Late blight resistance protein R1-A ;Putative uncharacterized protein (Fragment)
orange1.1t02481.1	chrUn	3UTR_intron.2	37962596	37962806	+	210	Putative disease resistance RPP13-like protein 1 ; Disease resistance protein RGA2 ; Inactive disease susceptibility protein LOV1 ; Putative inactive disease susceptibility protein LOV1 ; Probable disease resistance protein At5g47250 ; Putative late blight resistance protein homolog R1B-14 ; Late blight resistance protein R1-A ;Putative uncharacterized protein (Fragment)
orange1.1t02481.1	chrUn	3UTR_intron.3	37962909	37963271	+	362	Putative disease resistance RPP13-like protein 1 ; Disease resistance protein RGA2 ; Inactive disease susceptibility protein LOV1 ; Putative inactive disease susceptibility protein LOV1 ; Probable disease resistance protein At5g47250 ; Putative late blight resistance protein homolog R1B-14 ; Late blight resistance protein R1-A ;Putative uncharacterized protein (Fragment)
orange1.1t05990.1	chrUn	3UTR_intron.1	42288622	42289429	-	807	Disease resistance protein RPM1%2C putative
orange1.1t03332.1	chrUn	3UTR_intron.1	51249421	51249554	-	133	Putative uncharacterized protein ;Probable disease resistance protein RDL6/RF9 ; Putative disease resistance RPP13-like protein 2 ; Disease resistance protein RPP13
orange1.1t03486.1	chrUn	3UTR_intron.1	53377661	53377830	+	169	Putative uncharacterized protein (Fragment) ;Putative disease resistance RPP13-like protein 1 ; Disease resistance protein RGA2 ; Putative inactive disease susceptibility protein LOV1
orange1.1t03486.1	chrUn	3UTR_intron.2	53378052	53378247	+	195	Putative uncharacterized protein (Fragment) ;Putative disease resistance RPP13-like protein 1 ; Disease resistance protein RGA2 ; Putative inactive disease susceptibility protein LOV1
orange1.1t03486.1	chrUn	3UTR_intron.3	53379177	53379270	+	93	Putative uncharacterized protein (Fragment) ;Putative disease resistance RPP13-like protein 1 ; Disease resistance protein RGA2 ; Putative inactive disease susceptibility protein LOV1
orange1.1t03486.1	chrUn	3UTR_intron.4	53379458	53379835	+	377	Putative uncharacterized protein (Fragment) ;Putative disease resistance RPP13-like protein 1 ; Disease resistance protein RGA2 ; Putative inactive disease susceptibility protein LOV1
orange1.1t03486.1	chrUn	3UTR_intron.5	53380153	53380280	+	127	Putative uncharacterized protein (Fragment) ;Putative disease resistance RPP13-like protein 1 ; Disease resistance protein RGA2 ; Putative inactive disease susceptibility protein LOV1
orange1.1t03487.1	chrUn	3UTR_intron.3	53382212	53383655	-	1443	Putative uncharacterized protein (Fragment) ;Putative disease resistance RPP13-like protein 1 ; Disease resistance protein RGA2
orange1.1t03487.3	chrUn	3UTR_intron.2	53383084	53383655	-	571	Putative uncharacterized protein (Fragment) ;Putative disease resistance RPP13-like protein 1 ; Disease resistance protein RGA2
orange1.1t03487.1	chrUn	3UTR_intron.2	53383791	53383969	-	178	Putative uncharacterized protein (Fragment) ;Putative disease resistance RPP13-like protein 1 ; Disease resistance protein RGA2
orange1.1t03487.1	chrUn	3UTR_intron.1	53384238	53384412	-	174	Putative uncharacterized protein (Fragment) ;Putative disease resistance RPP13-like protein 1 ; Disease resistance protein RGA2
orange1.1t03740.1	chrUn	3UTR_intron.1	57307696	57307789	+	93	Putative NBS-LRR disease resistance protein (Fragment)
orange1.1t03740.1	chrUn	3UTR_intron.2	57307892	57307960	+	68	Putative NBS-LRR disease resistance protein (Fragment)
orange1.1t04671.1	chrUn	3UTR_intron.2	74021007	74021086	-	79	Putative NBS-LRR disease resistance protein (Fragment)
orange1.1t04671.1	chrUn	3UTR_intron.1	74021560	74021654	-	94	Putative NBS-LRR disease resistance protein (Fragment)
Cs4g11280.1	chr4	3UTR_intron.2	7980310	7980391	-	81	HAT family dimerisation domain containing protein%2C expressed ;Putative AC transposase ; Putative AC9 transposase
Cs4g11280.1	chr4	3UTR_intron.1	7980924	7981023	-	99	HAT family dimerisation domain containing protein%2C expressed ;Putative AC transposase ; Putative AC9 transposase
Cs5g15630.1	chr5	3UTR_intron.2	14066293	14066389	-	96	HAT family dimerisation domain containing protein%2C expressed ;Putative AC transposase ; Putative AC9 transposase
Cs5g15630.1	chr5	3UTR_intron.1	14066470	14066559	-	89	HAT family dimerisation domain containing protein%2C expressed ;Putative AC transposase ; Putative AC9 transposase
Cs5g15630.3	chr5	3UTR_intron.1	14066473	14066559	-	86	HAT family dimerisation domain containing protein%2C expressed ;Putative AC transposase ; Putative AC9 transposase
Cs6g06760.1	chr6	3UTR_intron.1	8719743	8719834	+	91	HAT family dimerisation domain containing protein%2C expressed ;Putative AC transposase ; Putative AC9 transposase
Cs4g13910.1	chr4	3UTR_intron.1	11421255	11421334	-	79	Prenylated rab acceptor family protein (Fragment) ;PRA1 family protein F2 ; PRA1 family protein E ; PRA1 family protein D
Cs5g30270.2	chr5	3UTR_intron.1	32189529	32189628	+	99	PRA1 family protein E ; PRA1 family protein F2 ; PRA1 family protein D ;Putative uncharacterized protein Sb01g001896 (Fragment)
Cs7g30390.2	chr7	3UTR_intron.1	30409978	30410752	+	774	Putative uncharacterized protein Sb01g001896 (Fragment) ;PRA1 family protein B1 ; PRA1 family protein E ; PRA1 family protein D
Cs7g30390.1	chr7	3UTR_intron.1	30409978	30410755	+	777	Putative uncharacterized protein Sb01g001896 (Fragment) ;PRA1 family protein B1 ; PRA1 family protein E ; PRA1 family protein D
Cs7g30390.1	chr7	3UTR_intron.2	30410791	30411014	+	223	Putative uncharacterized protein Sb01g001896 (Fragment) ;PRA1 family protein B1 ; PRA1 family protein E ; PRA1 family protein D
Cs1g24650.1	chr1	3UTR_intron.1	26933831	26934132	+	301	50S ribosomal protein L7/L12 ;Ribosomal protein L7/L12 C-terminal domain containing protein
Cs1g24650.2	chr1	3UTR_intron.1	26933831	26935151	+	1320	50S ribosomal protein L7/L12 ;Ribosomal protein L7/L12 C-terminal domain containing protein
Cs7g27880.2	chr7	3UTR_intron.1	28544466	28545140	-	674	50S ribosomal protein L10%2C chloroplastic ; 50S ribosomal protein L10 ;Plastid ribosomal protein L10%2C imported to chloroplast%2C large ribosomal subunit
Cs7g27880.1	chr7	3UTR_intron.1	28544624	28545140	-	516	50S ribosomal protein L10%2C chloroplastic ; 50S ribosomal protein L10 ;Plastid ribosomal protein L10%2C imported to chloroplast%2C large ribosomal subunit
Cs7g08910.2	chr7	3UTR_intron.1	5584732	5585034	-	302	Ubiquitin-40S ribosomal protein S27a ; Ubiquitin-40S ribosomal protein S27a (Fragment) ; Polyubiquitin 4 ; Polyubiquitin (Fragment) ; Ubiquitin-NEDD8-like protein RUB2 ; Ubiquitin-60S ribosomal protein L40 ; Ubiquitin ;Putative uncharacterized protein Sb03g013260
Cs9g05510.1	chr9	3UTR_intron.2	3243205	3243385	-	180	Predicted protein (Fragment) ;50S ribosomal protein L22%2C chloroplastic ; 50S ribosomal protein L22%2C plastid
Cs9g05510.1	chr9	3UTR_intron.1	3244366	3244596	-	230	Predicted protein (Fragment) ;50S ribosomal protein L22%2C chloroplastic ; 50S ribosomal protein L22%2C plastid
Cs2g18440.1	chr2	3UTR_intron.1	15131407	15131698	-	291	F-box/LRR-repeat protein 12 ; F-box protein SKP2B ; SCF E3 ubiquitin ligase complex F-box protein grrA ; Protein AMN1 homolog ;Chromosome 21 SCAF15012%2C whole genome shotgun sequence. (Fragment)
Cs2g19990.2	chr2	3UTR_intron.1	16727428	16727960	+	532	Putative uncharacterized protein ;F-box protein At3g07870 ; Putative F-box protein At2g02030
Cs2g08070.1	chr2	3UTR_intron.1	4838565	4839177	+	612	F-box protein At5g46170 ;Putative uncharacterized protein OSJNBa0088I06.3
Cs2g08070.1	chr2	3UTR_intron.2	4839351	4839430	+	79	F-box protein At5g46170 ;Putative uncharacterized protein OSJNBa0088I06.3
Cs4g19430.2	chr4	3UTR_intron.1	18871952	18872802	+	850	cDNA%2C FLJ92993%2C highly similar to Homo sapiens F-box and leucine-rich repeat protein 20 (FBXL20)%2C mRNA ;F-box/LRR-repeat protein 20 ; F-box protein SKP2A ; Protein AMN1 homolog
Cs4g19430.1	chr4	3UTR_intron.1	18871952	18872807	+	855	cDNA%2C FLJ92993%2C highly similar to Homo sapiens F-box and leucine-rich repeat protein 20 (FBXL20)%2C mRNA ;F-box/LRR-repeat protein 20 ; F-box protein SKP2A ; Protein AMN1 homolog
Cs5g04060.1	chr5	3UTR_intron.2	2243880	2243959	-	79	Kelch repeat-containing F-box family protein%2C putative%2C expressed ;F-box/kelch-repeat protein SKIP11 ; Kelch-like protein 17 ; Kelch-like protein diablo
Cs5g04060.1	chr5	3UTR_intron.1	2244023	2245840	-	1817	Kelch repeat-containing F-box family protein%2C putative%2C expressed ;F-box/kelch-repeat protein SKIP11 ; Kelch-like protein 17 ; Kelch-like protein diablo
Cs5g04060.2	chr5	3UTR_intron.1	2244023	2245844	-	1821	Kelch repeat-containing F-box family protein%2C putative%2C expressed ;F-box/kelch-repeat protein SKIP11 ; Kelch-like protein 17 ; Kelch-like protein diablo
Cs6g10210.1	chr6	3UTR_intron.1	11836508	11836597	-	89	FBD-associated F-box protein At2g26860 ; F-box/LRR-repeat protein 13 ; F-box/FBD/LRR-repeat protein At1g16930 ; F-box protein At4g10400 ; Putative F-box/LRR-repeat protein At4g13965 ; Putative FBD-associated F-box protein At5g53635 ; Predicted FBD-associated F-box protein At5g56700 ; Putative F-box/FBD/LRR-repeat protein At1g78760 ; Probable FBD-associated F-box protein At1g32375 ;FBD%2C F-box%2C…
Cs6g21800.1	chr6	3UTR_intron.2	20793857	20794134	-	277	Putative uncharacterized protein Sb09g024255 (Fragment) ;EID1-like F-box protein 2
Cs6g21800.3	chr6	3UTR_intron.1	20793857	20794577	-	720	Putative uncharacterized protein Sb09g024255 (Fragment) ;EID1-like F-box protein 2
Cs6g21800.2	chr6	3UTR_intron.1	20793860	20794577	-	717	Putative uncharacterized protein Sb09g024255 (Fragment) ;EID1-like F-box protein 2
Cs6g21800.1	chr6	3UTR_intron.1	20794484	20794577	-	93	Putative uncharacterized protein Sb09g024255 (Fragment) ;EID1-like F-box protein 2
Cs7g14590.1	chr7	3UTR_intron.1	10286945	10287410	-	465	F-box protein CPR30 ;Cyclin-like F-box ; F-box protein interaction domain ; Galactose oxidase%2C central
Cs8g14670.1	chr8	3UTR_intron.1	17724694	17725122	-	428	F-box protein CPR30 ; F-box/kelch-repeat protein At3g06240 ; Putative F-box only protein 15 ; Putative F-box protein At3g47150 ;S-locus linked F-box protein type-2
orange1.1t04411.1	chrUn	3UTR_intron.1	69255183	69256007	-	824	F-box/kelch-repeat protein SKIP6 ; Putative F-box/kelch-repeat protein At4g11770 ; F-box/LRR-repeat/kelch-repeat protein At2g29770 ; Predicted F-box/kelch-repeat protein At1g19930 ; Kelch repeat-containing protein At1g19470 ;Kelch repeat-containing F-box family protein
orange1.1t04597.1	chrUn	3UTR_intron.1	72650211	72650794	-	583	F-box protein At3g07870 ; Putative F-box protein At3g13830 ;Ubiquitin-protein ligase%2C putative
Cs1g10030.4	chr1	3UTR_intron.1	11874715	11874909	+	194	Pentatricopeptide repeat-containing protein At2g13420%2C mitochondrial ; Putative pentatricopeptide repeat-containing protein At2g02150 ; Pentatricopeptide repeat-containing protein At4g26800 ; Pentatricopeptide repeat-containing protein At1g74850%2C chloroplastic ;Pentatricopeptide repeat-containing protein%2C putative
Cs1g10030.1	chr1	3UTR_intron.1	11874715	11874918	+	203	Pentatricopeptide repeat-containing protein At2g13420%2C mitochondrial ; Putative pentatricopeptide repeat-containing protein At2g02150 ; Pentatricopeptide repeat-containing protein At4g26800 ; Pentatricopeptide repeat-containing protein At1g74850%2C chloroplastic ;Pentatricopeptide repeat-containing protein%2C putative
Cs1g10030.2	chr1	3UTR_intron.1	11874715	11875146	+	431	Pentatricopeptide repeat-containing protein At2g13420%2C mitochondrial ; Putative pentatricopeptide repeat-containing protein At2g02150 ; Pentatricopeptide repeat-containing protein At4g26800 ; Pentatricopeptide repeat-containing protein At1g74850%2C chloroplastic ;Pentatricopeptide repeat-containing protein%2C putative
Cs1g10030.6	chr1	3UTR_intron.1	11874715	11876062	+	1347	Pentatricopeptide repeat-containing protein At2g13420%2C mitochondrial ; Putative pentatricopeptide repeat-containing protein At2g02150 ; Pentatricopeptide repeat-containing protein At4g26800 ; Pentatricopeptide repeat-containing protein At1g74850%2C chloroplastic ;Pentatricopeptide repeat-containing protein%2C putative
Cs1g10030.1	chr1	3UTR_intron.2	11875056	11875146	+	90	Pentatricopeptide repeat-containing protein At2g13420%2C mitochondrial ; Putative pentatricopeptide repeat-containing protein At2g02150 ; Pentatricopeptide repeat-containing protein At4g26800 ; Pentatricopeptide repeat-containing protein At1g74850%2C chloroplastic ;Pentatricopeptide repeat-containing protein%2C putative
Cs1g10030.1	chr1	3UTR_intron.3	11875249	11876062	+	813	Pentatricopeptide repeat-containing protein At2g13420%2C mitochondrial ; Putative pentatricopeptide repeat-containing protein At2g02150 ; Pentatricopeptide repeat-containing protein At4g26800 ; Pentatricopeptide repeat-containing protein At1g74850%2C chloroplastic ;Pentatricopeptide repeat-containing protein%2C putative
Cs1g10030.2	chr1	3UTR_intron.2	11875249	11876067	+	818	Pentatricopeptide repeat-containing protein At2g13420%2C mitochondrial ; Putative pentatricopeptide repeat-containing protein At2g02150 ; Pentatricopeptide repeat-containing protein At4g26800 ; Pentatricopeptide repeat-containing protein At1g74850%2C chloroplastic ;Pentatricopeptide repeat-containing protein%2C putative
Cs1g10310.4	chr1	3UTR_intron.1	12335573	12336754	+	1181	Pentatricopeptide repeat-containing protein%2C putative ;Pentatricopeptide repeat-containing protein At5g12100%2C mitochondrial ; Pentatricopeptide repeat-containing protein At5g39710 ; Pentatricopeptide repeat-containing protein At4g19440%2C chloroplastic
Cs1g10310.1	chr1	3UTR_intron.1	12335573	12336789	+	1216	Pentatricopeptide repeat-containing protein%2C putative ;Pentatricopeptide repeat-containing protein At5g12100%2C mitochondrial ; Pentatricopeptide repeat-containing protein At5g39710 ; Pentatricopeptide repeat-containing protein At4g19440%2C chloroplastic
Cs1g10310.1	chr1	3UTR_intron.2	12336913	12337923	+	1010	Pentatricopeptide repeat-containing protein%2C putative ;Pentatricopeptide repeat-containing protein At5g12100%2C mitochondrial ; Pentatricopeptide repeat-containing protein At5g39710 ; Pentatricopeptide repeat-containing protein At4g19440%2C chloroplastic
Cs1g10310.2	chr1	3UTR_intron.2	12336913	12338612	+	1699	Pentatricopeptide repeat-containing protein%2C putative ;Pentatricopeptide repeat-containing protein At5g12100%2C mitochondrial ; Pentatricopeptide repeat-containing protein At5g39710 ; Pentatricopeptide repeat-containing protein At4g19440%2C chloroplastic
Cs1g12770.1	chr1	3UTR_intron.1	15855465	15855812	+	347	Pentatricopeptide repeat-containing protein At1g80150%2C mitochondrial ; Pentatricopeptide repeat-containing protein At3g13150 ; Putative pentatricopeptide repeat-containing protein At1g12700%2C mitochondrial ; Putative pentatricopeptide repeat-containing protein At1g31840 ; Pentatricopeptide repeat-containing protein At3g53700%2C chloroplastic ;Pentatricopeptide repeat-containing protein (Fragme…
Cs1g12770.2	chr1	3UTR_intron.1	15855465	15856462	+	997	Pentatricopeptide repeat-containing protein At1g80150%2C mitochondrial ; Pentatricopeptide repeat-containing protein At3g13150 ; Putative pentatricopeptide repeat-containing protein At1g12700%2C mitochondrial ; Putative pentatricopeptide repeat-containing protein At1g31840 ; Pentatricopeptide repeat-containing protein At3g53700%2C chloroplastic ;Pentatricopeptide repeat-containing protein (Fragme…
Cs1g12770.1	chr1	3UTR_intron.2	15855921	15856462	+	541	Pentatricopeptide repeat-containing protein At1g80150%2C mitochondrial ; Pentatricopeptide repeat-containing protein At3g13150 ; Putative pentatricopeptide repeat-containing protein At1g12700%2C mitochondrial ; Putative pentatricopeptide repeat-containing protein At1g31840 ; Pentatricopeptide repeat-containing protein At3g53700%2C chloroplastic ;Pentatricopeptide repeat-containing protein (Fragme…
Cs1g12780.1	chr1	3UTR_intron.1	15859781	15859870	+	89	Pentatricopeptide repeat-containing protein At1g52620 ; Pentatricopeptide repeat-containing protein At1g62670%2C mitochondrial ; Pentatricopeptide repeat-containing protein At4g31850%2C chloroplastic ;Pentatricopeptide repeat-containing protein%2C putative
Cs1g12780.1	chr1	3UTR_intron.2	15859983	15860289	+	306	Pentatricopeptide repeat-containing protein At1g52620 ; Pentatricopeptide repeat-containing protein At1g62670%2C mitochondrial ; Pentatricopeptide repeat-containing protein At4g31850%2C chloroplastic ;Pentatricopeptide repeat-containing protein%2C putative
Cs1g18840.1	chr1	3UTR_intron.2	21858604	21859295	-	691	Helicase domain and pentatricopeptide repeat-containing protein ;Putative pentatricopeptide repeat-containing protein At1g12700%2C mitochondrial ; Pentatricopeptide repeat-containing protein At1g12300%2C mitochondrial ; Pentatricopeptide repeat-containing protein At1g62930%2C chloroplastic ; Pentatricopeptide repeat-containing protein At1g12620 ; Protein Rf1%2C mitochondrial ; Putative pentatrico…
Cs1g18840.1	chr1	3UTR_intron.1	21859371	21859446	-	75	Helicase domain and pentatricopeptide repeat-containing protein ;Putative pentatricopeptide repeat-containing protein At1g12700%2C mitochondrial ; Pentatricopeptide repeat-containing protein At1g12300%2C mitochondrial ; Pentatricopeptide repeat-containing protein At1g62930%2C chloroplastic ; Pentatricopeptide repeat-containing protein At1g12620 ; Protein Rf1%2C mitochondrial ; Putative pentatrico…
Cs1g24360.1	chr1	3UTR_intron.1	26769903	26771168	+	1265	Pentatricopeptide repeat-containing protein At5g66500%2C mitochondrial ; Pentatricopeptide repeat-containing protein At2g13600 ; Putative pentatricopeptide repeat-containing protein At3g13770%2C mitochondrial ; Pentatricopeptide repeat-containing protein At4g18750%2C chloroplastic ; Putative pentatricopeptide repeat-containing protein At3g15130 ;Pentatricopeptide repeat-containing protein%2C puta…
Cs1g26320.2	chr1	3UTR_intron.1	28398534	28399070	-	536	Pentatricopeptide repeat-containing protein At2g17670 ; Pentatricopeptide repeat-containing protein At1g63130%2C mitochondrial ; Pentatricopeptide repeat-containing protein At3g53700%2C chloroplastic ; Putative pentatricopeptide repeat-containing protein At1g12700%2C mitochondrial ;Pentatricopeptide repeat-containing protein%2C putative
Cs1g26320.1	chr1	3UTR_intron.1	28398539	28399070	-	531	Pentatricopeptide repeat-containing protein At2g17670 ; Pentatricopeptide repeat-containing protein At1g63130%2C mitochondrial ; Pentatricopeptide repeat-containing protein At3g53700%2C chloroplastic ; Putative pentatricopeptide repeat-containing protein At1g12700%2C mitochondrial ;Pentatricopeptide repeat-containing protein%2C putative
Cs2g13460.1	chr2	3UTR_intron.1	10139081	10139174	-	93	Pentatricopeptide repeat-containing protein At1g22960%2C mitochondrial ; Pentatricopeptide repeat-containing protein At5g39710 ; Putative pentatricopeptide repeat-containing protein At1g74580 ; Pentatricopeptide repeat-containing protein At1g62930%2C chloroplastic ; Putative pentatricopeptide repeat-containing protein At1g12700%2C mitochondrial ; Protein Rf1%2C mitochondrial ;Pentatricopeptide re…
Cs2g19190.1	chr2	3UTR_intron.1	16048309	16048402	+	93	Pentatricopeptide repeat-containing protein At5g61990%2C mitochondrial ; Pentatricopeptide repeat-containing protein At5g39710 ; Pentatricopeptide repeat-containing protein At4g19440%2C chloroplastic ;Pentatricopeptide repeat-containing protein%2C putative
Cs2g19710.1	chr2	3UTR_intron.1	16549122	16549235	+	113	Pentatricopeptide repeat-containing protein At5g65560 ; Pentatricopeptide repeat-containing protein At3g07290%2C mitochondrial ; Pentatricopeptide repeat-containing protein At1g62930%2C chloroplastic ; Putative pentatricopeptide repeat-containing protein At2g02150 ; Putative pentatricopeptide repeat-containing protein At1g12700%2C mitochondrial ;Pentatricopeptide repeat-containing protein%2C puta…
Cs2g19710.1	chr2	3UTR_intron.2	16549336	16549778	+	442	Pentatricopeptide repeat-containing protein At5g65560 ; Pentatricopeptide repeat-containing protein At3g07290%2C mitochondrial ; Pentatricopeptide repeat-containing protein At1g62930%2C chloroplastic ; Putative pentatricopeptide repeat-containing protein At2g02150 ; Putative pentatricopeptide repeat-containing protein At1g12700%2C mitochondrial ;Pentatricopeptide repeat-containing protein%2C puta…
Cs2g27580.1	chr2	3UTR_intron.1	27317961	27319194	+	1233	Pentatricopeptide repeat-containing protein At5g40400 ; Putative pentatricopeptide repeat-containing protein At2g02150 ; Pentatricopeptide repeat-containing protein At3g22470%2C mitochondrial ;Pentatricopeptide repeat-containing protein%2C putative
Cs2g27580.2	chr2	3UTR_intron.1	27318240	27319194	+	954	Pentatricopeptide repeat-containing protein At5g40400 ; Putative pentatricopeptide repeat-containing protein At2g02150 ; Pentatricopeptide repeat-containing protein At3g22470%2C mitochondrial ;Pentatricopeptide repeat-containing protein%2C putative
Cs2g05520.1	chr2	3UTR_intron.1	3010345	3011099	-	754	Pentatricopeptide repeat-containing protein At5g46100 ; Pentatricopeptide repeat-containing protein At3g53700%2C chloroplastic ; Pentatricopeptide repeat-containing protein At3g07290%2C mitochondrial ; Putative pentatricopeptide repeat-containing protein At1g74580 ; Protein Rf1%2C mitochondrial ;Pentatricopeptide repeat-containing protein%2C putative
Cs2g07840.2	chr2	3UTR_intron.1	4713702	4714188	-	486	Putative membrane-associated salt-inducible protein (Fragment) ;Pentatricopeptide repeat-containing protein At1g61870%2C mitochondrial
Cs2g09470.2	chr2	3UTR_intron.1	6943998	6945042	+	1044	Pentatricopeptide repeat-containing protein At5g39710 ; Pentatricopeptide repeat-containing protein At3g04760%2C chloroplastic ; Pentatricopeptide repeat-containing protein At1g06710%2C mitochondrial ;Pentatricopeptide repeat-containing protein%2C putative
Cs2g11780.1	chr2	3UTR_intron.5	8823570	8823658	-	88	Pentatricopeptide repeat-containing protein At4g20090 ; Pentatricopeptide repeat-containing protein At5g64320%2C mitochondrial ; Pentatricopeptide repeat-containing protein At3g53700%2C chloroplastic ; Protein Rf1%2C mitochondrial ; Putative pentatricopeptide repeat-containing protein At3g16710%2C mitochondrial ; Putative pentatricopeptide repeat-containing protein At5g59900 ;Pentatricopeptide re…
Cs2g11780.1	chr2	3UTR_intron.4	8823708	8824275	-	567	Pentatricopeptide repeat-containing protein At4g20090 ; Pentatricopeptide repeat-containing protein At5g64320%2C mitochondrial ; Pentatricopeptide repeat-containing protein At3g53700%2C chloroplastic ; Protein Rf1%2C mitochondrial ; Putative pentatricopeptide repeat-containing protein At3g16710%2C mitochondrial ; Putative pentatricopeptide repeat-containing protein At5g59900 ;Pentatricopeptide re…
Cs2g11780.1	chr2	3UTR_intron.3	8824376	8824554	-	178	Pentatricopeptide repeat-containing protein At4g20090 ; Pentatricopeptide repeat-containing protein At5g64320%2C mitochondrial ; Pentatricopeptide repeat-containing protein At3g53700%2C chloroplastic ; Protein Rf1%2C mitochondrial ; Putative pentatricopeptide repeat-containing protein At3g16710%2C mitochondrial ; Putative pentatricopeptide repeat-containing protein At5g59900 ;Pentatricopeptide re…
Cs2g11780.1	chr2	3UTR_intron.2	8824756	8826145	-	1389	Pentatricopeptide repeat-containing protein At4g20090 ; Pentatricopeptide repeat-containing protein At5g64320%2C mitochondrial ; Pentatricopeptide repeat-containing protein At3g53700%2C chloroplastic ; Protein Rf1%2C mitochondrial ; Putative pentatricopeptide repeat-containing protein At3g16710%2C mitochondrial ; Putative pentatricopeptide repeat-containing protein At5g59900 ;Pentatricopeptide re…
Cs2g11780.1	chr2	3UTR_intron.1	8826262	8826876	-	614	Pentatricopeptide repeat-containing protein At4g20090 ; Pentatricopeptide repeat-containing protein At5g64320%2C mitochondrial ; Pentatricopeptide repeat-containing protein At3g53700%2C chloroplastic ; Protein Rf1%2C mitochondrial ; Putative pentatricopeptide repeat-containing protein At3g16710%2C mitochondrial ; Putative pentatricopeptide repeat-containing protein At5g59900 ;Pentatricopeptide re…
Cs3g09780.1	chr3	3UTR_intron.1	13898613	13898720	+	107	Homologue to restoring pentatricopeptide repeat protein ;Putative pentatricopeptide repeat-containing protein At1g31840 ; Protein Rf1%2C mitochondrial ; Pentatricopeptide repeat-containing protein At1g62590 ; Pentatricopeptide repeat-containing protein At1g62930%2C chloroplastic ; Pentatricopeptide repeat-containing protein At1g63130%2C mitochondrial
Cs3g09780.2	chr3	3UTR_intron.2	13898844	13898947	+	103	Homologue to restoring pentatricopeptide repeat protein ;Putative pentatricopeptide repeat-containing protein At1g31840 ; Protein Rf1%2C mitochondrial ; Pentatricopeptide repeat-containing protein At1g62590 ; Pentatricopeptide repeat-containing protein At1g62930%2C chloroplastic ; Pentatricopeptide repeat-containing protein At1g63130%2C mitochondrial
Cs3g09780.1	chr3	3UTR_intron.2	13898850	13898947	+	97	Homologue to restoring pentatricopeptide repeat protein ;Putative pentatricopeptide repeat-containing protein At1g31840 ; Protein Rf1%2C mitochondrial ; Pentatricopeptide repeat-containing protein At1g62590 ; Pentatricopeptide repeat-containing protein At1g62930%2C chloroplastic ; Pentatricopeptide repeat-containing protein At1g63130%2C mitochondrial
Cs3g10260.1	chr3	3UTR_intron.1	14502006	14502167	+	161	Pentatricopeptide repeat-containing protein At4g19440%2C chloroplastic ; Pentatricopeptide repeat-containing protein At5g55840 ; Putative pentatricopeptide repeat-containing protein At5g59900 ; Pentatricopeptide repeat-containing protein At3g22470%2C mitochondrial ; Protein Rf1%2C mitochondrial ; Putative pentatricopeptide repeat-containing protein At1g12700%2C mitochondrial ;Putative uncharacter…
Cs3g10260.1	chr3	3UTR_intron.2	14502305	14503167	+	862	Pentatricopeptide repeat-containing protein At4g19440%2C chloroplastic ; Pentatricopeptide repeat-containing protein At5g55840 ; Putative pentatricopeptide repeat-containing protein At5g59900 ; Pentatricopeptide repeat-containing protein At3g22470%2C mitochondrial ; Protein Rf1%2C mitochondrial ; Putative pentatricopeptide repeat-containing protein At1g12700%2C mitochondrial ;Putative uncharacter…
Cs3g10260.1	chr3	3UTR_intron.3	14503241	14503435	+	194	Pentatricopeptide repeat-containing protein At4g19440%2C chloroplastic ; Pentatricopeptide repeat-containing protein At5g55840 ; Putative pentatricopeptide repeat-containing protein At5g59900 ; Pentatricopeptide repeat-containing protein At3g22470%2C mitochondrial ; Protein Rf1%2C mitochondrial ; Putative pentatricopeptide repeat-containing protein At1g12700%2C mitochondrial ;Putative uncharacter…
Cs3g10260.1	chr3	3UTR_intron.4	14503540	14503726	+	186	Pentatricopeptide repeat-containing protein At4g19440%2C chloroplastic ; Pentatricopeptide repeat-containing protein At5g55840 ; Putative pentatricopeptide repeat-containing protein At5g59900 ; Pentatricopeptide repeat-containing protein At3g22470%2C mitochondrial ; Protein Rf1%2C mitochondrial ; Putative pentatricopeptide repeat-containing protein At1g12700%2C mitochondrial ;Putative uncharacter…
Cs3g11640.1	chr3	3UTR_intron.2	15964073	15965167	-	1094	Pentatricopeptide repeat-containing protein At5g48910 ; Pentatricopeptide repeat-containing protein At2g29760%2C chloroplastic ; Putative pentatricopeptide repeat-containing protein At5g40405 ; Pentatricopeptide repeat-containing protein At3g26782%2C mitochondrial ;Putative uncharacterized protein Sb03g004125 (Fragment)
Cs3g11640.1	chr3	3UTR_intron.1	15965301	15965398	-	97	Pentatricopeptide repeat-containing protein At5g48910 ; Pentatricopeptide repeat-containing protein At2g29760%2C chloroplastic ; Putative pentatricopeptide repeat-containing protein At5g40405 ; Pentatricopeptide repeat-containing protein At3g26782%2C mitochondrial ;Putative uncharacterized protein Sb03g004125 (Fragment)
Cs3g19210.1	chr3	3UTR_intron.2	22533827	22533967	-	140	Pentatricopeptide repeat-containing protein At4g08210 ; Pentatricopeptide repeat-containing protein At3g57430%2C chloroplastic ; Pentatricopeptide repeat-containing protein At3g53360%2C mitochondrial ; Putative pentatricopeptide repeat-containing protein At3g25970 ; Putative pentatricopeptide repeat-containing protein At1g69350%2C mitochondrial ;Pentatricopeptide repeat-containing protein%2C puta…
Cs3g19210.1	chr3	3UTR_intron.1	22534149	22534483	-	334	Pentatricopeptide repeat-containing protein At4g08210 ; Pentatricopeptide repeat-containing protein At3g57430%2C chloroplastic ; Pentatricopeptide repeat-containing protein At3g53360%2C mitochondrial ; Putative pentatricopeptide repeat-containing protein At3g25970 ; Putative pentatricopeptide repeat-containing protein At1g69350%2C mitochondrial ;Pentatricopeptide repeat-containing protein%2C puta…
Cs3g02530.1	chr3	3UTR_intron.3	2290166	2290299	-	133	Putative pentatricopeptide repeat-containing protein At2g02150 ; Pentatricopeptide repeat-containing protein At2g01740 ; Pentatricopeptide repeat-containing protein At1g05670%2C mitochondrial ; Putative pentatricopeptide repeat-containing protein At3g16710%2C mitochondrial ; Pentatricopeptide repeat-containing protein At4g31850%2C chloroplastic ; Protein Rf1%2C mitochondrial ;UDP-glucoronosyl/UDP…
Cs3g02530.2	chr3	3UTR_intron.2	2290166	2290873	-	707	Putative pentatricopeptide repeat-containing protein At2g02150 ; Pentatricopeptide repeat-containing protein At2g01740 ; Pentatricopeptide repeat-containing protein At1g05670%2C mitochondrial ; Putative pentatricopeptide repeat-containing protein At3g16710%2C mitochondrial ; Pentatricopeptide repeat-containing protein At4g31850%2C chloroplastic ; Protein Rf1%2C mitochondrial ;UDP-glucoronosyl/UDP…
Cs3g02530.1	chr3	3UTR_intron.2	2290376	2290873	-	497	Putative pentatricopeptide repeat-containing protein At2g02150 ; Pentatricopeptide repeat-containing protein At2g01740 ; Pentatricopeptide repeat-containing protein At1g05670%2C mitochondrial ; Putative pentatricopeptide repeat-containing protein At3g16710%2C mitochondrial ; Pentatricopeptide repeat-containing protein At4g31850%2C chloroplastic ; Protein Rf1%2C mitochondrial ;UDP-glucoronosyl/UDP…
Cs3g02530.1	chr3	3UTR_intron.1	2291047	2291210	-	163	Putative pentatricopeptide repeat-containing protein At2g02150 ; Pentatricopeptide repeat-containing protein At2g01740 ; Pentatricopeptide repeat-containing protein At1g05670%2C mitochondrial ; Putative pentatricopeptide repeat-containing protein At3g16710%2C mitochondrial ; Pentatricopeptide repeat-containing protein At4g31850%2C chloroplastic ; Protein Rf1%2C mitochondrial ;UDP-glucoronosyl/UDP…
Cs3g20090.1	chr3	3UTR_intron.1	23178967	23179473	+	506	Pentatricopeptide repeat-containing protein At1g77360%2C mitochondrial ; Pentatricopeptide repeat-containing protein At3g49730 ; Putative pentatricopeptide repeat-containing protein At5g65820 ;Pentatricopeptide repeat-containing protein%2C putative
Cs3g20090.1	chr3	3UTR_intron.2	23179536	23179643	+	107	Pentatricopeptide repeat-containing protein At1g77360%2C mitochondrial ; Pentatricopeptide repeat-containing protein At3g49730 ; Putative pentatricopeptide repeat-containing protein At5g65820 ;Pentatricopeptide repeat-containing protein%2C putative
Cs3g20480.1	chr3	3UTR_intron.1	23551024	23551244	+	220	Putative pentatricopeptide repeat-containing protein At1g77010%2C mitochondrial ; Pentatricopeptide repeat-containing protein At2g13600 ; Putative pentatricopeptide repeat-containing protein At1g68930 ; Pentatricopeptide repeat-containing protein At3g53360%2C mitochondrial ; Pentatricopeptide repeat-containing protein At3g49170%2C chloroplastic ;Pentatricopeptide repeat-containing protein%2C puta…
Cs3g20480.1	chr3	3UTR_intron.2	23551437	23551603	+	166	Putative pentatricopeptide repeat-containing protein At1g77010%2C mitochondrial ; Pentatricopeptide repeat-containing protein At2g13600 ; Putative pentatricopeptide repeat-containing protein At1g68930 ; Pentatricopeptide repeat-containing protein At3g53360%2C mitochondrial ; Pentatricopeptide repeat-containing protein At3g49170%2C chloroplastic ;Pentatricopeptide repeat-containing protein%2C puta…
Cs3g24370.1	chr3	3UTR_intron.1	26374193	26374297	+	104	Putative pentatricopeptide repeat-containing protein At1g19290 ; Pentatricopeptide repeat-containing protein At5g39710 ; Pentatricopeptide repeat-containing protein At5g64320%2C mitochondrial ; Pentatricopeptide repeat-containing protein At1g62930%2C chloroplastic ;Pentatricopeptide repeat-containing protein%2C putative
Cs3g24370.1	chr3	3UTR_intron.2	26374446	26375114	+	668	Putative pentatricopeptide repeat-containing protein At1g19290 ; Pentatricopeptide repeat-containing protein At5g39710 ; Pentatricopeptide repeat-containing protein At5g64320%2C mitochondrial ; Pentatricopeptide repeat-containing protein At1g62930%2C chloroplastic ;Pentatricopeptide repeat-containing protein%2C putative
Cs3g25390.1	chr3	3UTR_intron.3	27036492	27036597	-	105	Putative Putative Pentatricopeptide (PPR) repeat-containing protein ;Pentatricopeptide repeat-containing protein At1g19720 ; Pentatricopeptide repeat-containing protein At4g01030%2C mitochondrial ; Pentatricopeptide repeat-containing protein At3g57430%2C chloroplastic ; Putative pentatricopeptide repeat-containing protein At3g23330
Cs3g25390.1	chr3	3UTR_intron.2	27036772	27036930	-	158	Putative Putative Pentatricopeptide (PPR) repeat-containing protein ;Pentatricopeptide repeat-containing protein At1g19720 ; Pentatricopeptide repeat-containing protein At4g01030%2C mitochondrial ; Pentatricopeptide repeat-containing protein At3g57430%2C chloroplastic ; Putative pentatricopeptide repeat-containing protein At3g23330
Cs3g25390.1	chr3	3UTR_intron.1	27037035	27037144	-	109	Putative Putative Pentatricopeptide (PPR) repeat-containing protein ;Pentatricopeptide repeat-containing protein At1g19720 ; Pentatricopeptide repeat-containing protein At4g01030%2C mitochondrial ; Pentatricopeptide repeat-containing protein At3g57430%2C chloroplastic ; Putative pentatricopeptide repeat-containing protein At3g23330
Cs4g13530.1	chr4	3UTR_intron.2	10873094	10873338	-	244	Pentatricopeptide repeat-containing protein At1g62260%2C mitochondrial ; Pentatricopeptide repeat-containing protein At4g02750 ; Putative pentatricopeptide repeat-containing protein At1g77010%2C mitochondrial ; Putative pentatricopeptide repeat-containing protein At5g09950 ; Pentatricopeptide repeat-containing protein At4g35130%2C chloroplastic ;Putative pentatricopeptide (PPR) repeat-containing …
Cs4g13530.1	chr4	3UTR_intron.1	10873442	10873808	-	366	Pentatricopeptide repeat-containing protein At1g62260%2C mitochondrial ; Pentatricopeptide repeat-containing protein At4g02750 ; Putative pentatricopeptide repeat-containing protein At1g77010%2C mitochondrial ; Putative pentatricopeptide repeat-containing protein At5g09950 ; Pentatricopeptide repeat-containing protein At4g35130%2C chloroplastic ;Putative pentatricopeptide (PPR) repeat-containing …
Cs4g13560.1	chr4	3UTR_intron.2	10889973	10890071	-	98	Pentatricopeptide repeat-containing protein At4g39530 ; Pentatricopeptide repeat-containing protein At3g09040%2C mitochondrial ; Putative pentatricopeptide repeat-containing protein At5g09950 ; Pentatricopeptide repeat-containing protein At5g52850%2C chloroplastic ; Putative pentatricopeptide repeat-containing protein At1g69350%2C mitochondrial ;Putative uncharacterized protein Sb08g002505 (Fragm…
Cs4g13560.1	chr4	3UTR_intron.1	10890146	10890856	-	710	Pentatricopeptide repeat-containing protein At4g39530 ; Pentatricopeptide repeat-containing protein At3g09040%2C mitochondrial ; Putative pentatricopeptide repeat-containing protein At5g09950 ; Pentatricopeptide repeat-containing protein At5g52850%2C chloroplastic ; Putative pentatricopeptide repeat-containing protein At1g69350%2C mitochondrial ;Putative uncharacterized protein Sb08g002505 (Fragm…
Cs4g03660.2	chr4	3UTR_intron.1	1928190	1928722	-	532	Pentatricopeptide repeat-containing protein At2g18940 ; Pentatricopeptide repeat-containing protein At1g62670%2C mitochondrial ; Pentatricopeptide repeat-containing protein At3g04760%2C chloroplastic ;Pentatricopeptide repeat-containing protein%2C putative
Cs4g03660.1	chr4	3UTR_intron.1	1928555	1928674	-	119	Pentatricopeptide repeat-containing protein At2g18940 ; Pentatricopeptide repeat-containing protein At1g62670%2C mitochondrial ; Pentatricopeptide repeat-containing protein At3g04760%2C chloroplastic ;Pentatricopeptide repeat-containing protein%2C putative
Cs4g20340.1	chr4	3UTR_intron.1	19681416	19681537	+	121	Putative pentatricopeptide repeat-containing protein At4g17915 ; Pentatricopeptide repeat-containing protein At5g46680 ; Pentatricopeptide repeat-containing protein At1g03560%2C mitochondrial ; Pentatricopeptide repeat-containing protein At3g53700%2C chloroplastic ; Protein Rf1%2C mitochondrial ;Pentatricopeptide repeat-containing protein%2C putative
Cs4g20340.4	chr4	3UTR_intron.1	19681416	19681750	+	334	Putative pentatricopeptide repeat-containing protein At4g17915 ; Pentatricopeptide repeat-containing protein At5g46680 ; Pentatricopeptide repeat-containing protein At3g04760%2C chloroplastic ; Pentatricopeptide repeat-containing protein At1g63080%2C mitochondrial ; Putative pentatricopeptide repeat-containing protein At1g12700%2C mitochondrial ;DEAD/DEAH box helicase family protein%2C putative%2…
Cs4g20340.1	chr4	3UTR_intron.2	19681625	19681750	+	125	Putative pentatricopeptide repeat-containing protein At4g17915 ; Pentatricopeptide repeat-containing protein At5g46680 ; Pentatricopeptide repeat-containing protein At1g03560%2C mitochondrial ; Pentatricopeptide repeat-containing protein At3g53700%2C chloroplastic ; Protein Rf1%2C mitochondrial ;Pentatricopeptide repeat-containing protein%2C putative
Cs4g03945.1	chr4	3UTR_intron.1	2167864	2168497	-	633	Pentatricopeptide repeat-containing protein%2C putative ;Pentatricopeptide repeat-containing protein At5g57250%2C mitochondrial ; Pentatricopeptide repeat-containing protein At3g06920 ; Putative pentatricopeptide repeat-containing protein At1g12700%2C mitochondrial ; Putative pentatricopeptide repeat-containing protein At1g31840 ; Pentatricopeptide repeat-containing protein At3g53700%2C chloropla…
Cs4g03945.1	chr4	3UTR_intron.2	2168731	2168820	-	89	Pentatricopeptide repeat-containing protein%2C putative ;Pentatricopeptide repeat-containing protein At5g57250%2C mitochondrial ; Pentatricopeptide repeat-containing protein At3g06920 ; Putative pentatricopeptide repeat-containing protein At1g12700%2C mitochondrial ; Putative pentatricopeptide repeat-containing protein At1g31840 ; Pentatricopeptide repeat-containing protein At3g53700%2C chloropla…
Cs4g03945.1	chr4	3UTR_intron.3	2168888	2168987	-	99	Pentatricopeptide repeat-containing protein%2C putative ;Pentatricopeptide repeat-containing protein At5g57250%2C mitochondrial ; Pentatricopeptide repeat-containing protein At3g06920 ; Putative pentatricopeptide repeat-containing protein At1g12700%2C mitochondrial ; Putative pentatricopeptide repeat-containing protein At1g31840 ; Pentatricopeptide repeat-containing protein At3g53700%2C chloropla…
Cs4g07420.1	chr4	3UTR_intron.1	4703393	4704558	-	1165	Pentatricopeptide repeat-containing protein At2g06000 ; Pentatricopeptide repeat-containing protein At3g53700%2C chloroplastic ; Pentatricopeptide repeat-containing protein At5g64320%2C mitochondrial ; Putative pentatricopeptide repeat-containing protein At1g09680 ; Putative pentatricopeptide repeat-containing protein At3g16710%2C mitochondrial ;Pentatricopeptide repeat-containing protein%2C puta…
Cs4g11335.1	chr4	3UTR_intron.1	8084396	8084691	-	295	Putative pentatricopeptide (PPR) repeat-containing protein ;Pentatricopeptide repeat-containing protein At4g04790%2C mitochondrial
Cs4g02090.2	chr4	3UTR_intron.1	828511	828661	-	150	Pentatricopeptide repeat-containing protein%2C putative ;Pentatricopeptide repeat-containing protein At4g30825%2C chloroplastic
Cs5g17240.1	chr5	3UTR_intron.1	17007404	17007502	+	98	Pentatricopeptide repeat-containing protein%2C putative ;Pentatricopeptide repeat-containing protein At4g18750%2C chloroplastic ; Pentatricopeptide repeat-containing protein At4g33990 ; Pentatricopeptide repeat-containing protein At4g19191%2C mitochondrial ; Putative pentatricopeptide repeat-containing protein At3g15130 ; Putative pentatricopeptide repeat-containing protein At1g69350%2C mitochond…
Cs5g03910.1	chr5	3UTR_intron.1	2157143	2157251	-	108	Putative pentatricopeptide repeat-containing protein At1g74580 ; Pentatricopeptide repeat-containing protein At5g64320%2C mitochondrial ; Pentatricopeptide repeat-containing protein At1g62910 ; Protein Rf1%2C mitochondrial ; Pentatricopeptide repeat-containing protein At1g62930%2C chloroplastic ;DEAD/DEAH box helicase family protein%2C putative%2C expressed
Cs5g03910.2	chr5	3UTR_intron.1	2157143	2157295	-	152	Putative pentatricopeptide repeat-containing protein At1g74580 ; Pentatricopeptide repeat-containing protein At5g64320%2C mitochondrial ; Pentatricopeptide repeat-containing protein At1g62910 ; Protein Rf1%2C mitochondrial ; Pentatricopeptide repeat-containing protein At1g62930%2C chloroplastic ;DEAD/DEAH box helicase family protein%2C putative%2C expressed
Cs5g04860.2	chr5	3UTR_intron.1	2874560	2875067	+	507	Pentatricopeptide repeat-containing protein At1g74900%2C mitochondrial ; Pentatricopeptide repeat-containing protein At3g53700%2C chloroplastic ; Pentatricopeptide repeat-containing protein At1g09900 ;Pentatricopeptide repeat-containing protein%2C putative
Cs5g04860.3	chr5	3UTR_intron.1	2874560	2875221	+	661	Pentatricopeptide repeat-containing protein At1g74900%2C mitochondrial ; Pentatricopeptide repeat-containing protein At3g53700%2C chloroplastic ; Pentatricopeptide repeat-containing protein At1g09900 ;Pentatricopeptide repeat-containing protein%2C putative
Cs5g04860.1	chr5	3UTR_intron.1	2874645	2875067	+	422	Pentatricopeptide repeat-containing protein At1g74900%2C mitochondrial ; Pentatricopeptide repeat-containing protein At3g53700%2C chloroplastic ; Pentatricopeptide repeat-containing protein At1g09900 ;Pentatricopeptide repeat-containing protein%2C putative
Cs5g26200.1	chr5	3UTR_intron.1	29073838	29073928	+	90	Pentatricopeptide repeat-containing protein (Fragment) ;Pentatricopeptide repeat-containing protein At1g09220%2C mitochondrial ; Pentatricopeptide repeat-containing protein At2g20540 ; Pentatricopeptide repeat-containing protein At4g37380%2C chloroplastic ; Putative pentatricopeptide repeat-containing protein At5g40405 ; Putative pentatricopeptide repeat-containing protein At5g59200%2C chloroplas…
Cs5g26200.1	chr5	3UTR_intron.2	29074020	29074785	+	765	Pentatricopeptide repeat-containing protein (Fragment) ;Pentatricopeptide repeat-containing protein At1g09220%2C mitochondrial ; Pentatricopeptide repeat-containing protein At2g20540 ; Pentatricopeptide repeat-containing protein At4g37380%2C chloroplastic ; Putative pentatricopeptide repeat-containing protein At5g40405 ; Putative pentatricopeptide repeat-containing protein At5g59200%2C chloroplas…
Cs5g26200.2	chr5	3UTR_intron.1	29074020	29074791	+	771	Pentatricopeptide repeat-containing protein (Fragment) ;Pentatricopeptide repeat-containing protein At1g09220%2C mitochondrial ; Pentatricopeptide repeat-containing protein At2g20540 ; Pentatricopeptide repeat-containing protein At4g37380%2C chloroplastic ; Putative pentatricopeptide repeat-containing protein At5g40405 ; Putative pentatricopeptide repeat-containing protein At5g59200%2C chloroplas…
Cs5g26550.1	chr5	3UTR_intron.4	29370022	29370100	-	78	Pentatricopeptide repeat-containing protein At4g13650 ; Putative pentatricopeptide repeat-containing protein At5g09950 ; Pentatricopeptide repeat-containing protein At3g49170%2C chloroplastic ; Putative pentatricopeptide repeat-containing protein At5g13230%2C mitochondrial ; Pentatricopeptide repeat-containing protein At3g09040%2C mitochondrial ;Pentatricopeptide repeat-containing protein%2C puta…
Cs5g26550.1	chr5	3UTR_intron.3	29370265	29370985	-	720	Pentatricopeptide repeat-containing protein At4g13650 ; Putative pentatricopeptide repeat-containing protein At5g09950 ; Pentatricopeptide repeat-containing protein At3g49170%2C chloroplastic ; Putative pentatricopeptide repeat-containing protein At5g13230%2C mitochondrial ; Pentatricopeptide repeat-containing protein At3g09040%2C mitochondrial ;Pentatricopeptide repeat-containing protein%2C puta…
Cs5g26550.1	chr5	3UTR_intron.2	29371165	29371317	-	152	Pentatricopeptide repeat-containing protein At4g13650 ; Putative pentatricopeptide repeat-containing protein At5g09950 ; Pentatricopeptide repeat-containing protein At3g49170%2C chloroplastic ; Putative pentatricopeptide repeat-containing protein At5g13230%2C mitochondrial ; Pentatricopeptide repeat-containing protein At3g09040%2C mitochondrial ;Pentatricopeptide repeat-containing protein%2C puta…
Cs5g26550.1	chr5	3UTR_intron.1	29371570	29371884	-	314	Pentatricopeptide repeat-containing protein At4g13650 ; Putative pentatricopeptide repeat-containing protein At5g09950 ; Pentatricopeptide repeat-containing protein At3g49170%2C chloroplastic ; Putative pentatricopeptide repeat-containing protein At5g13230%2C mitochondrial ; Pentatricopeptide repeat-containing protein At3g09040%2C mitochondrial ;Pentatricopeptide repeat-containing protein%2C puta…
Cs5g34090.1	chr5	3UTR_intron.1	34975540	34976053	-	513	UDP-glucoronosyl/UDP-glucosyl transferase family protein ;Pentatricopeptide repeat-containing protein At5g39710 ; Pentatricopeptide repeat-containing protein At1g05670%2C mitochondrial ; Pentatricopeptide repeat-containing protein At1g62930%2C chloroplastic ; Putative pentatricopeptide repeat-containing protein At5g59900 ; Putative pentatricopeptide repeat-containing protein At1g12700%2C mitochon…
Cs5g08440.1	chr5	3UTR_intron.2	5532674	5532771	-	97	Pentatricopeptide repeat-containing protein At5g47360 ; Pentatricopeptide repeat-containing protein At1g05670%2C mitochondrial ; Pentatricopeptide repeat-containing protein At3g53700%2C chloroplastic ; Putative pentatricopeptide repeat-containing protein At2g02150 ; Putative pentatricopeptide repeat-containing protein At3g16710%2C mitochondrial ;Pentatricopeptide repeat-containing protein%2C puta…
Cs5g08440.1	chr5	3UTR_intron.1	5532846	5533604	-	758	Pentatricopeptide repeat-containing protein At5g47360 ; Pentatricopeptide repeat-containing protein At1g05670%2C mitochondrial ; Pentatricopeptide repeat-containing protein At3g53700%2C chloroplastic ; Putative pentatricopeptide repeat-containing protein At2g02150 ; Putative pentatricopeptide repeat-containing protein At3g16710%2C mitochondrial ;Pentatricopeptide repeat-containing protein%2C puta…
Cs5g08440.2	chr5	3UTR_intron.1	5532934	5533604	-	670	Pentatricopeptide repeat-containing protein At5g47360 ; Pentatricopeptide repeat-containing protein At1g05670%2C mitochondrial ; Pentatricopeptide repeat-containing protein At3g53700%2C chloroplastic ; Putative pentatricopeptide repeat-containing protein At2g02150 ; Putative pentatricopeptide repeat-containing protein At3g16710%2C mitochondrial ;Pentatricopeptide repeat-containing protein%2C puta…
Cs6g08820.1	chr6	3UTR_intron.1	10755239	10755639	+	400	Pentatricopeptide repeat-containing protein At2g26790%2C mitochondrial ; Putative pentatricopeptide repeat-containing protein At1g13800 ;Pentatricopeptide repeat-containing protein%2C putative
Cs6g08820.2	chr6	3UTR_intron.2	10755718	10755825	+	107	Pentatricopeptide repeat-containing protein At2g26790%2C mitochondrial ; Putative pentatricopeptide repeat-containing protein At1g13800 ;Pentatricopeptide repeat-containing protein%2C putative
Cs6g08820.3	chr6	3UTR_intron.2	10755718	10756589	+	871	Pentatricopeptide repeat-containing protein At2g26790%2C mitochondrial ; Putative pentatricopeptide repeat-containing protein At1g13800 ;Pentatricopeptide repeat-containing protein%2C putative
Cs6g08820.1	chr6	3UTR_intron.2	10755722	10755825	+	103	Pentatricopeptide repeat-containing protein At2g26790%2C mitochondrial ; Putative pentatricopeptide repeat-containing protein At1g13800 ;Pentatricopeptide repeat-containing protein%2C putative
Cs6g08820.4	chr6	3UTR_intron.2	10755722	10756589	+	867	Pentatricopeptide repeat-containing protein At2g26790%2C mitochondrial ; Putative pentatricopeptide repeat-containing protein At1g13800 ;Pentatricopeptide repeat-containing protein%2C putative
Cs6g08820.1	chr6	3UTR_intron.3	10756204	10756589	+	385	Pentatricopeptide repeat-containing protein At2g26790%2C mitochondrial ; Putative pentatricopeptide repeat-containing protein At1g13800 ;Pentatricopeptide repeat-containing protein%2C putative
Cs6g11340.1	chr6	3UTR_intron.1	12548460	12548543	+	83	Pentatricopeptide repeat-containing protein At5g61990%2C mitochondrial ; Putative pentatricopeptide repeat-containing protein At5g59900 ; Pentatricopeptide repeat-containing protein At4g19440%2C chloroplastic ; Pentatricopeptide repeat-containing protein At1g62910 ; Protein Rf1%2C mitochondrial ; Putative pentatricopeptide repeat-containing protein At1g12700%2C mitochondrial ;Pentatricopeptide re…
Cs6g11340.1	chr6	3UTR_intron.2	12548659	12548899	+	240	Pentatricopeptide repeat-containing protein At5g61990%2C mitochondrial ; Putative pentatricopeptide repeat-containing protein At5g59900 ; Pentatricopeptide repeat-containing protein At4g19440%2C chloroplastic ; Pentatricopeptide repeat-containing protein At1g62910 ; Protein Rf1%2C mitochondrial ; Putative pentatricopeptide repeat-containing protein At1g12700%2C mitochondrial ;Pentatricopeptide re…
Cs6g11340.3	chr6	3UTR_intron.2	12548659	12548922	+	263	Pentatricopeptide repeat-containing protein At5g61990%2C mitochondrial ; Putative pentatricopeptide repeat-containing protein At5g59900 ; Pentatricopeptide repeat-containing protein At4g19440%2C chloroplastic ; Pentatricopeptide repeat-containing protein At1g62910 ; Protein Rf1%2C mitochondrial ; Putative pentatricopeptide repeat-containing protein At1g12700%2C mitochondrial ;Pentatricopeptide re…
Cs6g11340.2	chr6	3UTR_intron.2	12548659	12548929	+	270	Pentatricopeptide repeat-containing protein At5g61990%2C mitochondrial ; Putative pentatricopeptide repeat-containing protein At5g59900 ; Pentatricopeptide repeat-containing protein At4g19440%2C chloroplastic ; Pentatricopeptide repeat-containing protein At1g62910 ; Protein Rf1%2C mitochondrial ; Putative pentatricopeptide repeat-containing protein At1g12700%2C mitochondrial ;Pentatricopeptide re…
Cs6g11530.1	chr6	3UTR_intron.1	12660849	12661758	-	909	Pentatricopeptide repeat-containing protein At3g22150%2C chloroplastic ; Pentatricopeptide repeat-containing protein At3g63370 ; Putative pentatricopeptide repeat-containing protein At3g01580 ; Pentatricopeptide repeat-containing protein At3g09040%2C mitochondrial ; Putative pentatricopeptide repeat-containing protein At1g69350%2C mitochondrial ;Pentatricopeptide repeat-containing protein%2C puta…
Cs6g11910.2	chr6	3UTR_intron.1	13206365	13206753	-	388	Pentatricopeptide repeat-containing protein At2g37230 ; Pentatricopeptide repeat-containing protein At1g02060%2C chloroplastic ; Putative pentatricopeptide repeat-containing protein At3g16710%2C mitochondrial ;Pentatricopeptide repeat-containing protein (Fragment)
Cs6g01290.1	chr6	3UTR_intron.2	528062	528194	-	132	Pentatricopeptide repeat-containing protein At1g73400%2C mitochondrial ; Pentatricopeptide repeat-containing protein At3g53700%2C chloroplastic ; Pentatricopeptide repeat-containing protein At1g09900 ; Putative pentatricopeptide repeat-containing protein At1g02420 ;Pentatricopeptide repeat-containing protein%2C putative
Cs6g01290.1	chr6	3UTR_intron.1	528284	528564	-	280	Pentatricopeptide repeat-containing protein At1g73400%2C mitochondrial ; Pentatricopeptide repeat-containing protein At3g53700%2C chloroplastic ; Pentatricopeptide repeat-containing protein At1g09900 ; Putative pentatricopeptide repeat-containing protein At1g02420 ;Pentatricopeptide repeat-containing protein%2C putative
Cs6g07760.1	chr6	3UTR_intron.1	9759892	9759994	+	102	Pentatricopeptide repeat-containing protein At3g09060 ; Pentatricopeptide repeat-containing protein At3g53700%2C chloroplastic ; Pentatricopeptide repeat-containing protein At1g63080%2C mitochondrial ; Putative pentatricopeptide repeat-containing protein At5g59900 ;Pentatricopeptide repeat-containing protein (Fragment)
Cs6g07760.1	chr6	3UTR_intron.2	9761030	9761241	+	211	Pentatricopeptide repeat-containing protein At3g09060 ; Pentatricopeptide repeat-containing protein At3g53700%2C chloroplastic ; Pentatricopeptide repeat-containing protein At1g63080%2C mitochondrial ; Putative pentatricopeptide repeat-containing protein At5g59900 ;Pentatricopeptide repeat-containing protein (Fragment)
Cs7g15390.1	chr7	3UTR_intron.4	11028746	11028882	-	136	Pentatricopeptide repeat-containing protein At5g14770%2C mitochondrial ; Putative pentatricopeptide repeat-containing protein At1g19290 ; Pentatricopeptide repeat-containing protein At1g12620 ; Pentatricopeptide repeat-containing protein At3g53700%2C chloroplastic ;Pentatricopeptide (PPR) repeat-containing protein-like
Cs7g15390.1	chr7	3UTR_intron.3	11029112	11029923	-	811	Pentatricopeptide repeat-containing protein At5g14770%2C mitochondrial ; Putative pentatricopeptide repeat-containing protein At1g19290 ; Pentatricopeptide repeat-containing protein At1g12620 ; Pentatricopeptide repeat-containing protein At3g53700%2C chloroplastic ;Pentatricopeptide (PPR) repeat-containing protein-like
Cs7g15390.1	chr7	3UTR_intron.2	11030154	11030274	-	120	Pentatricopeptide repeat-containing protein At5g14770%2C mitochondrial ; Putative pentatricopeptide repeat-containing protein At1g19290 ; Pentatricopeptide repeat-containing protein At1g12620 ; Pentatricopeptide repeat-containing protein At3g53700%2C chloroplastic ;Pentatricopeptide (PPR) repeat-containing protein-like
Cs7g15390.1	chr7	3UTR_intron.1	11030442	11031103	-	661	Pentatricopeptide repeat-containing protein At5g14770%2C mitochondrial ; Putative pentatricopeptide repeat-containing protein At1g19290 ; Pentatricopeptide repeat-containing protein At1g12620 ; Pentatricopeptide repeat-containing protein At3g53700%2C chloroplastic ;Pentatricopeptide (PPR) repeat-containing protein-like
Cs7g04230.1	chr7	3UTR_intron.1	2121773	2121985	+	212	Pentatricopeptide repeat-containing protein At2g02750 ; Pentatricopeptide repeat-containing protein At5g55740%2C chloroplastic ; Pentatricopeptide repeat-containing protein At2g03380%2C mitochondrial ; Putative pentatricopeptide repeat-containing protein At3g15130 ; Putative pentatricopeptide repeat-containing protein At3g13770%2C mitochondrial ;Pentatricopeptide repeat-containing protein%2C puta…
Cs7g04620.1	chr7	3UTR_intron.3	2342751	2342857	-	106	Pentatricopeptide repeat-containing protein At1g05670%2C mitochondrial ; Pentatricopeptide repeat-containing protein At5g39710 ; Putative pentatricopeptide repeat-containing protein At2g02150 ; Pentatricopeptide repeat-containing protein At3g53700%2C chloroplastic ; Protein Rf1%2C mitochondrial ;UDP-glucoronosyl/UDP-glucosyl transferase family protein
Cs7g04620.1	chr7	3UTR_intron.2	2342999	2343079	-	80	Pentatricopeptide repeat-containing protein At1g05670%2C mitochondrial ; Pentatricopeptide repeat-containing protein At5g39710 ; Putative pentatricopeptide repeat-containing protein At2g02150 ; Pentatricopeptide repeat-containing protein At3g53700%2C chloroplastic ; Protein Rf1%2C mitochondrial ;UDP-glucoronosyl/UDP-glucosyl transferase family protein
Cs7g04620.1	chr7	3UTR_intron.1	2343195	2343400	-	205	Pentatricopeptide repeat-containing protein At1g05670%2C mitochondrial ; Pentatricopeptide repeat-containing protein At5g39710 ; Putative pentatricopeptide repeat-containing protein At2g02150 ; Pentatricopeptide repeat-containing protein At3g53700%2C chloroplastic ; Protein Rf1%2C mitochondrial ;UDP-glucoronosyl/UDP-glucosyl transferase family protein
Cs7g04980.1	chr7	3UTR_intron.1	2576306	2576540	-	234	Putative uncharacterized protein Sb03g010835 (Fragment) ;Pentatricopeptide repeat-containing protein At4g32450%2C mitochondrial ; Pentatricopeptide repeat-containing protein At2g25580 ; Pentatricopeptide repeat-containing protein At3g49170%2C chloroplastic ; Putative pentatricopeptide repeat-containing protein At5g09950
Cs7g09600.1	chr7	3UTR_intron.1	6115566	6116347	+	781	Pentatricopeptide repeat-containing protein At1g13040%2C mitochondrial ; Pentatricopeptide repeat-containing protein At1g63150 ; Putative pentatricopeptide repeat-containing protein At5g59900 ; Pentatricopeptide repeat-containing protein At3g04760%2C chloroplastic ;Pentatricopeptide repeat-containing protein%2C putative
Cs7g09600.1	chr7	3UTR_intron.2	6116473	6116682	+	209	Pentatricopeptide repeat-containing protein At1g13040%2C mitochondrial ; Pentatricopeptide repeat-containing protein At1g63150 ; Putative pentatricopeptide repeat-containing protein At5g59900 ; Pentatricopeptide repeat-containing protein At3g04760%2C chloroplastic ;Pentatricopeptide repeat-containing protein%2C putative
Cs7g09600.1	chr7	3UTR_intron.3	6116784	6116890	+	106	Pentatricopeptide repeat-containing protein At1g13040%2C mitochondrial ; Pentatricopeptide repeat-containing protein At1g63150 ; Putative pentatricopeptide repeat-containing protein At5g59900 ; Pentatricopeptide repeat-containing protein At3g04760%2C chloroplastic ;Pentatricopeptide repeat-containing protein%2C putative
Cs7g10230.1	chr7	3UTR_intron.1	6561547	6561825	+	278	Putative pentatricopeptide (PPR) repeat-containing protein ;Pentatricopeptide repeat-containing protein At3g04130%2C mitochondrial ; Putative pentatricopeptide repeat-containing protein At1g02420
Cs7g10230.1	chr7	3UTR_intron.2	6561924	6562015	+	91	Putative pentatricopeptide (PPR) repeat-containing protein ;Pentatricopeptide repeat-containing protein At3g04130%2C mitochondrial ; Putative pentatricopeptide repeat-containing protein At1g02420
Cs7g13700.2	chr7	3UTR_intron.1	9561976	9562925	+	949	Putative pentatricopeptide repeat-containing protein At5g08310%2C mitochondrial ; Pentatricopeptide repeat-containing protein At4g19440%2C chloroplastic ; Pentatricopeptide repeat-containing protein At1g63070%2C mitochondrial ; Pentatricopeptide repeat-containing protein At1g62910 ;Pentatricopeptide repeat-containing protein%2C putative
Cs8g15200.1	chr8	3UTR_intron.3	18312796	18313004	-	208	Pentatricopeptide repeat-containing protein At2g27610 ; Pentatricopeptide repeat-containing protein At3g49170%2C chloroplastic ; Putative pentatricopeptide repeat-containing protein At1g68930 ; Putative pentatricopeptide repeat-containing protein At5g13230%2C mitochondrial ; Pentatricopeptide repeat-containing protein At3g24000%2C mitochondrial ;Pentatricopeptide repeat-containing protein%2C puta…
Cs8g15200.1	chr8	3UTR_intron.2	18313176	18314182	-	1006	Pentatricopeptide repeat-containing protein At2g27610 ; Pentatricopeptide repeat-containing protein At3g49170%2C chloroplastic ; Putative pentatricopeptide repeat-containing protein At1g68930 ; Putative pentatricopeptide repeat-containing protein At5g13230%2C mitochondrial ; Pentatricopeptide repeat-containing protein At3g24000%2C mitochondrial ;Pentatricopeptide repeat-containing protein%2C puta…
Cs8g15200.1	chr8	3UTR_intron.1	18314272	18314430	-	158	Pentatricopeptide repeat-containing protein At2g27610 ; Pentatricopeptide repeat-containing protein At3g49170%2C chloroplastic ; Putative pentatricopeptide repeat-containing protein At1g68930 ; Putative pentatricopeptide repeat-containing protein At5g13230%2C mitochondrial ; Pentatricopeptide repeat-containing protein At3g24000%2C mitochondrial ;Pentatricopeptide repeat-containing protein%2C puta…
Cs8g18540.1	chr8	3UTR_intron.1	21104722	21104856	+	134	Helicase domain and pentatricopeptide repeat-containing protein ;Pentatricopeptide repeat-containing protein At4g11690 ; Pentatricopeptide repeat-containing protein At1g62670%2C mitochondrial ; Putative pentatricopeptide repeat-containing protein At1g12700%2C mitochondrial ; Pentatricopeptide repeat-containing protein At1g62930%2C chloroplastic ; Putative pentatricopeptide repeat-containing prote…
Cs9g14456.1	chr9	3UTR_intron.1	13837953	13838044	-	91	Pentatricopeptide repeat-containing protein%2C putative ;Pentatricopeptide repeat-containing protein At5g62370 ; Pentatricopeptide repeat-containing protein At1g63070%2C mitochondrial
Cs9g03060.1	chr9	3UTR_intron.1	1421737	1422205	+	468	Pentatricopeptide repeat-containing protein At2g26790%2C mitochondrial ; Putative pentatricopeptide repeat-containing protein At1g13800 ;Pentatricopeptide repeat-containing protein%2C putative
Cs9g17260.1	chr9	3UTR_intron.1	16615566	16616697	+	1131	Pentatricopeptide repeat-containing protein%2C putative ;Pentatricopeptide repeat-containing protein At1g55630 ; Pentatricopeptide repeat-containing protein At4g01400%2C mitochondrial ; Pentatricopeptide repeat-containing protein At4g31850%2C chloroplastic
Cs9g01900.1	chr9	3UTR_intron.1	604779	604878	-	99	Pentatricopeptide repeat-containing protein%2C putative ;Pentatricopeptide repeat-containing protein At3g48810 ; Pentatricopeptide repeat-containing protein At5g64320%2C mitochondrial ; Protein Rf1%2C mitochondrial ; Putative pentatricopeptide repeat-containing protein At5g59900 ; Pentatricopeptide repeat-containing protein At3g04760%2C chloroplastic ; Putative pentatricopeptide repeat-containing…
orange1.1t00940.1	chrUn	3UTR_intron.1	14197404	14198129	+	725	Putative pentatricopeptide repeat-containing protein At3g23330 ; Pentatricopeptide repeat-containing protein At4g18750%2C chloroplastic ; Pentatricopeptide repeat-containing protein At1g20230 ; Pentatricopeptide repeat-containing protein At3g24000%2C mitochondrial ; Putative pentatricopeptide repeat-containing protein At3g13770%2C mitochondrial ;Pentatricopeptide repeat-containing protein%2C puta…
orange1.1t00940.1	chrUn	3UTR_intron.2	14198207	14198388	+	181	Putative pentatricopeptide repeat-containing protein At3g23330 ; Pentatricopeptide repeat-containing protein At4g18750%2C chloroplastic ; Pentatricopeptide repeat-containing protein At1g20230 ; Pentatricopeptide repeat-containing protein At3g24000%2C mitochondrial ; Putative pentatricopeptide repeat-containing protein At3g13770%2C mitochondrial ;Pentatricopeptide repeat-containing protein%2C puta…
orange1.1t05962.3	chrUn	3UTR_intron.1	17605670	17606245	-	575	Pentatricopeptide repeat-containing protein%2C putative ;Pentatricopeptide repeat-containing protein At3g18110%2C chloroplastic
orange1.1t01093.1	chrUn	3UTR_intron.1	17609106	17609959	-	853	Pentatricopeptide repeat-containing protein At3g18110%2C chloroplastic ; Pentatricopeptide repeat-containing protein At5g01110 ; Pentatricopeptide repeat-containing protein At1g05670%2C mitochondrial ;Pentatricopeptide repeat-containing protein%2C putative
orange1.1t01460.1	chrUn	3UTR_intron.1	24573151	24573582	+	431	Pentatricopeptide repeat-containing protein At3g22670%2C mitochondrial ; Pentatricopeptide repeat-containing protein At3g49730 ;Putative pentatricopeptide (PPR) repeat-containing protein
orange1.1t01460.1	chrUn	3UTR_intron.2	24573654	24574290	+	636	Pentatricopeptide repeat-containing protein At3g22670%2C mitochondrial ; Pentatricopeptide repeat-containing protein At3g49730 ;Putative pentatricopeptide (PPR) repeat-containing protein
orange1.1t01460.1	chrUn	3UTR_intron.3	24574969	24575442	+	473	Pentatricopeptide repeat-containing protein At3g22670%2C mitochondrial ; Pentatricopeptide repeat-containing protein At3g49730 ;Putative pentatricopeptide (PPR) repeat-containing protein
orange1.1t01460.1	chrUn	3UTR_intron.4	24575507	24575641	+	134	Pentatricopeptide repeat-containing protein At3g22670%2C mitochondrial ; Pentatricopeptide repeat-containing protein At3g49730 ;Putative pentatricopeptide (PPR) repeat-containing protein
orange1.1t01460.1	chrUn	3UTR_intron.5	24575752	24575849	+	97	Pentatricopeptide repeat-containing protein At3g22670%2C mitochondrial ; Pentatricopeptide repeat-containing protein At3g49730 ;Putative pentatricopeptide (PPR) repeat-containing protein
orange1.1t01541.1	chrUn	3UTR_intron.2	25898627	25899136	-	509	Pentatricopeptide repeat-containing protein%2C putative ;Pentatricopeptide repeat-containing protein At2g27610 ; Pentatricopeptide repeat-containing protein At3g53360%2C mitochondrial ; Pentatricopeptide repeat-containing protein At3g57430%2C chloroplastic ; Putative pentatricopeptide repeat-containing protein At5g13230%2C mitochondrial ; Putative pentatricopeptide repeat-containing protein At2g0…
orange1.1t01541.1	chrUn	3UTR_intron.1	25899186	25899740	-	554	Pentatricopeptide repeat-containing protein%2C putative ;Pentatricopeptide repeat-containing protein At2g27610 ; Pentatricopeptide repeat-containing protein At3g53360%2C mitochondrial ; Pentatricopeptide repeat-containing protein At3g57430%2C chloroplastic ; Putative pentatricopeptide repeat-containing protein At5g13230%2C mitochondrial ; Putative pentatricopeptide repeat-containing protein At2g0…
orange1.1t04277.2	chrUn	3UTR_intron.1	66987988	66988354	+	366	Pentatricopeptide repeat-containing protein At1g11290 ; Pentatricopeptide repeat-containing protein At3g57430%2C chloroplastic ; Putative pentatricopeptide repeat-containing protein At3g23330 ; Pentatricopeptide repeat-containing protein At3g26782%2C mitochondrial ; Putative pentatricopeptide repeat-containing protein At5g13230%2C mitochondrial ;Pentatricopeptide repeat-containing protein%2C puta…
orange1.1t04409.1	chrUn	3UTR_intron.2	69240629	69240930	-	301	Pentatricopeptide repeat-containing protein At4g39530 ; Putative pentatricopeptide repeat-containing protein At5g09950 ; Pentatricopeptide repeat-containing protein At3g49170%2C chloroplastic ; Pentatricopeptide repeat-containing protein At3g09040%2C mitochondrial ; Putative pentatricopeptide repeat-containing protein At1g69350%2C mitochondrial ;Putative uncharacterized protein Sb08g002505 (Fragm…
orange1.1t04409.1	chrUn	3UTR_intron.1	69241100	69241443	-	343	Pentatricopeptide repeat-containing protein At4g39530 ; Putative pentatricopeptide repeat-containing protein At5g09950 ; Pentatricopeptide repeat-containing protein At3g49170%2C chloroplastic ; Pentatricopeptide repeat-containing protein At3g09040%2C mitochondrial ; Putative pentatricopeptide repeat-containing protein At1g69350%2C mitochondrial ;Putative uncharacterized protein Sb08g002505 (Fragm…
Cs1g09363.1	chr1	3UTR_intron.1	10720768	10721365	-	597	0
Cs1g09402.1	chr1	3UTR_intron.1	10786320	10786414	-	94	0
Cs1g09575.1	chr1	3UTR_intron.1	11167502	11167616	+	114	0
Cs1g09575.2	chr1	3UTR_intron.2	11167696	11167796	+	100	0
Cs1g09600.1	chr1	3UTR_intron.1	11185347	11185461	+	114	0
Cs1g09600.1	chr1	3UTR_intron.2	11185540	11185641	+	101	0
Cs1g09635.1	chr1	3UTR_intron.1	11217030	11217132	+	102	0
Cs1g09665.1	chr1	3UTR_intron.1	11256100	11256201	+	101	0
Cs1g02065.1	chr1	3UTR_intron.1	1266820	1267678	+	858	0
Cs1g11100.1	chr1	3UTR_intron.1	13653325	13653643	+	318	Putative CCR4-NOT transcription complex%2C subunit 7 ;Probable CCR4-associated factor 1 homolog 6 ; CCR4-NOT transcription complex subunit 7 ; Poly(A) ribonuclease pop2 ; Putative CCR4-associated factor 1 homolog 3
Cs1g11150.1	chr1	3UTR_intron.1	13681092	13682202	-	1110	Putative uncharacterized protein P0036C11.23
Cs1g11350.1	chr1	3UTR_intron.1	13918358	13919434	+	1076	Putative uncharacterized protein OSJNBa0035I03.14
Cs1g02295.1	chr1	3UTR_intron.1	1603998	1604973	+	975	Heterogeneous nuclear ribonucleoprotein D0 ; RNA-binding protein Musashi homolog 1 ; Heterogeneous nuclear ribonucleoprotein A1-like 2 ; Heterogeneous nuclear ribonucleoprotein A/B ; ELAV-like protein 2 ;Heterogeneous nuclear ribonucleoprotein A1%2C putative
Cs1g13036.1	chr1	3UTR_intron.1	16164433	16164888	-	455	0
Cs1g13036.1	chr1	3UTR_intron.2	16165157	16165612	-	455	0
Cs1g13180.1	chr1	3UTR_intron.1	16294089	16294154	+	65	Putative uncharacterized protein Sb04g034450
Cs1g14183.1	chr1	3UTR_intron.1	17350623	17350937	-	314	0
Cs1g14860.1	chr1	3UTR_intron.1	18217729	18218154	+	425	0
Cs1g16335.1	chr1	3UTR_intron.1	19635707	19635876	+	169	0
Cs1g16425.3	chr1	3UTR_intron.1	19759265	19759342	-	77	0
Cs1g16700.1	chr1	3UTR_intron.1	20000329	20000435	+	106	Harpin-induced protein 1 containing protein%2C expressed
Cs1g18650.1	chr1	3UTR_intron.2	21614006	21615508	-	1502	Putative uncharacterized protein
Cs1g18650.1	chr1	3UTR_intron.1	21615710	21615808	-	98	Putative uncharacterized protein
Cs1g18825.2	chr1	3UTR_intron.1	21851050	21851444	-	394	0
Cs1g19055.1	chr1	3UTR_intron.1	22378070	22378649	-	579	0
Cs1g19055.3	chr1	3UTR_intron.1	22378070	22379753	-	1683	0
Cs1g19055.1	chr1	3UTR_intron.2	22378724	22379753	-	1029	0
Cs1g19055.2	chr1	3UTR_intron.2	22379068	22379753	-	685	0
Cs1g20450.2	chr1	3UTR_intron.1	23501212	23501339	+	127	Putative uncharacterized protein ;Protein SKIP34
Cs1g01165.1	chr1	3UTR_intron.1	236993	237090	+	97	0
Cs1g20713.1	chr1	3UTR_intron.1	23731680	23731794	+	114	0
Cs1g21100.1	chr1	3UTR_intron.1	24050141	24050258	-	117	Putative uncharacterized protein Sb01g009530
Cs1g23010.1	chr1	3UTR_intron.1	25663754	25664735	+	981	LOB domain-containing protein 36 ; Protein IAL1 ; Protein LATERAL ORGAN BOUNDARIES ;Putative uncharacterized protein OSJNBb0007E22.25
Cs1g23660.2	chr1	3UTR_intron.1	26184100	26184728	-	628	Putative uncharacterized protein Sb01g043880 ;UPF0496 protein At2g18630 ; Putative UPF0496 protein 5
Cs1g23660.1	chr1	3UTR_intron.1	26184100	26184779	-	679	Putative uncharacterized protein Sb01g043880 ;UPF0496 protein At2g18630 ; Putative UPF0496 protein 5
Cs1g24225.1	chr1	3UTR_intron.1	26662028	26662810	-	782	Putative uncharacterized protein Sb03g028960
Cs1g24445.1	chr1	3UTR_intron.1	26817891	26818011	+	120	0
Cs1g25115.2	chr1	3UTR_intron.1	27308581	27308673	-	92	0
Cs1g25115.1	chr1	3UTR_intron.1	27308588	27308673	-	85	0
Cs1g26375.1	chr1	3UTR_intron.1	28437453	28438296	-	843	0
Cs1g04115.1	chr1	3UTR_intron.1	3334588	3335328	+	740	0
Cs1g04115.1	chr1	3UTR_intron.2	3335543	3335949	+	406	0
Cs1g04235.1	chr1	3UTR_intron.1	3642433	3643325	+	892	0
Cs1g06915.1	chr1	3UTR_intron.1	6978859	6979165	-	306	RCC1 and BTB domain-containing protein 1 ; Probable E3 ubiquitin-protein ligase HERC4 ; E3 ubiquitin-protein ligase HERC2 ; Bifunctional serine/threonine-protein kinase/NEDD4-like E3 ubiquitin-protein ligase ; E3 ISG15--protein ligase HERC5 ;cDNA FLJ77205%2C highly similar to Homo sapiens hect domain and RLD 4 (HERC4)%2C transcript variant 2%2C mRNA (Fragment)
Cs1g08485.1	chr1	3UTR_intron.1	9125917	9126029	+	112	0
Cs1g08485.1	chr1	3UTR_intron.2	9127346	9127543	+	197	0
Cs2g13285.1	chr2	3UTR_intron.1	10001137	10001415	-	278	0
Cs2g14565.2	chr2	3UTR_intron.1	11386080	11387877	+	1797	0
Cs2g14640.1	chr2	3UTR_intron.2	11496373	11496492	-	119	LRR receptor-like serine/threonine-protein kinase RPK2 ; Leucine-rich repeat receptor-like serine/threonine-protein kinase BAM2 ; Probable leucine-rich repeat receptor-like protein kinase At5g63930 ; Phytosulfokine receptor 1 ; Receptor-like protein kinase ; Receptor protein kinase CLAVATA1 ; Probable LRR receptor-like serine/threonine-protein kinase RPK1 ; Serine/threonine-protein kinase BRI1-li…
Cs2g14640.1	chr2	3UTR_intron.1	11496625	11497109	-	484	LRR receptor-like serine/threonine-protein kinase RPK2 ; Leucine-rich repeat receptor-like serine/threonine-protein kinase BAM2 ; Probable leucine-rich repeat receptor-like protein kinase At5g63930 ; Phytosulfokine receptor 1 ; Receptor-like protein kinase ; Receptor protein kinase CLAVATA1 ; Probable LRR receptor-like serine/threonine-protein kinase RPK1 ; Serine/threonine-protein kinase BRI1-li…
Cs2g14715.2	chr2	3UTR_intron.1	11544105	11545902	-	1797	0
Cs2g14715.2	chr2	3UTR_intron.2	11546008	11546202	-	194	0
Cs2g16570.2	chr2	3UTR_intron.1	13436888	13437380	+	492	Putative uncharacterized protein
Cs2g17660.1	chr2	3UTR_intron.1	14420179	14420348	+	169	Heat stress transcription factor A-8 ; Heat shock factor protein HSF8 ; Putative heat stress transcription factor A-6a ;Putative uncharacterized protein Sb01g000730
Cs2g19600.2	chr2	3UTR_intron.1	16471456	16471694	+	238	Putative copia-like retrotransposon Hopscotch polyprotein (Fragment)
Cs2g20185.1	chr2	3UTR_intron.1	16988020	16988647	-	627	0
Cs2g20280.1	chr2	3UTR_intron.1	17141993	17142497	-	504	Eukaryotic translation initiation factor 1A%2C X-chromosomal%2C putative ;Eukaryotic translation initiation factor 1A ; Eukaryotic translation initiation factor 1A%2C X-chromosomal ; Eukaryotic translation initiation factor 1A%2C Y-chromosomal ; Translation initiation factor 1A
Cs2g20620.1	chr2	3UTR_intron.1	17462771	17463371	+	600	Armadillo/beta-catenin-like repeat family protein%2C expressed ;Vacuolar protein 8
Cs2g20635.1	chr2	3UTR_intron.1	17476402	17476489	-	87	0
Cs2g21085.1	chr2	3UTR_intron.1	18083540	18084054	+	514	0
Cs2g03890.1	chr2	3UTR_intron.1	1834666	1835915	+	1249	Putative uncharacterized protein OSJNBa0056G17.17
Cs2g03890.2	chr2	3UTR_intron.1	1834666	1836021	+	1355	Putative uncharacterized protein OSJNBa0056G17.17
Cs2g22490.1	chr2	3UTR_intron.1	20107201	20107292	-	91	0
Cs2g23945.1	chr2	3UTR_intron.1	22608373	22609310	-	937	0
Cs2g23945.1	chr2	3UTR_intron.2	22609380	22609734	-	354	0
Cs2g24320.1	chr2	3UTR_intron.1	23397789	23399160	+	1371	Putative uncharacterized protein Sb01g004013 (Fragment) ;Protein FAR1-RELATED SEQUENCE 5 ; Putative protein FAR1-RELATED SEQUENCE 10
Cs2g24320.1	chr2	3UTR_intron.2	23399877	23400067	+	190	Putative uncharacterized protein Sb01g004013 (Fragment) ;Protein FAR1-RELATED SEQUENCE 5 ; Putative protein FAR1-RELATED SEQUENCE 10
Cs2g04710.2	chr2	3UTR_intron.1	2410039	2411112	+	1073	CBL-interacting serine/threonine-protein kinase 12 ; CBL-interacting protein kinase 19 ; Putative CBL-interacting protein kinase 13 ;CBL-interacting serine/threonine-protein kinase%2C putative
Cs2g25120.2	chr2	3UTR_intron.1	24290083	24291078	+	995	Pre-mRNA-splicing factor ISY1 homolog ; Pre-mRNA-splicing factor ISY1 ;Putative uncharacterized protein Sb04g025200
Cs2g25120.1	chr2	3UTR_intron.1	24290083	24291112	+	1029	Pre-mRNA-splicing factor ISY1 homolog ; Pre-mRNA-splicing factor ISY1 ;Putative uncharacterized protein Sb04g025200
Cs2g25285.1	chr2	3UTR_intron.1	24576778	24578750	-	1972	0
Cs2g25640.1	chr2	3UTR_intron.1	24867652	24867742	+	90	Transcription factor TCP20 ;Auxin-induced basic helix-loop-helix transcription factor
Cs2g25640.1	chr2	3UTR_intron.2	24867826	24868018	+	192	Transcription factor TCP20 ;Auxin-induced basic helix-loop-helix transcription factor
Cs2g05330.1	chr2	3UTR_intron.1	2854773	2856029	-	1256	Putative uncharacterized protein Sb10g020430
Cs2g05330.2	chr2	3UTR_intron.1	2855171	2856029	-	858	Putative uncharacterized protein Sb10g020430
Cs2g30865.1	chr2	3UTR_intron.1	30256964	30257267	+	303	Elicitor-inducible LRR receptor-like protein EILP ;Receptor-like protein 12 ; LRR receptor-like serine/threonine-protein kinase GSO2 ; Probable leucine-rich repeat receptor-like protein kinase At1g35710 ; Probable LRR receptor-like serine/threonine-protein kinase At4g08850 ; Leucine-rich repeat receptor-like protein kinase PEPR1 ; Leucine-rich repeat receptor protein kinase EXS ; Leucine-rich rep…
Cs2g30985.1	chr2	3UTR_intron.1	30366514	30367327	-	813	0
Cs2g31290.1	chr2	3UTR_intron.1	30618084	30619278	+	1194	Integrator complex subunit 3 homolog ; Integrator complex subunit 3 ;Integrator complex subunit%2C putative (Fragment)
Cs2g31290.2	chr2	3UTR_intron.1	30618143	30619278	+	1135	Integrator complex subunit 3 homolog ; Integrator complex subunit 3 ;Integrator complex subunit%2C putative (Fragment)
Cs2g05950.1	chr2	3UTR_intron.1	3284264	3285596	-	1332	Eukaryotic translation initiation factor 3 subunit D ; Eukaryotic translation initiation factor 3 subunit D-1 ;Eukaryotic translation initiation factor 3 (EIF-3)%2C putative
Cs2g05950.2	chr2	3UTR_intron.1	3284293	3285596	-	1303	Eukaryotic translation initiation factor 3 subunit D ; Eukaryotic translation initiation factor 3 subunit D-1 ;Eukaryotic translation initiation factor 3 (EIF-3)%2C putative
Cs2g06750.1	chr2	3UTR_intron.1	3898736	3899363	+	627	Vacuolar protein sorting-associated protein 28 homolog 2 ; Vacuolar protein sorting-associated protein 28 ;Vacuolar protein sorting-associated protein 28 family protein
Cs2g07620.1	chr2	3UTR_intron.1	4562484	4563648	+	1164	Oligosaccharyltransferase complex/magnesium transporter-like protein
Cs2g08495.1	chr2	3UTR_intron.1	5223696	5223773	-	77	SKP1-like protein 1A ;Putative uncharacterized protein Sb0702s002010 (Fragment)
Cs2g08495.1	chr2	3UTR_intron.2	5223896	5224047	-	151	SKP1-like protein 1A ;Putative uncharacterized protein Sb0702s002010 (Fragment)
Cs2g08495.1	chr2	3UTR_intron.3	5224123	5230184	-	6061	SKP1-like protein 1A ;Putative uncharacterized protein Sb0702s002010 (Fragment)
Cs2g08495.1	chr2	3UTR_intron.4	5230284	5230677	-	393	SKP1-like protein 1A ;Putative uncharacterized protein Sb0702s002010 (Fragment)
Cs2g09730.1	chr2	3UTR_intron.1	7199175	7200604	-	1429	Putative uncharacterized protein Sb04g001080
Cs2g10375.1	chr2	3UTR_intron.1	7702245	7704494	+	2249	Small nuclear ribonucleoprotein polypeptides B and B1%2C isoform CRA_c ;Small nuclear ribonucleoprotein-associated protein B' ; Small nuclear ribonucleoprotein-associated proteins B and B' ; Small nuclear ribonucleoprotein-associated protein B ; Small nuclear ribonucleoprotein-associated protein N ; Probable small nuclear ribonucleoprotein-associated protein B ; Small nuclear ribonucleoprotein-as…
Cs2g10620.1	chr2	3UTR_intron.1	7951702	7952486	+	784	Photosystem I reaction center subunit III%2C chloroplastic ; Photosystem I reaction center subunit III ;Photosystem I reaction center subunit III%2C chloroplast%2C putative%2C expressed
Cs2g12510.2	chr2	3UTR_intron.1	9392792	9393064	-	272	CLAVATA3/ESR (CLE)-related protein 27 ;Putative uncharacterized protein
Cs3g07395.1	chr3	3UTR_intron.1	10590044	10590133	+	89	0
Cs3g07835.1	chr3	3UTR_intron.1	11147119	11147441	-	322	0
Cs3g01900.2	chr3	3UTR_intron.1	1236033	1236100	+	67	Putative uncharacterized protein Sb01g036970 ;Aquaporin SIP1-1 ; Probable aquaporin SIP1-2 ; Aquaporin AQPAe.a ; Aquaporin-4
Cs3g08915.1	chr3	3UTR_intron.1	12642294	12642416	+	122	0
Cs3g09150.3	chr3	3UTR_intron.1	13003573	13003849	+	276	0
Cs3g09150.2	chr3	3UTR_intron.1	13003573	13003853	+	280	0
Cs3g09150.1	chr3	3UTR_intron.1	13003592	13003849	+	257	0
Cs3g09790.2	chr3	3UTR_intron.1	13901760	13902799	-	1039	Putative uncharacterized protein
Cs3g10160.2	chr3	3UTR_intron.1	14397256	14397915	-	659	Amino acid permease family protein%2C putative%2C expressed
Cs3g10170.2	chr3	3UTR_intron.1	14421553	14422228	-	675	Amino acid permease family protein%2C putative%2C expressed
Cs3g11020.1	chr3	3UTR_intron.1	15303616	15303708	-	92	Importin subunit alpha-1a ; Importin subunit alpha ; Importin subunit alpha-B ; Probable importin subunit alpha-A ;Putative uncharacterized protein Sb09g004320
Cs3g12285.1	chr3	3UTR_intron.1	16653951	16654129	-	178	0
Cs3g12715.1	chr3	3UTR_intron.1	17155770	17156195	-	425	0
Cs3g12715.1	chr3	3UTR_intron.2	17156348	17156482	-	134	0
Cs3g12715.1	chr3	3UTR_intron.3	17156689	17157412	-	723	0
Cs3g12715.1	chr3	3UTR_intron.4	17157485	17157615	-	130	0
Cs3g12715.2	chr3	3UTR_intron.1	17157538	17157615	-	77	0
Cs3g13490.1	chr3	3UTR_intron.1	17937246	17937480	+	234	Nuclear transcription factor Y subunit C-9 ; Nuclear transcription factor Y subunit gamma ; Transcriptional activator HAP5 ; DNA polymerase epsilon subunit 4 ; Chromatin accessibility complex protein 1 ; Dr1-associated corepressor homolog ; Dr1-associated corepressor ; DNA polymerase epsilon subunit C ; Putative transcription factor C16C4.22 ;Ccaat-binding transcription factor%2C putative
Cs3g14615.2	chr3	3UTR_intron.1	18923671	18924309	-	638	0
Cs3g16150.1	chr3	3UTR_intron.1	20044062	20045482	+	1420	0
Cs3g16290.1	chr3	3UTR_intron.1	20156747	20157125	+	378	Putative uncharacterized protein Sb01g012130
Cs3g17100.1	chr3	3UTR_intron.1	20897439	20898332	+	893	Putative uncharacterized protein Sb04g007120
Cs3g17100.2	chr3	3UTR_intron.1	20897439	20898339	+	900	Putative uncharacterized protein Sb04g007120
Cs3g17270.2	chr3	3UTR_intron.1	21035693	21036333	+	640	DNAJ heat shock N-terminal domain-containing protein ;Protein HLJ1 ; DnaJ homolog subfamily B member 12 ; DnaJ protein homolog 1 ; Chaperone protein DnaJ ; DnaJ homolog subfamily C member 18 ; DnaJ-like protein MG200 homolog
Cs3g17980.1	chr3	3UTR_intron.1	21559001	21560546	+	1545	Structural constituent of cell wall%2C putative
Cs3g17980.1	chr3	3UTR_intron.2	21560603	21560686	+	83	Structural constituent of cell wall%2C putative
Cs3g18150.1	chr3	3UTR_intron.1	21729417	21729915	+	498	Membrane associated salt-inducible protein%2C putative%2C expressed
Cs3g18150.2	chr3	3UTR_intron.1	21729422	21729915	+	493	Membrane associated salt-inducible protein%2C putative%2C expressed
Cs3g21100.1	chr3	3UTR_intron.3	23960807	23960901	-	94	Protein FAR-RED IMPAIRED RESPONSE 1 ; Protein FAR1-RELATED SEQUENCE 5 ; Protein FAR-RED ELONGATED HYPOCOTYL 3 ;Putative uncharacterized protein Sb01g001615 (Fragment)
Cs3g21100.1	chr3	3UTR_intron.2	23961102	23961982	-	880	Protein FAR-RED IMPAIRED RESPONSE 1 ; Protein FAR1-RELATED SEQUENCE 5 ; Protein FAR-RED ELONGATED HYPOCOTYL 3 ;Putative uncharacterized protein Sb01g001615 (Fragment)
Cs3g21100.1	chr3	3UTR_intron.1	23962029	23962141	-	112	Protein FAR-RED IMPAIRED RESPONSE 1 ; Protein FAR1-RELATED SEQUENCE 5 ; Protein FAR-RED ELONGATED HYPOCOTYL 3 ;Putative uncharacterized protein Sb01g001615 (Fragment)
Cs3g21160.1	chr3	3UTR_intron.1	24007172	24007279	+	107	0
Cs3g21170.1	chr3	3UTR_intron.1	24013572	24013721	+	149	0
Cs3g21380.1	chr3	3UTR_intron.1	24307528	24308621	+	1093	Putative uncharacterized protein P0017C12.31
Cs3g21380.2	chr3	3UTR_intron.1	24308787	24309015	+	228	Putative uncharacterized protein P0017C12.31
Cs3g22590.1	chr3	3UTR_intron.1	25173924	25175725	+	1801	Putative uncharacterized protein P0706B05.45
Cs3g23730.2	chr3	3UTR_intron.1	25928185	25928478	+	293	Putative uncharacterized protein Sb04g033990
Cs3g23730.1	chr3	3UTR_intron.1	25928185	25928584	+	399	Putative uncharacterized protein Sb04g033990
Cs3g23730.4	chr3	3UTR_intron.1	25928199	25928478	+	279	Putative uncharacterized protein Sb04g033990
Cs3g23730.3	chr3	3UTR_intron.1	25928199	25928584	+	385	Putative uncharacterized protein Sb04g033990
Cs3g24760.2	chr3	3UTR_intron.1	26649286	26651029	+	1743	Putative uncharacterized protein
Cs3g25645.1	chr3	3UTR_intron.1	27191478	27191649	+	171	0
Cs3g25900.2	chr3	3UTR_intron.1	27403356	27403710	-	354	Indole-3-acetic acid-induced protein ARG7 ; Auxin-induced protein 15A ;SAUR9-auxin-responsive SAUR family member
Cs3g26700.2	chr3	3UTR_intron.1	27899129	27899919	-	790	24-methylenesterol C-methyltransferase 2 ; Cycloartenol-C-24-methyltransferase 1 ; Probable cycloartenol-C-24-methyltransferase 1 ; Sterol 24-C-methyltransferase ; Glycine/sarcosine/dimethylglycine N-methyltransferase ; Sarcosine/dimethylglycine N-methyltransferase ; Dimethylglycine N-methyltransferase ; Demethylmenaquinone methyltransferase ; Phosphoethanolamine N-methyltransferase 3 ; Ubiquinon…
Cs3g26905.1	chr3	3UTR_intron.1	28046332	28048066	-	1734	Putative uncharacterized protein Sb01g002620
Cs3g27750.1	chr3	3UTR_intron.1	28618234	28618470	+	236	0
Cs3g04355.1	chr3	3UTR_intron.1	5430140	5431039	+	899	0
Cs3g04755.1	chr3	3UTR_intron.1	5997303	5997405	-	102	Transmembrane and coiled-coil domains protein%2C putative
Cs3g05125.1	chr3	3UTR_intron.1	6710185	6711004	-	819	0
Cs3g05320.1	chr3	3UTR_intron.1	7006176	7006448	-	272	0
Cs3g06430.1	chr3	3UTR_intron.1	8753834	8754563	-	729	Histone-lysine N-methyltransferase%2C H3 lysine-9 specific SUVH1 ; Probable histone-lysine N-methyltransferase%2C H3 lysine-9 specific SUVH9 ; Histone-lysine N-methyltransferase%2C H3 lysine-9%2C H3 lysine-27%2C H4 lysine-20 and cytosine specific SUVH2 ; Putative histone-lysine N-methyltransferase%2C H3 lysine-9 specific SUVH10 ; YDG domain-containing protein At5g47150 ; Histone-lysine N-methyltr…
Cs3g06740.1	chr3	3UTR_intron.1	9404580	9405211	+	631	Putative uncharacterized protein (Fragment)
Cs3g06930.1	chr3	3UTR_intron.1	9714099	9714170	+	71	ETHYLENE INSENSITIVE 3-like 1 protein ; Protein ETHYLENE INSENSITIVE 3 ; Putative ETHYLENE INSENSITIVE 3-like 4 protein ;Putative ethylene insensitive transcription factor
Cs4g12930.1	chr4	3UTR_intron.1	9999615	10002139	-	2524	Putative uncharacterized protein Sb03g006485 (Fragment)
Cs4g13160.2	chr4	3UTR_intron.1	10305316	10305377	+	61	Zinc finger CCCH domain-containing protein 49 ; RING finger protein unkempt ; RING finger protein unkempt homolog ; Putative zinc finger CCCH domain-containing protein 29 ;CCCH type zinc-finger transcription factor (Fragment)
Cs4g13416.1	chr4	3UTR_intron.1	10662857	10663667	-	810	Predicted protein
Cs4g13416.2	chr4	3UTR_intron.1	10663015	10663667	-	652	Predicted protein
Cs4g13416.1	chr4	3UTR_intron.2	10663785	10664842	-	1057	Predicted protein
Cs4g14045.1	chr4	3UTR_intron.1	11521615	11521888	-	273	0
Cs4g15480.3	chr4	3UTR_intron.1	14692827	14693706	-	879	Novel protein similar to vertebrate mitochondrial rRNA methyltransferase 1 homolog (S. cerevisiae) (MRM1) (Fragment) ;Mitochondrial rRNA methyltransferase ; rRNA methyltransferase 1%2C mitochondrial ; rRNA methyltransferase%2C mitochondrial ; Uncharacterized tRNA/rRNA methyltransferase Mflv_1447 ; 23S rRNA (guanosine-2'-O-)-methyltransferase RlmB
Cs4g15480.1	chr4	3UTR_intron.1	14692830	14693706	-	876	Novel protein similar to vertebrate mitochondrial rRNA methyltransferase 1 homolog (S. cerevisiae) (MRM1) (Fragment) ;Mitochondrial rRNA methyltransferase ; rRNA methyltransferase%2C mitochondrial ; rRNA methyltransferase 1%2C mitochondrial ; Uncharacterized tRNA/rRNA methyltransferase Mflv_1447 ; 23S rRNA (guanosine-2'-O-)-methyltransferase RlmB
Cs4g15925.2	chr4	3UTR_intron.1	15349629	15350431	+	802	0
Cs4g16730.1	chr4	3UTR_intron.1	16356722	16357237	-	515	Alcohol dehydrogenase transcription factor myb/SANT-like protein
Cs4g16820.2	chr4	3UTR_intron.1	16509193	16510150	+	957	Putative uncharacterized protein OSJNBb0021O11.27
Cs4g16820.1	chr4	3UTR_intron.1	16509197	16510150	+	953	Putative uncharacterized protein OSJNBb0021O11.27
Cs4g17430.1	chr4	3UTR_intron.1	17140725	17140822	-	97	Putative uncharacterized protein Sb04g034450
Cs4g17710.1	chr4	3UTR_intron.1	17381024	17381736	+	712	Chaperone protein dnaJ 49 ; DnaJ homolog subfamily B member 12 ; Uncharacterized J domain-containing protein C17A3.05c ; DnaJ homolog subfamily C member 18 ; Chaperone protein DnaJ ; Protein HLJ1 ; DnaJ protein homolog 1 ;DNAJ heat shock N-terminal domain-containing protein
Cs4g18190.2	chr4	3UTR_intron.1	17789586	17791317	-	1731	Putative clathrin assembly protein At2g25430 ; Probable clathrin assembly protein At4g32285 ; Clathrin coat assembly protein AP180 ;Putative uncharacterized protein Sb03g041725 (Fragment)
Cs4g18370.1	chr4	3UTR_intron.1	17954126	17954930	+	804	0
Cs4g18370.1	chr4	3UTR_intron.2	17955012	17955106	+	94	0
Cs4g18740.4	chr4	3UTR_intron.1	18310640	18310759	+	119	0
Cs4g18805.1	chr4	3UTR_intron.1	18354112	18354308	+	196	0
Cs4g03590.1	chr4	3UTR_intron.2	1885008	1885475	-	467	U4/U6.U5 small nuclear ribonucleoprotein 27 kDa protein ;Putative uncharacterized protein Sb04g013785 (Fragment)
Cs4g03590.2	chr4	3UTR_intron.2	1885218	1885475	-	257	U4/U6.U5 small nuclear ribonucleoprotein 27 kDa protein ;Putative uncharacterized protein Sb04g013785 (Fragment)
Cs4g03590.1	chr4	3UTR_intron.1	1885645	1887392	-	1747	U4/U6.U5 small nuclear ribonucleoprotein 27 kDa protein ;Putative uncharacterized protein Sb04g013785 (Fragment)
Cs4g05470.2	chr4	3UTR_intron.1	3300647	3301197	+	550	Bifunctional inhibitor/lipid-transfer protein/seed storage 2S albumin-like protein
Cs4g06420.2	chr4	3UTR_intron.1	3962677	3963008	+	331	Membrane associated salt-inducible protein%2C putative%2C expressed
Cs4g07060.1	chr4	3UTR_intron.1	4492720	4493207	+	487	Ethylene-responsive transcription factor ERF016 ; Dehydration-responsive element-binding protein 3 ; Ethylene-responsive transcription factor TINY ;Putative dehydration-responsive element binding protein
Cs4g07060.2	chr4	3UTR_intron.1	4492720	4493239	+	519	Ethylene-responsive transcription factor ERF016 ; Dehydration-responsive element-binding protein 3 ; Ethylene-responsive transcription factor TINY ;Putative dehydration-responsive element binding protein
Cs4g07760.1	chr4	3UTR_intron.1	4948276	4948372	-	96	Putative uncharacterized protein B1142B04.33
Cs4g09555.1	chr4	3UTR_intron.1	6394111	6394700	+	589	Similar to ATP synthase subunit H protein
Cs4g11805.1	chr4	3UTR_intron.1	8653040	8653859	-	819	0
Cs4g12345.2	chr4	3UTR_intron.1	9363979	9364276	+	297	0
Cs4g12345.1	chr4	3UTR_intron.1	9363979	9364393	+	414	0
Cs4g12345.2	chr4	3UTR_intron.2	9364321	9364393	+	72	0
Cs5g02420.1	chr5	3UTR_intron.1	1069690	1069804	-	114	0
Cs5g14625.1	chr5	3UTR_intron.1	12433839	12434056	+	217	Putative copia-like retrotransposon Hopscotch polyprotein (Fragment)
Cs5g15230.1	chr5	3UTR_intron.1	13367221	13367371	+	150	0
Cs5g15240.1	chr5	3UTR_intron.1	13377363	13377507	+	144	0
Cs5g15260.1	chr5	3UTR_intron.1	13422912	13423061	+	149	0
Cs5g15300.1	chr5	3UTR_intron.1	13504723	13504872	+	149	0
Cs5g16285.2	chr5	3UTR_intron.1	14972635	14973283	+	648	0
Cs5g16285.2	chr5	3UTR_intron.2	14973401	14974586	+	1185	0
Cs5g03133.1	chr5	3UTR_intron.1	1568781	1569025	+	244	0
Cs5g17370.2	chr5	3UTR_intron.1	17240782	17242159	+	1377	Mitochondrial transcription termination factor family protein
Cs5g17935.1	chr5	3UTR_intron.1	18022869	18023373	+	504	0
Cs5g18005.1	chr5	3UTR_intron.1	18136587	18136687	+	100	0
Cs5g19730.2	chr5	3UTR_intron.1	20591599	20592157	+	558	Putative uncharacterized protein At3g13780 (Fragment)
Cs5g20435.1	chr5	3UTR_intron.1	21762799	21763305	-	506	0
Cs5g20435.1	chr5	3UTR_intron.2	21763397	21763482	-	85	0
Cs5g21145.1	chr5	3UTR_intron.1	22724023	22724186	+	163	0
Cs5g21145.1	chr5	3UTR_intron.2	22724277	22724625	+	348	0
Cs5g22365.2	chr5	3UTR_intron.1	24892101	24892830	+	729	Transposon protein%2C putative%2C CACTA%2C En/Spm sub-class%2C expressed
Cs5g22365.1	chr5	3UTR_intron.1	24893233	24893367	+	134	Putative uncharacterized protein
Cs5g22475.2	chr5	3UTR_intron.1	25076704	25077917	-	1213	0
Cs5g23880.1	chr5	3UTR_intron.1	26730781	26732249	-	1468	Putative uncharacterized protein
Cs5g23880.2	chr5	3UTR_intron.1	26731256	26732249	-	993	Putative uncharacterized protein
Cs5g24520.1	chr5	3UTR_intron.1	27329479	27329599	-	120	0
Cs5g26020.1	chr5	3UTR_intron.1	28911903	28912136	+	233	0
Cs5g27505.1	chr5	3UTR_intron.1	30079977	30080067	+	90	0
Cs5g28500.1	chr5	3UTR_intron.1	30786164	30787033	+	869	Diphthamide biosynthesis protein 3 ; DPH3 homolog ; Putative DPH3 homolog B ; DPH4 homolog ;Pyruvate dehydrogenase complex%2C E1 component%2C pyruvate dehydrogenase%2C beta subunit
Cs5g28670.1	chr5	3UTR_intron.1	30936004	30936089	-	85	0
Cs5g30620.1	chr5	3UTR_intron.1	32455677	32456082	+	405	Putative uncharacterized protein At3g63390 (Fragment)
Cs5g30620.2	chr5	3UTR_intron.1	32455677	32456135	+	458	Putative uncharacterized protein At3g63390 (Fragment)
Cs5g30620.4	chr5	3UTR_intron.1	32455677	32456260	+	583	Putative uncharacterized protein At3g63390 (Fragment)
Cs5g30620.1	chr5	3UTR_intron.2	32456208	32456324	+	116	Putative uncharacterized protein At3g63390 (Fragment)
Cs5g31070.1	chr5	3UTR_intron.1	32799475	32799582	-	107	Putative uncharacterized protein Sb01g021760
Cs5g31610.1	chr5	3UTR_intron.1	33198576	33199559	-	983	Ubiquitin carboxyl-terminal hydrolase-like protein
Cs5g32300.2	chr5	3UTR_intron.1	33647804	33648353	-	549	0
Cs5g32650.2	chr5	3UTR_intron.1	33866748	33867266	+	518	Mitochondrial transcription termination factor family protein
Cs5g33290.2	chr5	3UTR_intron.1	34350797	34351462	+	665	Putative indole-3-acetic acid-induced protein ARG2 (Fragment) ;Indole-3-acetic acid-induced protein ARG2 ; Late embryogenesis abundant protein Lea5
Cs5g33340.2	chr5	3UTR_intron.1	34388853	34390049	-	1196	Probable exocyst complex component 6 ;Putative exocyst complex subunit Sec15-like family protein (Fragment)
Cs5g33340.1	chr5	3UTR_intron.1	34388853	34390060	-	1207	Probable exocyst complex component 6 ;Putative exocyst complex subunit Sec15-like family protein (Fragment)
Cs5g33680.2	chr5	3UTR_intron.1	34669764	34671558	-	1794	Probable galacturonosyltransferase-like 7 ; Glycosyltransferase 8 domain-containing protein 1 ; Probable galacturonosyltransferase 11 ;Glycosyl transferase family 8 protein%2C putative%2C expressed
Cs5g34780.1	chr5	3UTR_intron.1	35508353	35508451	+	98	Putative uncharacterized protein OJ1123_B01.131-1
Cs5g34780.9	chr5	3UTR_intron.1	35508353	35508461	+	108	Putative uncharacterized protein OJ1123_B01.131-1
Cs5g01465.1	chr5	3UTR_intron.1	427625	427719	+	94	0
Cs5g07155.1	chr5	3UTR_intron.1	4500832	4501694	-	862	0
Cs5g07515.1	chr5	3UTR_intron.1	4822992	4823334	+	342	0
Cs5g08610.1	chr5	3UTR_intron.1	5678804	5679476	-	672	3-isopropylmalate dehydratase small subunit 1 (Isopropylmalate isomerase 1) (Alpha-IPM isomerase 1) (IPMI 1) ;3-isopropylmalate dehydratase small subunit ; Isopropylmalate/citramalate isomerase small subunit ; Homoaconitase small subunit ; 2%2C3-dimethylmalate dehydratase small subunit
Cs5g09070.2	chr5	3UTR_intron.1	6086078	6086173	-	95	36.4 kDa proline-rich protein ; Cortical cell-delineating protein ; 14 kDa proline-rich protein DC2.15 ; Putative lipid-binding protein At4g00165 ;Bifunctional inhibitor/lipid-transfer protein/seed storage 2S albumin-like protein
Cs5g09490.1	chr5	3UTR_intron.1	6464887	6465408	-	521	Putative uncharacterized protein Sb1171s002010 (Fragment)
Cs5g09840.2	chr5	3UTR_intron.1	6768004	6768079	-	75	Probable sugar phosphate/phosphate translocator At1g12500 ; UDP-galactose transporter 1 ; GDP-mannose transporter GONST5 ; Phosphoenolpyruvate/phosphate translocator 3%2C chloroplastic ;Glucose-6-phosphate/phosphate translocator 1%2C chloroplast%2C putative
Cs5g11460.1	chr5	3UTR_intron.1	8575704	8576090	+	386	Protein ISD11 ; LYR motif-containing protein 4 ;Iron-sulfur protein biogenesis%2C desulfurase-interacting protein%2C putative
Cs5g12060.1	chr5	3UTR_intron.1	9041973	9042781	+	808	Putative uncharacterized protein Sb03g000215 (Fragment)
Cs5g12430.1	chr5	3UTR_intron.1	9433386	9434635	+	1249	Putative uncharacterized protein Sb05g008160
Cs6g08430.1	chr6	3UTR_intron.1	10426139	10426815	+	676	Whole genome shotgun sequence assembly%2C scaffold_18%2C strain Mel28 ;Probable pyridoxal biosynthesis protein PDX1 ; Pyridoxal biosynthesis protein PDX1.3 ; Pyridoxal biosynthesis lyase pdxS ; Probable pyridoxine biosynthesis PDX1-like protein ; Pyridoxine biosynthesis protein pyroA ; Pyridoxine biosynthesis protein PDX1 ; Probable pyridoxine biosynthesis SNZERR
Cs6g08770.1	chr6	3UTR_intron.1	10703711	10703836	-	125	DnaJ homolog subfamily C member 2 ; Uncharacterized J domain-containing protein C1778.01c ; Zuotin ; Chaperone protein DnaJ ; DnaJ homolog subfamily B member 5 ; DnaJ homolog subfamily A member 1 homolog ; DnaJ protein homolog 1 ;Putative cell division related protein ; 50012-47994
Cs6g10675.1	chr6	3UTR_intron.1	12145650	12145737	-	87	0
Cs6g11655.1	chr6	3UTR_intron.1	12829068	12829585	+	517	0
Cs6g12805.1	chr6	3UTR_intron.1	14381227	14381455	+	228	0
Cs6g14485.2	chr6	3UTR_intron.1	15676338	15676809	+	471	Putative uncharacterized protein Sb03g009730
Cs6g15550.2	chr6	3UTR_intron.1	16624487	16625621	-	1134	Peroxiredoxin-2E%2C chloroplastic ; Peroxiredoxin-2E-2%2C chloroplastic ; Peroxiredoxin-2E-1%2C chloroplastic ; Peroxiredoxin-2C ; Peroxiredoxin-2B ; Peroxiredoxin-2D ; Peroxiredoxin-2A ; Hybrid peroxiredoxin hyPrx5 ; Putative peroxiredoxin (Fragment) ; Peroxiredoxin-5%2C mitochondrial ; Putative peroxiredoxin-A ; Putative peroxiredoxin-B ; Peroxiredoxin-2F%2C mitochondrial ; Putative peroxiredox…
Cs6g16060.1	chr6	3UTR_intron.1	16998551	16999595	+	1044	RNA-binding protein Musashi homolog 2 ; RNA-binding protein 24 ; Uncharacterized RNA-binding protein C660.15 ; Glycine-rich RNA-binding protein ; Glycine-rich RNA-binding protein 2%2C mitochondrial ; Glycine-rich RNA-binding%2C abscisic acid-inducible protein ; U1 small nuclear ribonucleoprotein 70 kDa homolog ; Protein boule-like ; Nuclear polyadenylated RNA-binding protein 4 ;Heterogeneous nucl…
Cs6g16280.1	chr6	3UTR_intron.1	17127251	17128439	+	1188	Histone-lysine N-methyltransferase%2C H3 lysine-9 specific SUVH1 ; Probable histone-lysine N-methyltransferase%2C H3 lysine-9 specific SUVH9 ; Histone-lysine N-methyltransferase%2C H3 lysine-9%2C H3 lysine-27%2C H4 lysine-20 and cytosine specific SUVH2 ; Putative histone-lysine N-methyltransferase%2C H3 lysine-9 specific SUVH10 ; YDG domain-containing protein At5g47150 ; Histone-lysine N-methyltr…
Cs6g16280.2	chr6	3UTR_intron.1	17127251	17128494	+	1243	Histone-lysine N-methyltransferase%2C H3 lysine-9 specific SUVH1 ; Probable histone-lysine N-methyltransferase%2C H3 lysine-9 specific SUVH9 ; Histone-lysine N-methyltransferase%2C H3 lysine-9%2C H3 lysine-27%2C H4 lysine-20 and cytosine specific SUVH2 ; Putative histone-lysine N-methyltransferase%2C H3 lysine-9 specific SUVH10 ; YDG domain-containing protein At5g47150 ; Histone-lysine N-methyltr…
Cs6g16370.2	chr6	3UTR_intron.1	17170821	17171788	-	967	Membrane associated salt-inducible protein%2C putative
Cs6g16370.1	chr6	3UTR_intron.1	17171692	17171788	-	96	Membrane associated salt-inducible protein%2C putative
Cs6g19070.2	chr6	3UTR_intron.1	19031578	19032329	-	751	Putative endo-1%2C3(4)-beta-glucanase 2 ;Hydrolase%2C acting on glycosyl bonds%2C putative
Cs6g02880.1	chr6	3UTR_intron.1	2888385	2889326	+	941	Protein KRI1 homolog ; Protein kri1 ;Singapore isolate B (sub-type 7) whole genome shotgun sequence assembly%2C scaffold_1
Cs6g03185.2	chr6	3UTR_intron.1	3338642	3338787	+	145	Retrotransposon protein%2C putative%2C Ty3-gypsy subclass
Cs6g04970.2	chr6	3UTR_intron.1	6005664	6005783	-	119	Putative uncharacterized protein At5g27650 (Fragment) ;Putative oxidoreductase GLYR1
Cs6g06570.1	chr6	3UTR_intron.1	8552841	8552931	+	90	GRAS family transcription factor containing protein%2C expressed ;Scarecrow-like protein 9 ; Scarecrow-like transcription factor PAT1 ; Chitin-inducible gibberellin-responsive protein 2 ; Protein SCARECROW ; DELLA protein GAI1 ; DELLA protein GAI ; DELLA protein RGA ; DELLA protein GAIP
Cs7g16560.2	chr7	3UTR_intron.1	12048623	12049251	-	628	Tyrosine/DOPA decarboxylase 5 ; Tyrosine decarboxylase 3 ; Tyrosine decarboxylase 1 (Fragment) ; Probable tyrosine decarboxylase 2 ; Aromatic-L-amino-acid decarboxylase ; Histidine decarboxylase ; Alpha-methyldopa hypersensitive protein ; Aromatic-L-amino-acid decarboxylase (Fragment) ; Alpha-methyldopa hypersensitive protein (Fragment) ; Probable aromatic-L-amino-acid decarboxylase ;Putative unc…
Cs7g17050.1	chr7	3UTR_intron.1	12527667	12528494	-	827	Putative uncharacterized protein (Fragment)
Cs7g17375.2	chr7	3UTR_intron.1	13072381	13072672	-	291	0
Cs7g17375.1	chr7	3UTR_intron.1	13072707	13073132	-	425	0
Cs7g20235.1	chr7	3UTR_intron.1	16922634	16923209	-	575	0
Cs7g03720.1	chr7	3UTR_intron.1	1728124	1728231	-	107	E3 ubiquitin-protein ligase RING1-like ; RING finger protein 126-B ; RING-H2 finger protein ATL43 ; Putative RING-H2 finger protein ATL35 ; NEP1-interacting protein-like 1 ; NEP1-interacting protein 1 ;Putative uncharacterized protein Sb03g011120
Cs7g21245.1	chr7	3UTR_intron.1	18562072	18562792	-	720	0
Cs7g23010.2	chr7	3UTR_intron.1	21268367	21268869	+	502	0
Cs7g23035.1	chr7	3UTR_intron.1	21308176	21310033	+	1857	0
Cs7g23055.2	chr7	3UTR_intron.1	21482290	21482967	-	677	Probable phospholipid hydroperoxide glutathione peroxidase ; Probable phospholipid hydroperoxide glutathione peroxidase 6%2C mitochondrial
Cs7g23450.1	chr7	3UTR_intron.2	22125117	22126074	-	957	Core-2/I-branching beta-1%2C6-N-acetylglucosaminyltransferase family protein
Cs7g23450.1	chr7	3UTR_intron.1	22126144	22127134	-	990	Core-2/I-branching beta-1%2C6-N-acetylglucosaminyltransferase family protein
Cs7g23575.1	chr7	3UTR_intron.1	22257758	22258039	+	281	0
Cs7g23575.2	chr7	3UTR_intron.1	22257758	22258871	+	1113	0
Cs7g23575.1	chr7	3UTR_intron.2	22258160	22258871	+	711	0
Cs7g24350.1	chr7	3UTR_intron.1	24046743	24046824	+	81	0
Cs7g24680.1	chr7	3UTR_intron.1	24499589	24499761	-	172	Serine-threonine protein kinase%2C plant-type%2C putative (Fragment) ;Probable LRR receptor-like serine/threonine-protein kinase At3g47570 ; LRR receptor-like serine/threonine-protein kinase EFR ; Putative receptor-like protein kinase At3g47110 ; LRR receptor-like serine/threonine-protein kinase FLS2 ; Leucine-rich repeat receptor-like serine/threonine-protein kinase At1g17230 ; Probable leucine-…
Cs7g24900.2	chr7	3UTR_intron.1	24839190	24839526	-	336	Serine-threonine protein kinase%2C plant-type%2C putative ;G-type lectin S-receptor-like serine/threonine-protein kinase At4g11900 ; Probable LRR receptor-like serine/threonine-protein kinase At1g07650 ; Proline-rich receptor-like protein kinase PERK1 ; L-type lectin-domain containing receptor kinase S.1 ; Protein kinase 2B%2C chloroplastic
Cs7g25330.2	chr7	3UTR_intron.1	25671886	25672579	+	693	Heterogeneous nuclear ribonucleoprotein A2 homolog 2 ; Heterogeneous nuclear ribonucleoprotein A1 ; Heterogeneous nuclear ribonucleoproteins A1 homolog ; Uncharacterized RNA-binding protein C660.15 ; RNA-binding protein Musashi homolog Rbp6 ; Heterogeneous nuclear ribonucleoproteins A2/B1 ; Heterogeneous nuclear ribonucleoprotein D0 ; Heterogeneous nuclear ribonucleoprotein A/B ; Nuclear polyaden…
Cs7g25330.3	chr7	3UTR_intron.1	25671886	25672850	+	964	Heterogeneous nuclear ribonucleoprotein A2 homolog 2 ; Heterogeneous nuclear ribonucleoprotein A1 ; Heterogeneous nuclear ribonucleoproteins A1 homolog ; Uncharacterized RNA-binding protein C660.15 ; RNA-binding protein Musashi homolog Rbp6 ; Heterogeneous nuclear ribonucleoproteins A2/B1 ; Heterogeneous nuclear ribonucleoprotein D0 ; Heterogeneous nuclear ribonucleoprotein A/B ; Nuclear polyaden…
Cs7g25330.1	chr7	3UTR_intron.1	25671886	25672861	+	975	Heterogeneous nuclear ribonucleoprotein A2 homolog 2 ; Heterogeneous nuclear ribonucleoprotein A1 ; Heterogeneous nuclear ribonucleoproteins A1 homolog ; Uncharacterized RNA-binding protein C660.15 ; RNA-binding protein Musashi homolog Rbp6 ; Heterogeneous nuclear ribonucleoproteins A2/B1 ; Heterogeneous nuclear ribonucleoprotein D0 ; Heterogeneous nuclear ribonucleoprotein A/B ; Nuclear polyaden…
Cs7g25460.1	chr7	3UTR_intron.1	25952393	25952466	+	73	Transcription factor TCP4 ; Transcription factor CYCLOIDEA ; Transcription factor CYCLOIDEA (Fragment) ; Transcription factor TEOSINTE BRANCHED 1 ;cDNA%2C clone: J065191F09%2C full insert sequence
Cs7g25460.1	chr7	3UTR_intron.2	25952622	25952858	+	236	Transcription factor TCP4 ; Transcription factor CYCLOIDEA ; Transcription factor CYCLOIDEA (Fragment) ; Transcription factor TEOSINTE BRANCHED 1 ;cDNA%2C clone: J065191F09%2C full insert sequence
Cs7g25605.1	chr7	3UTR_intron.1	26195915	26197858	-	1943	0
Cs7g05060.1	chr7	3UTR_intron.1	2630538	2630650	+	112	Crooked neck-like protein 1 ; Protein crooked neck ; Pre-mRNA-splicing factor CLF1 ;Probable cell cycle control protein ; crooked neck-like protein
Cs7g05060.1	chr7	3UTR_intron.2	2630850	2631180	+	330	Crooked neck-like protein 1 ; Protein crooked neck ; Pre-mRNA-splicing factor CLF1 ;Probable cell cycle control protein ; crooked neck-like protein
Cs7g25810.1	chr7	3UTR_intron.1	26417029	26418289	-	1260	Putative uncharacterized protein
Cs7g26840.1	chr7	3UTR_intron.1	27548095	27548221	+	126	Chromosome 6 SCAF15017%2C whole genome shotgun sequence ;NF-X1-type zinc finger protein NFXL1 ; Transcriptional repressor NF-X1 ; Transcriptional repressor NF-X1 homolog ; Protein shuttle craft ; FKBP12-associated protein 1 homolog ; FKBP12-associated protein 1
Cs7g26840.2	chr7	3UTR_intron.2	27548313	27548387	+	74	Chromosome 6 SCAF15017%2C whole genome shotgun sequence ;NF-X1-type zinc finger protein NFXL1 ; Transcriptional repressor NF-X1 ; Transcriptional repressor NF-X1 homolog ; Protein shuttle craft ; FKBP12-associated protein 1 homolog ; FKBP12-associated protein 1
Cs7g26840.1	chr7	3UTR_intron.2	27548313	27548514	+	201	Chromosome 6 SCAF15017%2C whole genome shotgun sequence ;NF-X1-type zinc finger protein NFXL1 ; Transcriptional repressor NF-X1 ; Transcriptional repressor NF-X1 homolog ; Protein shuttle craft ; FKBP12-associated protein 1 homolog ; FKBP12-associated protein 1
Cs7g27040.1	chr7	3UTR_intron.1	27787528	27787681	-	153	Cytochrome P450 71A1 ; Psoralen synthase (Fragment) ; Amorpha-4%2C11-diene C-12 oxidase ; Indoleacetaldoxime dehydratase ; Psoralen synthase ; Cytochrome P450 71A3 (Fragment) ; (+)-menthofuran synthase ; Germacrene A oxidase ; Putative cytochrome P450 71A28 ; Premnaspirodiene oxygenase ; Angelicin synthase (Fragment) ;Tabersonine/lochnericine 19-hydroxylase
Cs7g27570.1	chr7	3UTR_intron.2	28323234	28323325	-	91	Lectin ; Agglutinin-2 ;Serine-threonine protein kinase%2C plant-type%2C putative
Cs7g27570.1	chr7	3UTR_intron.1	28323667	28323750	-	83	Lectin ; Agglutinin-2 ;Serine-threonine protein kinase%2C plant-type%2C putative
Cs7g27740.1	chr7	3UTR_intron.2	28424625	28424937	-	312	Putative uncharacterized protein At5g27650 (Fragment) ;Putative oxidoreductase GLYR1 ; Serine/threonine-protein kinase ATM
Cs7g27740.1	chr7	3UTR_intron.1	28425028	28425557	-	529	Putative uncharacterized protein At5g27650 (Fragment) ;Putative oxidoreductase GLYR1 ; Serine/threonine-protein kinase ATM
Cs7g28460.1	chr7	3UTR_intron.1	28989939	28990784	-	845	Copia-like retrotransposable element
Cs7g28460.2	chr7	3UTR_intron.1	28989976	28990784	-	808	Copia-like retrotransposable element
Cs7g28470.1	chr7	3UTR_intron.1	28993704	28994339	-	635	0
Cs7g29315.2	chr7	3UTR_intron.1	29646416	29646531	+	115	0
Cs7g31110.2	chr7	3UTR_intron.1	31018466	31020241	-	1775	Protein EARLY FLOWERING 4 ; Protein ELF4-LIKE 1 ;EARLY flowering 4 protein%2C putative%2C expressed
Cs7g31110.1	chr7	3UTR_intron.1	31018575	31020241	-	1666	Protein EARLY FLOWERING 4 ; Protein ELF4-LIKE 1 ;EARLY flowering 4 protein%2C putative%2C expressed
Cs7g31250.1	chr7	3UTR_intron.1	31131555	31131774	+	219	Pleckstrin homology (PH) domain-containing protein-like ;Pleckstrin homology domain-containing protein 1 ; Cytohesin-3 ; Pleckstrin homology domain-containing family H member 1 ; Cytohesin-1 ; PH domain-containing protein DDB_G0274775 ; Probable serine/threonine-protein kinase DDB_G0272282 ; Cytohesin-2 ; Cytohesin-4 ; Uncharacterized protein CG42248 ; Pleckstrin-2 ; Rho GTPase-activating protein…
Cs7g05820.2	chr7	3UTR_intron.1	3174431	3174648	+	217	Putative uncharacterized protein Sb07g004400
Cs7g32390.1	chr7	3UTR_intron.1	32023695	32024165	-	470	GRAS family transcription factor containing protein%2C expressed ;Scarecrow-like protein 14 ; Scarecrow-like transcription factor PAT1 ; Chitin-inducible gibberellin-responsive protein 2 ; DELLA protein GAI1 ; Protein SCARECROW ; DELLA protein GAI ; DELLA protein GAIP ; DELLA protein RGA ; DELLA protein GAIP-B
Cs7g05980.1	chr7	3UTR_intron.1	3313139	3313281	-	142	Putative uncharacterized protein
Cs7g06230.1	chr7	3UTR_intron.1	3581012	3581284	-	272	Putative CCR4-NOT transcription complex%2C subunit 7 ;Probable CCR4-associated factor 1 homolog 7 ; CCR4-NOT transcription complex subunit 7 ; Poly(A) ribonuclease pop2 ; Putative CCR4-associated factor 1 homolog 8
Cs7g07150.2	chr7	3UTR_intron.1	4269427	4270069	+	642	Putative uncharacterized protein Sb04g003570
Cs7g07490.1	chr7	3UTR_intron.1	4530846	4531159	-	313	tRNA (guanine-N(7)-)-methyltransferase ; tRNA (guanine-N(7)-)-methyltransferase B ; tRNA (guanine-N(7)-)-methyltransferase A ;Chromosome 11 SCAF15043%2C whole genome shotgun sequence. (Fragment)
Cs7g01735.1	chr7	3UTR_intron.1	474753	475172	+	419	0
Cs7g11120.2	chr7	3UTR_intron.1	7321884	7322080	+	196	Transcription factor TCP20 ;Auxin-induced basic helix-loop-helix transcription factor
Cs7g12750.1	chr7	3UTR_intron.1	8683853	8684832	-	979	CLAVATA3/ESR (CLE)-related protein 12 ;Putative uncharacterized protein
Cs7g12795.1	chr7	3UTR_intron.1	8754238	8754440	+	202	0
Cs7g13840.2	chr7	3UTR_intron.1	9634782	9635234	+	452	Isochorismatase ; Uncharacterized isochorismatase family protein ywoC ; Vibriobactin-specific isochorismatase ;Putative uncharacterized protein 151 (Fragment)
Cs7g02570.1	chr7	3UTR_intron.1	964037	964127	-	90	Pathogen-induced calmodulin-binding protein (Fragment)
Cs8g11445.1	chr8	3UTR_intron.1	11699656	11700737	+	1081	0
Cs8g11445.1	chr8	3UTR_intron.2	11700794	11701249	+	455	0
Cs8g11445.1	chr8	3UTR_intron.3	11701295	11701568	+	273	0
Cs8g11845.1	chr8	3UTR_intron.1	13017630	13018903	+	1273	0
Cs8g11845.1	chr8	3UTR_intron.2	13018979	13019565	+	586	0
Cs8g11845.1	chr8	3UTR_intron.3	13019688	13020607	+	919	0
Cs8g11965.3	chr8	3UTR_intron.1	13399734	13400500	-	766	0
Cs8g11965.3	chr8	3UTR_intron.2	13400548	13402304	-	1756	0
Cs8g11965.2	chr8	3UTR_intron.1	13400548	13403375	-	2827	0
Cs8g11965.1	chr8	3UTR_intron.1	13402145	13402239	-	94	0
Cs8g11965.1	chr8	3UTR_intron.2	13402372	13403375	-	1003	0
Cs8g12080.2	chr8	3UTR_intron.1	13707898	13708433	-	535	SET-domain transcriptional regulator-like protein ;Histone-lysine N-methyltransferase ASHR2 ; SET and MYND domain-containing protein DDB_G0292140 ; Potential protein lysine methyltransferase SET5 ; SET domain-containing protein 5
Cs8g12090.1	chr8	3UTR_intron.1	13725743	13725906	+	163	Eukaryotic peptide chain release factor subunit 1-3 ; Peptide chain release factor subunit 1 ;Eukaryotic peptide chain release factor subunit 1-2%2C putative%2C expressed
Cs8g12230.1	chr8	3UTR_intron.1	14089155	14090459	-	1304	Chloroplast outer membrane protein%2C putative%2C expressed ;Translocase of chloroplast 132%2C chloroplastic ; Translocase of chloroplast 34
Cs8g12355.2	chr8	3UTR_intron.1	14226754	14226977	-	223	0
Cs8g12355.2	chr8	3UTR_intron.2	14227017	14227114	-	97	0
Cs8g12355.4	chr8	3UTR_intron.1	14227017	14227327	-	310	0
Cs8g12355.1	chr8	3UTR_intron.1	14227220	14227327	-	107	0
Cs8g13283.1	chr8	3UTR_intron.1	15987962	15988360	+	398	0
Cs8g13286.2	chr8	3UTR_intron.1	15997199	15997526	+	327	0
Cs8g13286.1	chr8	3UTR_intron.1	15997199	15998195	+	996	0
Cs8g13286.2	chr8	3UTR_intron.2	15997644	15998195	+	551	0
Cs8g13286.1	chr8	3UTR_intron.2	15998470	15999021	+	551	0
Cs8g13965.1	chr8	3UTR_intron.1	16870327	16870739	+	412	0
Cs8g13965.1	chr8	3UTR_intron.2	16870839	16870933	+	94	0
Cs8g14410.1	chr8	3UTR_intron.1	17391994	17392582	+	588	Core-2/I-branching beta-1%2C6-N-acetylglucosaminyltransferase family protein
Cs8g14600.2	chr8	3UTR_intron.1	17667312	17667579	-	267	Putative uncharacterized protein Sb0067s002250
Cs8g14600.1	chr8	3UTR_intron.1	17667452	17667719	-	267	Putative uncharacterized protein Sb0067s002250
Cs8g14675.1	chr8	3UTR_intron.1	17728122	17728387	-	265	0
Cs8g15750.1	chr8	3UTR_intron.1	18886657	18886878	-	221	S-adenosylmethionine synthase 3 ;S-adenosylmethionine synthase (Fragment)
Cs8g16025.1	chr8	3UTR_intron.1	19105818	19105970	+	152	0
Cs8g17650.1	chr8	3UTR_intron.1	20462197	20462574	+	377	cDNA FLJ61373%2C highly similar to Nuclear factor related to kappa-B-binding protein ;Nuclear factor related to kappa-B-binding protein
Cs8g17720.1	chr8	3UTR_intron.1	20513896	20514746	-	850	Receptor-like protein kinase HERK 1 ; Probable receptor-like protein kinase At5g59700 ; Receptor-like protein kinase THESEUS 1 ; Receptor-like protein kinase FERONIA ; Receptor-like protein kinase ANXUR2 ; Putative receptor-like protein kinase At5g39000 ; Probable LRR receptor-like serine/threonine-protein kinase At1g07560 ; Nodulation receptor kinase ; Probable leucine-rich repeat receptor-like …
Cs8g17720.2	chr8	3UTR_intron.1	20514430	20514746	-	316	Receptor-like protein kinase HERK 1 ; Probable receptor-like protein kinase At5g59700 ; Receptor-like protein kinase THESEUS 1 ; Receptor-like protein kinase FERONIA ; Receptor-like protein kinase ANXUR2 ; Putative receptor-like protein kinase At5g39000 ; Probable LRR receptor-like serine/threonine-protein kinase At1g07560 ; Nodulation receptor kinase ; Probable leucine-rich repeat receptor-like …
Cs8g18300.2	chr8	3UTR_intron.1	20950985	20951182	+	197	UDP-glycosyltransferase 76C3 ;UDP-glucoronosyl/UDP-glucosyl transferase family protein
Cs8g18300.1	chr8	3UTR_intron.1	20950985	20951254	+	269	UDP-glycosyltransferase 76C3 ;UDP-glucoronosyl/UDP-glucosyl transferase family protein
Cs8g18510.1	chr8	3UTR_intron.1	21091074	21091254	-	180	CAX-interacting protein 4 ;Zinc knuckle domain-containing protein%2C putative
Cs8g18510.2	chr8	3UTR_intron.1	21091097	21091254	-	157	CAX-interacting protein 4 ;Zinc knuckle domain-containing protein%2C putative
Cs8g18700.1	chr8	3UTR_intron.1	21238726	21239009	+	283	GRAS family transcription factor containing protein%2C expressed ;Scarecrow-like protein 14 ; Chitin-inducible gibberellin-responsive protein 1 ; Scarecrow-like transcription factor PAT1 ; DELLA protein GAI1 ; DELLA protein GAI
Cs8g18860.1	chr8	3UTR_intron.1	21353328	21353710	+	382	Two-component response regulator ARR1 ; Transcription activator GLK2 ; Putative two-component response regulator ARR21 ; Two-component response regulator-like APRR2 ; Probable transcription factor GLK2 ; Putative two-component response regulator-like APRR4 ; Myb family transcription factor APL ; Transcription repressor KAN1 ; Putative Myb family transcription factor At1g14600 ;Cytokinin response …
Cs8g18860.1	chr8	3UTR_intron.2	21353756	21353865	+	109	Two-component response regulator ARR1 ; Transcription activator GLK2 ; Putative two-component response regulator ARR21 ; Two-component response regulator-like APRR2 ; Probable transcription factor GLK2 ; Putative two-component response regulator-like APRR4 ; Myb family transcription factor APL ; Transcription repressor KAN1 ; Putative Myb family transcription factor At1g14600 ;Cytokinin response …
Cs8g19460.2	chr8	3UTR_intron.1	21644087	21644798	-	711	Putative uncharacterized protein OSJNBa0013M12.26 ;Copper transporter 1
Cs8g04750.1	chr8	3UTR_intron.1	2591276	2591573	-	297	Putative uncharacterized protein
Cs8g04770.1	chr8	3UTR_intron.1	2604765	2604916	-	151	Putative uncharacterized protein
Cs8g06035.1	chr8	3UTR_intron.1	3534607	3535152	+	545	0
Cs8g06125.1	chr8	3UTR_intron.1	3641820	3642755	-	935	0
Cs8g06580.1	chr8	3UTR_intron.1	4355814	4357670	-	1856	0
Cs8g07830.1	chr8	3UTR_intron.1	5767026	5767337	-	311	Putative uncharacterized protein Sb10g004570
Cs8g09143.1	chr8	3UTR_intron.1	7413999	7414296	+	297	Predicted protein
Cs8g09940.1	chr8	3UTR_intron.1	8715320	8716030	-	710	Putative uncharacterized protein
Cs8g10135.1	chr8	3UTR_intron.1	8996402	8996519	-	117	0
Cs8g10135.1	chr8	3UTR_intron.2	8996635	8996722	-	87	0
Cs9g12535.1	chr9	3UTR_intron.1	10947556	10948091	+	535	0
Cs9g12535.1	chr9	3UTR_intron.2	10948193	10948782	+	589	0
Cs9g13115.1	chr9	3UTR_intron.1	12095452	12095621	-	169	0
Cs9g14070.1	chr9	3UTR_intron.1	13535615	13535713	-	98	Zinc finger A20 and AN1 domain-containing stress-associated protein 8 ; AN1-type zinc finger protein 5 ; Zinc finger AN1 domain-containing stress-associated protein 15 ; Putative zinc finger A20 and AN1 domain-containing stress-associated protein 8 ; AN1-type zinc finger and ubiquitin domain-containing protein 1 ;Putative multiple stress-responsive zinc-finger protein
Cs9g15030.1	chr9	3UTR_intron.1	14494175	14495265	-	1090	Zinc knuckle transcription factor/splicing factor MSL5/ZFM1%2C putative (AFU_orthologue ; AFUA_3G10840) ;Branchpoint-bridging protein ; Splicing factor 1 ; KH domain-containing protein At1g09660 ; Protein quaking-B ; Protein quaking ; Protein quaking-A ; Protein held out wings ; Female germline-specific tumor suppressor gld-1 ; KH domain-containing%2C RNA-binding%2C signal transduction-associated…
Cs9g16950.4	chr9	3UTR_intron.1	16353077	16353152	+	75	Stamen-specific protein FIL1 ; Protein MEN-8 ; Tapetum-specific protein A9 ; Anther-specific protein MZm3-3 ; Male-cone protein 1 ;Protease inhibitor/seed storage/lipid transfer protein (LTP) family protein
Cs9g16950.2	chr9	3UTR_intron.1	16353077	16353163	+	86	Stamen-specific protein FIL1 ; Protein MEN-8 ; Tapetum-specific protein A9 ; Anther-specific protein MZm3-3 ; Male-cone protein 1 ;Protease inhibitor/seed storage/lipid transfer protein (LTP) family protein
Cs9g16950.3	chr9	3UTR_intron.1	16353077	16353319	+	242	Stamen-specific protein FIL1 ; Protein MEN-8 ; Tapetum-specific protein A9 ; Anther-specific protein MZm3-3 ; Male-cone protein 1 ;Protease inhibitor/seed storage/lipid transfer protein (LTP) family protein
Cs9g16950.1	chr9	3UTR_intron.1	16353080	16353163	+	83	Stamen-specific protein FIL1 ; Protein MEN-8 ; Tapetum-specific protein A9 ; Anther-specific protein MZm3-3 ; Male-cone protein 1 ;Protease inhibitor/seed storage/lipid transfer protein (LTP) family protein
Cs9g16950.1	chr9	3UTR_intron.2	16353221	16353319	+	98	Stamen-specific protein FIL1 ; Protein MEN-8 ; Tapetum-specific protein A9 ; Anther-specific protein MZm3-3 ; Male-cone protein 1 ;Protease inhibitor/seed storage/lipid transfer protein (LTP) family protein
Cs9g18740.1	chr9	3UTR_intron.1	17854646	17854824	+	178	Receptor-like protein 12 ; LRR receptor-like serine/threonine-protein kinase FLS2 ; Probable leucine-rich repeat receptor-like protein kinase At5g63930 ; Systemin receptor SR160 ; Receptor-like protein kinase 2 ; Brassinosteroid LRR receptor kinase ; Probable LRR receptor-like serine/threonine-protein kinase At4g08850 ; Leucine-rich repeat receptor-like protein kinase PEPR1 ; Leucine-rich repeat …
Cs9g04270.1	chr9	3UTR_intron.1	2358956	2359790	-	834	Chaperone protein dnaJ 49 ; DnaJ homolog subfamily B member 12 ; DnaJ homolog subfamily C member 18 ; Chaperone protein DnaJ ; DnaJ protein homolog 1 ;Chromosome 17 SCAF14563%2C whole genome shotgun sequence. (Fragment)
Cs9g05620.2	chr9	3UTR_intron.1	3306968	3307112	+	144	0
Cs9g05730.2	chr9	3UTR_intron.1	3418487	3419419	-	932	Guanylate kinase family protein%2C expressed ;Guanylate kinase
Cs9g05730.1	chr9	3UTR_intron.1	3419033	3419419	-	386	Guanylate kinase family protein%2C expressed ;Guanylate kinase
Cs9g07260.1	chr9	3UTR_intron.1	4498909	4499089	-	180	Non-specific lipid-transfer protein (Fragment) ;Non-specific lipid-transfer protein-like protein At2g13820
Cs9g09475.2	chr9	3UTR_intron.1	6647921	6648194	-	273	0
Cs9g10925.1	chr9	3UTR_intron.1	8458922	8459111	-	189	0
Cs9g10925.1	chr9	3UTR_intron.2	8459228	8459871	-	643	0
Cs9g10950.2	chr9	3UTR_intron.1	8479211	8479713	+	502	SLG-Sc and SLA-Sc genes and Melmoth retrotransposon sequence
Cs9g11490.1	chr9	3UTR_intron.1	9326490	9327122	+	632	NOG1_ARATH Probable nucleolar GTP-binding protein 1 gb|AAG50935.1| GTP-binding protein%2C p (ISS) (Fragment) ;Nucleolar GTP-binding protein 1 ; Probable nucleolar GTP-binding protein 1 ; Uncharacterized protein MJ1408 ; GTPase obg ; Uncharacterized GTP-binding protein MJ1326
orange1.1t05956.2	chrUn	3UTR_intron.1	13450738	13451227	-	489	0
orange1.1t05956.1	chrUn	3UTR_intron.1	13451344	13451435	-	91	0
orange1.1t05956.1	chrUn	3UTR_intron.2	13451503	13453510	-	2007	0
orange1.1t05956.1	chrUn	3UTR_intron.3	13453599	13453942	-	343	0
orange1.1t05956.1	chrUn	3UTR_intron.4	13454159	13454494	-	335	0
orange1.1t05841.1	chrUn	3UTR_intron.1	13938003	13938143	+	140	0
orange1.1t05957.1	chrUn	3UTR_intron.1	14301016	14301117	-	101	0
orange1.1t05958.1	chrUn	3UTR_intron.1	16065390	16065954	-	564	Putative uncharacterized protein (Fragment)
orange1.1t05842.1	chrUn	3UTR_intron.1	16303467	16303937	+	470	0
orange1.1t01070.1	chrUn	3UTR_intron.1	17164470	17165409	+	939	Lectin ; Agglutinin-2 ;Serine-threonine protein kinase%2C plant-type%2C putative
orange1.1t00101.1	chrUn	3UTR_intron.1	2174037	2175073	+	1036	Isoaspartyl peptidase/L-asparaginase 1 subunit beta ;Isoaspartyl peptidase/L-asparaginase ; Isoaspartyl peptidase/L-asparaginase (Fragment) ; Probable isoaspartyl peptidase/L-asparaginase 2 ; Putative isoaspartyl peptidase/L-asparaginase ; Isoaspartyl peptidase ; Probable L-asparaginase CG7860 ; L-asparaginase ; Putative L-asparaginase
orange1.1t00101.1	chrUn	3UTR_intron.2	2175161	2175950	+	789	Isoaspartyl peptidase/L-asparaginase 1 subunit beta ;Isoaspartyl peptidase/L-asparaginase ; Isoaspartyl peptidase/L-asparaginase (Fragment) ; Probable isoaspartyl peptidase/L-asparaginase 2 ; Putative isoaspartyl peptidase/L-asparaginase ; Isoaspartyl peptidase ; Probable L-asparaginase CG7860 ; L-asparaginase ; Putative L-asparaginase
orange1.1t05846.1	chrUn	3UTR_intron.1	21883012	21883289	+	277	0
orange1.1t05848.1	chrUn	3UTR_intron.1	23184420	23188564	+	4144	Putative uncharacterized protein (Fragment)
orange1.1t01434.3	chrUn	3UTR_intron.1	24153067	24153686	+	619	Putative Na+ dependent neutral amino acid transporter ;Sodium-coupled neutral amino acid transporter 2 ; Probable sodium-coupled neutral amino acid transporter 6 ; Putative sodium-coupled neutral amino acid transporter 7
orange1.1t01434.1	chrUn	3UTR_intron.1	24153067	24153701	+	634	Probable sodium-coupled neutral amino acid transporter 6 ; Sodium-coupled neutral amino acid transporter 2 ;Putative Na+ dependent neutral amino acid transporter
orange1.1t05849.1	chrUn	3UTR_intron.1	24783362	24784104	+	742	0
orange1.1t01514.1	chrUn	3UTR_intron.1	25451938	25453380	+	1442	Spermidine synthase-related / putrescine aminopropyltransferase-related protein
orange1.1t01514.2	chrUn	3UTR_intron.1	25452167	25453380	+	1213	Spermidine synthase-related / putrescine aminopropyltransferase-related protein
orange1.1t01514.3	chrUn	3UTR_intron.1	25452722	25453380	+	658	Spermidine synthase-related / putrescine aminopropyltransferase-related protein
orange1.1t05854.1	chrUn	3UTR_intron.1	29498199	29506097	+	7898	Putative uncharacterized protein
orange1.1t05855.1	chrUn	3UTR_intron.1	29868187	29868512	+	325	0
orange1.1t05856.1	chrUn	3UTR_intron.1	30148602	30148760	+	158	0
orange1.1t05974.2	chrUn	3UTR_intron.1	31917040	31917514	-	474	0
orange1.1t05974.1	chrUn	3UTR_intron.1	31917070	31917514	-	444	0
orange1.1t05976.1	chrUn	3UTR_intron.1	32521229	32521367	-	138	0
orange1.1t02100.1	chrUn	3UTR_intron.1	32698775	32700120	+	1345	Putative uncharacterized protein OSJNBb0021O11.27
orange1.1t02210.1	chrUn	3UTR_intron.1	33790104	33791023	-	919	Transmembrane and coiled-coil domains protein 1 ; Transmembrane and coiled-coil domain-containing protein 1 ; Transmembrane and coiled-coil domain-containing protein 1 homolog ;Transmembrane and coiled-coil domain-containing protein 1
orange1.1t05979.1	chrUn	3UTR_intron.1	35230447	35230712	-	265	0
orange1.1t02368.1	chrUn	3UTR_intron.1	35672934	35673184	-	250	Probable retroelement pol polyprotein-%2C putative
orange1.1t05870.1	chrUn	3UTR_intron.1	39014190	39014976	+	786	0
orange1.1t05871.1	chrUn	3UTR_intron.1	40034124	40034989	+	865	0
orange1.1t02749.2	chrUn	3UTR_intron.1	42227043	42227505	+	462	0
orange1.1t00228.2	chrUn	3UTR_intron.1	4357272	4357397	+	125	Putative uncharacterized protein Sb04g035630 ;UDP-glucuronate 4-epimerase 3 ; Protein CapI ; Uncharacterized 37.6 kDa protein in cld 5'region ; Uncharacterized protein MJ1055 ; Uncharacterized UDP-glucose epimerase ytcB ; UDP-glucose 4-epimerase
orange1.1t05875.1	chrUn	3UTR_intron.1	43962445	43962557	+	112	0
orange1.1t05875.1	chrUn	3UTR_intron.2	43963083	43963175	+	92	0
orange1.1t05875.1	chrUn	3UTR_intron.3	43963209	43963238	+	29	0
orange1.1t02893.1	chrUn	3UTR_intron.2	44421076	44421176	-	100	Putative uncharacterized protein Sb01g017460
orange1.1t02893.1	chrUn	3UTR_intron.1	44421954	44422760	-	806	Putative uncharacterized protein Sb01g017460
orange1.1t02893.2	chrUn	3UTR_intron.1	44422123	44422760	-	637	Putative uncharacterized protein Sb01g017460
orange1.1t05876.1	chrUn	3UTR_intron.1	44424816	44424917	+	101	0
orange1.1t05876.1	chrUn	3UTR_intron.2	44425026	44428461	+	3435	0
orange1.1t00244.2	chrUn	3UTR_intron.1	4467593	4468190	+	597	Putative uncharacterized protein Sb01g041110
orange1.1t02910.1	chrUn	3UTR_intron.2	44787087	44787740	-	653	0
orange1.1t02910.1	chrUn	3UTR_intron.1	44787842	44788969	-	1127	0
orange1.1t02917.1	chrUn	3UTR_intron.1	44911937	44912075	+	138	Leucine-rich repeat receptor protein kinase exs%2C putative ;LRR receptor-like serine/threonine-protein kinase GSO2 ; Leucine-rich repeat receptor-like serine/threonine-protein kinase At1g17230 ; Probable leucine-rich repeat receptor-like protein kinase At2g33170 ; Leucine-rich repeat receptor-like protein kinase PEPR1 ; Serine/threonine-protein kinase BRI1-like 2 ; Protein BRASSINOSTEROID INSENS…
orange1.1t02922.1	chrUn	3UTR_intron.1	45022789	45023004	-	215	Putative uncharacterized protein
orange1.1t02924.1	chrUn	3UTR_intron.1	45040586	45040726	+	140	LRR receptor-like serine/threonine-protein kinase ERECTA ; Serine/threonine-protein kinase BRI1-like 2 ; Leucine-rich repeat receptor-like tyrosine-protein kinase At2g41820 ; Probable leucine-rich repeat receptor-like protein kinase At2g33170 ; LRR receptor-like serine/threonine-protein kinase GSO2 ; Brassinosteroid LRR receptor kinase ; Probable LRR receptor-like serine/threonine-protein kinase …
orange1.1t06002.2	chrUn	3UTR_intron.1	46785419	46785992	-	573	0
orange1.1t06003.1	chrUn	3UTR_intron.1	47102731	47103207	-	476	Serine/threonine-protein kinase PBS1%2C putative
orange1.1t06003.1	chrUn	3UTR_intron.2	47103640	47103750	-	110	Serine/threonine-protein kinase PBS1%2C putative
orange1.1t06004.1	chrUn	3UTR_intron.1	47282145	47283554	-	1409	0
orange1.1t03105.1	chrUn	3UTR_intron.1	48186834	48187051	-	217	Putative copia-like retrotransposon Hopscotch polyprotein (Fragment)
orange1.1t03161.1	chrUn	3UTR_intron.1	49082325	49082811	+	486	Putative uncharacterized protein Sb08g009120
orange1.1t03258.1	chrUn	3UTR_intron.1	50086749	50086883	-	134	DEAD-box ATP-dependent RNA helicase 42 ; Probable ATP-dependent RNA helicase DDX46 ; ATP-dependent RNA helicase ddx46 ; Pre-mRNA-processing ATP-dependent RNA helicase PRP5 ;Pre-mRNA-processing ATP-dependent RNA helicase PRP5%2C putative
orange1.1t06011.1	chrUn	3UTR_intron.1	51779537	51783217	-	3680	0
orange1.1t03404.1	chrUn	3UTR_intron.1	52379778	52379932	-	154	Zinc finger CCCH domain-containing protein 30 ; RING finger protein unkempt homolog ; RING finger protein unkempt ; Cortactin-binding protein 2 ; Ankyrin repeat and KH domain-containing protein mask ; Ankyrin repeat and SOCS box protein 14 ;Putative uncharacterized protein Sb01g011150
orange1.1t03448.1	chrUn	3UTR_intron.1	52942041	52942434	+	393	0
orange1.1t05885.2	chrUn	3UTR_intron.1	53516501	53517051	+	550	0
orange1.1t05885.2	chrUn	3UTR_intron.2	53517177	53518022	+	845	0
orange1.1t06014.2	chrUn	3UTR_intron.1	54066118	54067512	-	1394	0
orange1.1t06014.1	chrUn	3UTR_intron.1	54066188	54067512	-	1324	0
orange1.1t03536.1	chrUn	3UTR_intron.1	54110245	54110322	+	77	0
orange1.1t03536.5	chrUn	3UTR_intron.1	54110245	54112006	+	1761	0
orange1.1t03536.1	chrUn	3UTR_intron.2	54110403	54110919	+	516	0
orange1.1t03536.4	chrUn	3UTR_intron.2	54110717	54110919	+	202	0
orange1.1t03536.1	chrUn	3UTR_intron.3	54110983	54112006	+	1023	0
orange1.1t03536.1	chrUn	3UTR_intron.4	54112108	54112528	+	420	0
orange1.1t03560.1	chrUn	3UTR_intron.1	54550002	54551044	+	1042	0
orange1.1t05891.1	chrUn	3UTR_intron.1	56079362	56084017	+	4655	0
orange1.1t06018.1	chrUn	3UTR_intron.1	57112605	57112929	-	324	0
orange1.1t06018.1	chrUn	3UTR_intron.2	57113096	57113221	-	125	0
orange1.1t06018.1	chrUn	3UTR_intron.3	57113295	57114094	-	799	0
orange1.1t06021.1	chrUn	3UTR_intron.1	59700537	59700988	-	451	0
orange1.1t00507.1	chrUn	3UTR_intron.1	6185219	6185310	+	91	Exportin-2 ; Importin-alpha re-exporter ; Importin alpha re-exporter ; Nonsense-mediated mRNA decay protein 5 ; Probable importin c550.11 ;Cellular apoptosis susceptibility/chromosome segregation 1-like protein
orange1.1t06026.1	chrUn	3UTR_intron.1	63909346	63918913	-	9567	0
orange1.1t00545.2	chrUn	3UTR_intron.1	6491111	6492234	+	1123	0
orange1.1t04214.1	chrUn	3UTR_intron.2	65798601	65798749	-	148	Protein FAR-RED ELONGATED HYPOCOTYL 3 ; Protein FAR1-RELATED SEQUENCE 5 ; Protein FAR-RED IMPAIRED RESPONSE 1 ;Putative uncharacterized protein Sb06g001517 (Fragment)
orange1.1t04214.1	chrUn	3UTR_intron.1	65799247	65799775	-	528	Protein FAR-RED ELONGATED HYPOCOTYL 3 ; Protein FAR1-RELATED SEQUENCE 5 ; Protein FAR-RED IMPAIRED RESPONSE 1 ;Putative uncharacterized protein Sb06g001517 (Fragment)
orange1.1t05901.1	chrUn	3UTR_intron.1	66851623	66852123	+	500	0
orange1.1t06036.1	chrUn	3UTR_intron.1	70044634	70046083	-	1449	0
orange1.1t05913.1	chrUn	3UTR_intron.1	73247514	73247945	+	431	0
orange1.1t06044.1	chrUn	3UTR_intron.1	73796116	73796237	-	121	Peptide chain release factor%2C putative ; 8726-9996 ;Peptide chain release factor 2
orange1.1t05916.1	chrUn	3UTR_intron.1	74665460	74665942	+	482	0
orange1.1t05916.1	chrUn	3UTR_intron.2	74666114	74666982	+	868	0
orange1.1t05916.1	chrUn	3UTR_intron.3	74667126	74667197	+	71	0
orange1.1t06049.1	chrUn	3UTR_intron.1	74668251	74668902	-	651	0
orange1.1t06049.1	chrUn	3UTR_intron.2	74669020	74670078	-	1058	0
orange1.1t04718.1	chrUn	3UTR_intron.1	74893757	74894800	+	1043	0
orange1.1t04740.1	chrUn	3UTR_intron.1	75321228	75321342	-	114	Caffeyl alcohol/5-hydroxyconiferyl alcohol 3/5-O-methyltransferase-like 2
orange1.1t05921.1	chrUn	3UTR_intron.1	75444841	75445241	+	400	0
orange1.1t05922.1	chrUn	3UTR_intron.1	76219786	76220132	+	346	0
orange1.1t05924.1	chrUn	3UTR_intron.1	76581856	76581989	+	133	0
orange1.1t05924.1	chrUn	3UTR_intron.2	76582042	76582323	+	281	0
orange1.1t05924.1	chrUn	3UTR_intron.3	76582426	76582517	+	91	0
orange1.1t06051.1	chrUn	3UTR_intron.1	76595376	76595676	-	300	0
orange1.1t06056.1	chrUn	3UTR_intron.1	78337511	78337605	-	94	0
orange1.1t06061.1	chrUn	3UTR_intron.1	79463070	79463800	-	730	0
orange1.1t06066.1	chrUn	3UTR_intron.1	81764340	81764510	-	170	0
orange1.1t05160.1	chrUn	3UTR_intron.2	83853585	83853684	-	99	0
orange1.1t05160.1	chrUn	3UTR_intron.1	83853812	83853958	-	146	0
orange1.1t05936.1	chrUn	3UTR_intron.1	84478424	84478593	+	169	0
orange1.1t05936.1	chrUn	3UTR_intron.2	84478704	84479439	+	735	0
orange1.1t05259.2	chrUn	3UTR_intron.1	85031217	85031366	+	149	0
orange1.1t05259.1	chrUn	3UTR_intron.1	85031217	85031369	+	152	0
orange1.1t05439.1	chrUn	3UTR_intron.1	86766172	86766198	-	26	5-methyltetrahydropteroyltriglutamate--homocysteine methyltransferase ;Vitamin-b12 independent methionine synthase%2C 5-methyltetrahydropteroyltriglutamate-homocysteine
orange1.1t05955.1	chrUn	3UTR_intron.1	9396345	9397087	-	742	0
orange1.1t05955.2	chrUn	3UTR_intron.1	9396356	9397087	-	731	0
orange1.1t00806.1	chrUn	3UTR_intron.1	9900251	9901103	-	852	Transferase%2C transferring glycosyl groups%2C putative ;Callose synthase 12 ; Putative callose synthase 6 ; 1%2C3-beta-glucan synthase component bgs4
