# Supplementary material for: Genome-Wide Identification and Characterization of UTR-Introns of Citrus sinensis
Source: Int J Mol Sci. 2020 Apr 27;21(9):3088. doi: 10.3390/ijms21093088 (PMC7247714; doi:10.3390/ijms21093088)
Supplement: Supplementary file 1 [file ijms-21-03088-s001.zip › Supplemental tables/Supplemental data Table S10.xlsx]

## Sheet: Supplemental data Table S10
Supplemental data Table S10 Information of the identified Cis-acting elements in both 3UI sequences
Gene id-chromosome-site	Element name	Motif sequence	Start site	Lengh	Stand	Organism	Function
Cs1g01165.1chr1(236993--237090)		motif_sequence	88	4	-	organism	short_function
Cs1g01165.1chr1(236993--237090)	CAAT-box	CAAT	19	4	+	Nicotiana glutinosa
Cs1g01165.1chr1(236993--237090)	CAAT-box	CAAT	92	4	-	Nicotiana glutinosa
Cs1g02065.1chr1(1266820--1267678)		motif_sequence	62	4	-	organism	short_function
Cs1g02065.1chr1(1266820--1267678)		motif_sequence	364	4	+	organism	short_function
Cs1g02065.1chr1(1266820--1267678)		motif_sequence	503	4	-	organism	short_function
Cs1g02065.1chr1(1266820--1267678)		motif_sequence	518	4	+	organism	short_function
Cs1g02065.1chr1(1266820--1267678)		motif_sequence	520	4	-	organism	short_function
Cs1g02065.1chr1(1266820--1267678)		motif_sequence	556	4	-	organism	short_function
Cs1g02065.1chr1(1266820--1267678)		motif_sequence	801	4	-	organism	short_function
Cs1g02065.1chr1(1266820--1267678)	ERE	ATTTTAAA	126	8	-	Nicotiana glutinos
Cs1g02065.1chr1(1266820--1267678)	Gap-box	CAAATGAA(A/G)A	605	9	+	Arabidopsis thaliana	part of a light responsive element
Cs1g02065.1chr1(1266820--1267678)	AT~TATA-box	TATATA	474	6	-	Arabidopsis thaliana
Cs1g02065.1chr1(1266820--1267678)	STRE	AGGGG	267	5	+	Arabidopsis thaliana
Cs1g02065.1chr1(1266820--1267678)	STRE	AGGGG	758	5	-	Arabidopsis thaliana
Cs1g02065.1chr1(1266820--1267678)	STRE	AGGGG	776	5	+	Arabidopsis thaliana
Cs1g02065.1chr1(1266820--1267678)	TC-rich repeats	GTTTTCTTAC	441	9	+	Nicotiana tabacum	cis-acting element involved in defense and stress responsiveness
Cs1g02065.1chr1(1266820--1267678)	AAGAA-motif	gGTAAAGAAA	443	9	-	Avena sativa
Cs1g02065.1chr1(1266820--1267678)	AAGAA-motif	GAAAGAA	444	7	-	Avena sativa
Cs1g02065.1chr1(1266820--1267678)	AAGAA-motif	GAAAGAA	572	7	+	Avena sativa
Cs1g02065.1chr1(1266820--1267678)	AE-box	AGAAACAA	334	8	-	Arabidopsis thaliana	part of a module for light response
Cs1g02065.1chr1(1266820--1267678)	AE-box	AGAAACTT	691	8	+	Arabidopsis thaliana	part of a module for light response
Cs1g02065.1chr1(1266820--1267678)	Box 4	ATTAAT	23	6	+	Petroselinum crispum	part of a conserved DNA module involved in light responsiveness
Cs1g02065.1chr1(1266820--1267678)	CAAT-box	CAAT	12	4	+	Nicotiana glutinosa
Cs1g02065.1chr1(1266820--1267678)	CAAT-box	CAAAT	31	5	+	Pisum sativum	common cis-acting element in promoter and enhancer regions
Cs1g02065.1chr1(1266820--1267678)	CAAT-box	CAAAT	34	5	-	Pisum sativum	common cis-acting element in promoter and enhancer regions
Cs1g02065.1chr1(1266820--1267678)	CAAT-box	CCAAT	167	5	-	Arabidopsis thaliana	common cis-acting element in promoter and enhancer regions
Cs1g02065.1chr1(1266820--1267678)	CAAT-box	CAAT	300	4	+	Nicotiana glutinosa
Cs1g02065.1chr1(1266820--1267678)	CAAT-box	CAAAT	302	5	-	Pisum sativum	common cis-acting element in promoter and enhancer regions
Cs1g02065.1chr1(1266820--1267678)	CAAT-box	CAAAT	328	5	-	Pisum sativum	common cis-acting element in promoter and enhancer regions
Cs1g02065.1chr1(1266820--1267678)	CAAT-box	CAAAT	343	5	-	Pisum sativum	common cis-acting element in promoter and enhancer regions
Cs1g02065.1chr1(1266820--1267678)	CAAT-box	CAAT	356	4	-	Nicotiana glutinosa
Cs1g02065.1chr1(1266820--1267678)	CAAT-box	CAAAT	419	5	-	Pisum sativum	common cis-acting element in promoter and enhancer regions
Cs1g02065.1chr1(1266820--1267678)	CAAT-box	CAAAT	452	5	+	Pisum sativum	common cis-acting element in promoter and enhancer regions
Cs1g02065.1chr1(1266820--1267678)	CAAT-box	CAAT	479	4	-	Nicotiana glutinosa
Cs1g02065.1chr1(1266820--1267678)	CAAT-box	CAAT	510	4	-	Nicotiana glutinosa
Cs1g02065.1chr1(1266820--1267678)	CAAT-box	CCAAT	524	5	-	Arabidopsis thaliana	common cis-acting element in promoter and enhancer regions
Cs1g02065.1chr1(1266820--1267678)	CAAT-box	CAAT	582	4	-	Nicotiana glutinosa
Cs1g02065.1chr1(1266820--1267678)	CAAT-box	CAAAT	605	5	+	Pisum sativum	common cis-acting element in promoter and enhancer regions
Cs1g02065.1chr1(1266820--1267678)	CAAT-box	CCAAT	616	5	-	Arabidopsis thaliana	common cis-acting element in promoter and enhancer regions
Cs1g02065.1chr1(1266820--1267678)	CAAT-box	CCAAT	640	5	+	Arabidopsis thaliana	common cis-acting element in promoter and enhancer regions
Cs1g02065.1chr1(1266820--1267678)	CAAT-box	CAAT	641	4	+	Nicotiana glutinosa
Cs1g02065.1chr1(1266820--1267678)	box S	AGCCACC	635	7	+	Arabidopsis thaliana
Cs1g02065.1chr1(1266820--1267678)	TATA	TATAAAAT	467	8	+	Arabidopsis thaliana
Cs1g02065.1chr1(1266820--1267678)	GT1-motif	GGTTAA	530	6	-	Arabidopsis thaliana	light responsive element
Cs1g02065.1chr1(1266820--1267678)	TATA-box	TATA	467	4	-	Arabidopsis thaliana	core promoter element around -30 of transcription start
Cs1g02065.1chr1(1266820--1267678)	TATA-box	ATATAT	473	6	-	Brassica napus	core promoter element around -30 of transcription start
Cs1g02065.1chr1(1266820--1267678)	TATA-box	TATATA	474	6	-	Arabidopsis thaliana	core promoter element around -30 of transcription start
Cs1g02065.1chr1(1266820--1267678)	TATA-box	ATATAT	475	6	-	Brassica napus	core promoter element around -30 of transcription start
Cs1g02065.1chr1(1266820--1267678)	TATA-box	TATA	476	4	-	Arabidopsis thaliana	core promoter element around -30 of transcription start
Cs1g02065.1chr1(1266820--1267678)	TATA-box	ATATAT	578	6	-	Brassica napus	core promoter element around -30 of transcription start
Cs1g02065.1chr1(1266820--1267678)	TATA-box	TATA	579	4	-	Arabidopsis thaliana	core promoter element around -30 of transcription start
Cs1g02065.1chr1(1266820--1267678)	TATA-box	TATA	788	4	-	Arabidopsis thaliana	core promoter element around -30 of transcription start
Cs1g02065.1chr1(1266820--1267678)	Unnamed__4	CTCC	405	4	-	Petroselinum hortense
Cs1g02065.1chr1(1266820--1267678)	Unnamed__4	CTCC	756	4	+	Petroselinum hortense
Cs1g02065.1chr1(1266820--1267678)	Unnamed__4	CTCC	774	4	-	Petroselinum hortense
Cs1g02065.1chr1(1266820--1267678)	Unnamed__4	CTCC	810	4	-	Petroselinum hortense
Cs1g02065.1chr1(1266820--1267678)	Myc	TCTCTTA	230	7	-	Arabidopsis thaliana
Cs1g02065.1chr1(1266820--1267678)	MYB	CAACCA	37	6	-	Arabidopsis thaliana
Cs1g02065.1chr1(1266820--1267678)	MYC	CATTTG	327	6	+	Arabidopsis thaliana
Cs1g02065.1chr1(1266820--1267678)	MYC	CATTTG	452	6	-	Arabidopsis thaliana
Cs1g02065.1chr1(1266820--1267678)	MYC	CATTTG	605	6	-	Arabidopsis thaliana
Cs1g02295.1chr1(1603998--1604973)		motif_sequence	112	4	-	organism	short_function
Cs1g02295.1chr1(1603998--1604973)		motif_sequence	262	4	-	organism	short_function
Cs1g02295.1chr1(1603998--1604973)		motif_sequence	403	4	+	organism	short_function
Cs1g02295.1chr1(1603998--1604973)		motif_sequence	545	4	+	organism	short_function
Cs1g02295.1chr1(1603998--1604973)		motif_sequence	549	4	-	organism	short_function
Cs1g02295.1chr1(1603998--1604973)		motif_sequence	624	4	-	organism	short_function
Cs1g02295.1chr1(1603998--1604973)		motif_sequence	787	4	-	organism	short_function
Cs1g02295.1chr1(1603998--1604973)	W box	TTGACC	797	6	-	Arabidopsis thaliana
Cs1g02295.1chr1(1603998--1604973)	W box	TTGACC	828	6	-	Arabidopsis thaliana
Cs1g02295.1chr1(1603998--1604973)	ABRE3a	TACGTG	953	6	+	Zea mays
Cs1g02295.1chr1(1603998--1604973)	STRE	AGGGG	319	5	-	Arabidopsis thaliana
Cs1g02295.1chr1(1603998--1604973)	AAGAA-motif	GAAAGAA	409	7	-	Avena sativa
Cs1g02295.1chr1(1603998--1604973)	AAGAA-motif	GAAAGAA	521	7	-	Avena sativa
Cs1g02295.1chr1(1603998--1604973)	AE-box	AGAAACAA	693	8	-	Arabidopsis thaliana	part of a module for light response
Cs1g02295.1chr1(1603998--1604973)	I-box	AGATAAGG	642	8	-	Triticum aestivum	part of a light responsive element
Cs1g02295.1chr1(1603998--1604973)	I-box	AAGATAAGGCT	877	10	-	Gossypium hirsutum	part of a light responsive element
Cs1g02295.1chr1(1603998--1604973)	CAAT-box	CAAT	10	4	-	Nicotiana glutinosa
Cs1g02295.1chr1(1603998--1604973)	CAAT-box	CAAAT	24	5	-	Pisum sativum	common cis-acting element in promoter and enhancer regions
Cs1g02295.1chr1(1603998--1604973)	CAAT-box	CAAAT	31	5	-	Pisum sativum	common cis-acting element in promoter and enhancer regions
Cs1g02295.1chr1(1603998--1604973)	CAAT-box	CAAT	95	4	+	Nicotiana glutinosa
Cs1g02295.1chr1(1603998--1604973)	CAAT-box	CAAAT	99	5	-	Pisum sativum	common cis-acting element in promoter and enhancer regions
Cs1g02295.1chr1(1603998--1604973)	CAAT-box	CAAAT	150	5	-	Pisum sativum	common cis-acting element in promoter and enhancer regions
Cs1g02295.1chr1(1603998--1604973)	CAAT-box	CAAT	228	4	-	Nicotiana glutinosa
Cs1g02295.1chr1(1603998--1604973)	CAAT-box	CCAAT	252	5	-	Arabidopsis thaliana	common cis-acting element in promoter and enhancer regions
Cs1g02295.1chr1(1603998--1604973)	CAAT-box	CAAT	266	4	-	Nicotiana glutinosa
Cs1g02295.1chr1(1603998--1604973)	CAAT-box	CAAT	390	4	+	Nicotiana glutinosa
Cs1g02295.1chr1(1603998--1604973)	CAAT-box	CAAAT	394	5	-	Pisum sativum	common cis-acting element in promoter and enhancer regions
Cs1g02295.1chr1(1603998--1604973)	CAAT-box	CAAT	451	4	-	Nicotiana glutinosa
Cs1g02295.1chr1(1603998--1604973)	CAAT-box	CAAT	463	4	-	Nicotiana glutinosa
Cs1g02295.1chr1(1603998--1604973)	CAAT-box	CAAAT	553	5	-	Pisum sativum	common cis-acting element in promoter and enhancer regions
Cs1g02295.1chr1(1603998--1604973)	CAAT-box	CAAAT	613	5	-	Pisum sativum	common cis-acting element in promoter and enhancer regions
Cs1g02295.1chr1(1603998--1604973)	CAAT-box	CAAT	618	4	+	Nicotiana glutinosa
Cs1g02295.1chr1(1603998--1604973)	CAAT-box	CAAAT	620	5	-	Pisum sativum	common cis-acting element in promoter and enhancer regions
Cs1g02295.1chr1(1603998--1604973)	CAAT-box	CAAT	656	4	-	Nicotiana glutinosa
Cs1g02295.1chr1(1603998--1604973)	CAAT-box	CAAT	669	4	-	Nicotiana glutinosa
Cs1g02295.1chr1(1603998--1604973)	CAAT-box	CAAT	690	4	+	Nicotiana glutinosa
Cs1g02295.1chr1(1603998--1604973)	CAAT-box	CAAT	692	4	-	Nicotiana glutinosa
Cs1g02295.1chr1(1603998--1604973)	CAAT-box	CCAAT	741	5	-	Arabidopsis thaliana	common cis-acting element in promoter and enhancer regions
Cs1g02295.1chr1(1603998--1604973)	CAAT-box	CAAT	766	4	+	Nicotiana glutinosa
Cs1g02295.1chr1(1603998--1604973)	CAAT-box	CAAAT	773	5	-	Pisum sativum	common cis-acting element in promoter and enhancer regions
Cs1g02295.1chr1(1603998--1604973)	CAAT-box	CAAT	800	4	+	Nicotiana glutinosa
Cs1g02295.1chr1(1603998--1604973)	CAAT-box	CAAT	831	4	+	Nicotiana glutinosa
Cs1g02295.1chr1(1603998--1604973)	CAAT-box	CAAT	925	4	+	Nicotiana glutinosa
Cs1g02295.1chr1(1603998--1604973)	CAAT-box	CAAAT	969	5	-	Pisum sativum	common cis-acting element in promoter and enhancer regions
Cs1g02295.1chr1(1603998--1604973)	Myb	TAACTG	817	6	+	Arabidopsis thaliana
Cs1g02295.1chr1(1603998--1604973)	AP-1	TGAGTTAG	752	8	+	Arabidopsis thaliana
Cs1g02295.1chr1(1603998--1604973)	GATA-motif	AAGGATAAGG	642	9	-	Solanum tuberosum	part of a light responsive element
Cs1g02295.1chr1(1603998--1604973)	CTAG-motif	ACTAGCAGAA	496	9	-	Avena sativa
Cs1g02295.1chr1(1603998--1604973)	G-box	TACGTG	953	6	+	Arabidopsis thaliana	cis-acting regulatory element involved in light responsiveness
Cs1g02295.1chr1(1603998--1604973)	O2-site	GATGATGTGG	708	9	-	Zea mays	cis-acting regulatory element involved in zein metabolism regulation
Cs1g02295.1chr1(1603998--1604973)	ARE	AAACCA	4	6	-	Zea mays	cis-acting regulatory element essential for the anaerobic induction
Cs1g02295.1chr1(1603998--1604973)	ARE	AAACCA	254	6	-	Zea mays	cis-acting regulatory element essential for the anaerobic induction
Cs1g02295.1chr1(1603998--1604973)	ARE	AAACCA	491	6	-	Zea mays	cis-acting regulatory element essential for the anaerobic induction
Cs1g02295.1chr1(1603998--1604973)	TATA-box	TATAAA	36	6	-	Helianthus annuus	core promoter element around -30 of transcription start
Cs1g02295.1chr1(1603998--1604973)	TATA-box	TATAA	37	5	-	Arabidopsis thaliana	core promoter element around -30 of transcription start
Cs1g02295.1chr1(1603998--1604973)	TATA-box	TATA	38	4	+	Arabidopsis thaliana	core promoter element around -30 of transcription start
Cs1g02295.1chr1(1603998--1604973)	TATA-box	TACATAAA	233	8	+	Oryza sativa	core promoter element around -30 of transcription start
Cs1g02295.1chr1(1603998--1604973)	TATA-box	tcTATAAATAgg	241	11	-	Nicotiana tabacum	core promoter element around -30 of transcription start
Cs1g02295.1chr1(1603998--1604973)	TATA-box	TATAAATA	243	8	-	Daucus carota	core promoter element around -30 of transcription start
Cs1g02295.1chr1(1603998--1604973)	TATA-box	TATAAAT	244	7	-	Brassica juncea	core promoter element around -30 of transcription start
Cs1g02295.1chr1(1603998--1604973)	TATA-box	TATAAA	245	6	-	Helianthus annuus	core promoter element around -30 of transcription start
Cs1g02295.1chr1(1603998--1604973)	TATA-box	TATAA	246	5	-	Arabidopsis thaliana	core promoter element around -30 of transcription start
Cs1g02295.1chr1(1603998--1604973)	TATA-box	TATA	247	4	+	Arabidopsis thaliana	core promoter element around -30 of transcription start
Cs1g02295.1chr1(1603998--1604973)	TATA-box	TATAAA	307	6	-	Helianthus annuus	core promoter element around -30 of transcription start
Cs1g02295.1chr1(1603998--1604973)	TATA-box	TATAA	308	5	-	Arabidopsis thaliana	core promoter element around -30 of transcription start
Cs1g02295.1chr1(1603998--1604973)	TATA-box	TATA	309	4	+	Arabidopsis thaliana	core promoter element around -30 of transcription start
Cs1g02295.1chr1(1603998--1604973)	TATA-box	TATAAAA	445	7	-	Pisum sativum	core promoter element around -30 of transcription start
Cs1g02295.1chr1(1603998--1604973)	TATA-box	TATAAA	446	6	-	Helianthus annuus	core promoter element around -30 of transcription start
Cs1g02295.1chr1(1603998--1604973)	TATA-box	TATAA	447	5	-	Arabidopsis thaliana	core promoter element around -30 of transcription start
Cs1g02295.1chr1(1603998--1604973)	TATA-box	TATA	448	4	+	Arabidopsis thaliana	core promoter element around -30 of transcription start
Cs1g02295.1chr1(1603998--1604973)	TATA-box	ATTATA	570	6	+	Brassica napus	core promoter element around -30 of transcription start
Cs1g02295.1chr1(1603998--1604973)	TATA-box	TATAA	571	5	-	Arabidopsis thaliana	core promoter element around -30 of transcription start
Cs1g02295.1chr1(1603998--1604973)	TATA-box	TATA	572	4	-	Arabidopsis thaliana	core promoter element around -30 of transcription start
Cs1g02295.1chr1(1603998--1604973)	TATA-box	ATATAT	905	6	-	Brassica napus	core promoter element around -30 of transcription start
Cs1g02295.1chr1(1603998--1604973)	TATA-box	TATA	906	4	-	Arabidopsis thaliana	core promoter element around -30 of transcription start
Cs1g02295.1chr1(1603998--1604973)	Unnamed__4	CTCC	405	4	+	Petroselinum hortense
Cs1g02295.1chr1(1603998--1604973)	Unnamed__4	CTCC	640	4	+	Petroselinum hortense
Cs1g02295.1chr1(1603998--1604973)	Unnamed__4	CTCC	699	4	+	Petroselinum hortense
Cs1g02295.1chr1(1603998--1604973)	ABRE4	CACGTA	953	6	-	Zea mays
Cs1g02295.1chr1(1603998--1604973)	MYC	CAATTG	690	6	-	Arabidopsis thaliana
Cs1g02295.1chr1(1603998--1604973)	MYC	CATTTG	772	6	+	Arabidopsis thaliana
Cs1g02295.1chr1(1603998--1604973)	ABRE	ACGTG	954	5	+	Arabidopsis thaliana	cis-acting element involved in the abscisic acid responsiveness
Cs1g04115.1chr1(3334588--3335328)		motif_sequence	262	4	-	organism	short_function
Cs1g04115.1chr1(3334588--3335328)		motif_sequence	344	4	-	organism	short_function
Cs1g04115.1chr1(3334588--3335328)		motif_sequence	597	4	-	organism	short_function
Cs1g04115.1chr1(3334588--3335328)		motif_sequence	671	4	+	organism	short_function
Cs1g04115.1chr1(3334588--3335328)	Sp1	GGGCGG	129	6	-	Oryza sativa	light responsive element
Cs1g04115.1chr1(3334588--3335328)	WUN-motif	TAATTACTC	29	9	-	Nicotiana glutinosa
Cs1g04115.1chr1(3334588--3335328)	GT1-motif	GGTTAA	408	6	-	Arabidopsis thaliana	light responsive element
Cs1g04115.1chr1(3334588--3335328)	AT1-motif	AATTATTTTTTATT	33	13	+	Solanum tuberosum	part of a light responsive module
Cs1g04115.1chr1(3334588--3335328)	STRE	AGGGG	518	5	+	Arabidopsis thaliana
Cs1g04115.1chr1(3334588--3335328)	TATA-box	TATAAGAA	281	8	-	Zea mays	core promoter element around -30 of transcription start
Cs1g04115.1chr1(3334588--3335328)	TATA-box	TATAA	284	5	-	Arabidopsis thaliana	core promoter element around -30 of transcription start
Cs1g04115.1chr1(3334588--3335328)	TATA-box	TATA	285	4	+	Arabidopsis thaliana	core promoter element around -30 of transcription start
Cs1g04115.1chr1(3334588--3335328)	TATA-box	TATA	366	4	+	Arabidopsis thaliana	core promoter element around -30 of transcription start
Cs1g04115.1chr1(3334588--3335328)	TATA-box	TATA	396	4	-	Arabidopsis thaliana	core promoter element around -30 of transcription start
Cs1g04115.1chr1(3334588--3335328)	TATA-box	ccTATAAAaa	511	9	-	Arabidopsis thaliana	core promoter element around -30 of transcription start
Cs1g04115.1chr1(3334588--3335328)	Unnamed__4	CTCC	83	4	-	Petroselinum hortense
Cs1g04115.1chr1(3334588--3335328)	Unnamed__4	CTCC	123	4	+	Petroselinum hortense
Cs1g04115.1chr1(3334588--3335328)	Unnamed__4	CTCC	344	4	-	Petroselinum hortense
Cs1g04115.1chr1(3334588--3335328)	Unnamed__4	CTCC	388	4	-	Petroselinum hortense
Cs1g04115.1chr1(3334588--3335328)	Unnamed__4	CTCC	488	4	-	Petroselinum hortense
Cs1g04115.1chr1(3334588--3335328)	Unnamed__4	CTCC	491	4	-	Petroselinum hortense
Cs1g04115.1chr1(3334588--3335328)	Unnamed__4	CTCC	607	4	-	Petroselinum hortense
Cs1g04115.1chr1(3334588--3335328)	GA-motif	ATAGATAA	468	8	+	Arabidopsis thaliana	part of a light responsive element
Cs1g04115.1chr1(3334588--3335328)	GC-motif	CCCCCG	126	6	+	Zea mays	enhancer-like element involved in anoxic specific inducibility
Cs1g04115.1chr1(3334588--3335328)	I-box	AGATAAGG	470	8	+	Triticum aestivum	part of a light responsive element
Cs1g04115.1chr1(3334588--3335328)	MYC	CATGTG	52	6	+	Arabidopsis thaliana
Cs1g04115.1chr1(3334588--3335328)	TCT-motif	TCTTAC	720	6	+	Arabidopsis thaliana	part of a light responsive element
Cs1g04115.1chr1(3334588--3335328)	CAAT-box	CAAAT	14	5	-	Pisum sativum	common cis-acting element in promoter and enhancer regions
Cs1g04115.1chr1(3334588--3335328)	CAAT-box	CAAAT	211	5	-	Pisum sativum	common cis-acting element in promoter and enhancer regions
Cs1g04115.1chr1(3334588--3335328)	CAAT-box	CAAT	330	4	-	Nicotiana glutinosa
Cs1g04115.1chr1(3334588--3335328)	CAAT-box	CAAT	363	4	+	Nicotiana glutinosa
Cs1g04115.1chr1(3334588--3335328)	CAAT-box	CAAT	463	4	+	Nicotiana glutinosa
Cs1g04115.1chr1(3334588--3335328)	CAAT-box	CCAAT	636	5	-	Arabidopsis thaliana	common cis-acting element in promoter and enhancer regions
Cs1g04115.1chr1(3334588--3335328)	CAAT-box	CAAAT	681	5	-	Pisum sativum	common cis-acting element in promoter and enhancer regions
Cs1g04115.1chr1(3334588--3335328)	CAAT-box	CAAAT	689	5	-	Pisum sativum	common cis-acting element in promoter and enhancer regions
Cs1g04115.1chr1(3335543--3335949)		motif_sequence	143	4	+	organism	short_function
Cs1g04115.1chr1(3335543--3335949)		motif_sequence	157	4	-	organism	short_function
Cs1g04115.1chr1(3335543--3335949)	TATA	TATAAAAT	7	8	+	Arabidopsis thaliana
Cs1g04115.1chr1(3335543--3335949)	3-AF1 binding site	TAAGAGAGGAA	191	10	+	Solanum tuberosum	light responsive element
Cs1g04115.1chr1(3335543--3335949)	AT~TATA-box	TATATA	5	6	+	Arabidopsis thaliana
Cs1g04115.1chr1(3335543--3335949)	AAGAA-motif	gGTAAAGAAA	162	9	+	Avena sativa
Cs1g04115.1chr1(3335543--3335949)	TCA	TCATCTTCAT	217	9	-	Pisum sativum
Cs1g04115.1chr1(3335543--3335949)	ARE	AAACCA	245	6	-	Zea mays	cis-acting regulatory element essential for the anaerobic induction
Cs1g04115.1chr1(3335543--3335949)	ARE	AAACCA	377	6	-	Zea mays	cis-acting regulatory element essential for the anaerobic induction
Cs1g04115.1chr1(3335543--3335949)	TATA-box	ATATAT	4	6	+	Brassica napus	core promoter element around -30 of transcription start
Cs1g04115.1chr1(3335543--3335949)	TATA-box	TATATA	5	6	+	Arabidopsis thaliana	core promoter element around -30 of transcription start
Cs1g04115.1chr1(3335543--3335949)	TATA-box	ATATAA	6	6	+	Brassica oleracea	core promoter element around -30 of transcription start
Cs1g04115.1chr1(3335543--3335949)	TATA-box	TATA	7	4	+	Arabidopsis thaliana	core promoter element around -30 of transcription start
Cs1g04115.1chr1(3335543--3335949)	TATA-box	TACAAAA	248	7	-	Oryza sativa	core promoter element around -30 of transcription start
Cs1g04115.1chr1(3335543--3335949)	TATA-box	TATAAAA	353	7	-	Pisum sativum	core promoter element around -30 of transcription start
Cs1g04115.1chr1(3335543--3335949)	TATA-box	TATAAA	354	6	-	Helianthus annuus	core promoter element around -30 of transcription start
Cs1g04115.1chr1(3335543--3335949)	TATA-box	TATAA	355	5	-	Arabidopsis thaliana	core promoter element around -30 of transcription start
Cs1g04115.1chr1(3335543--3335949)	TATA-box	TATA	356	4	-	Arabidopsis thaliana	core promoter element around -30 of transcription start
Cs1g04115.1chr1(3335543--3335949)	Myc	TCTCTTA	179	7	-	Arabidopsis thaliana
Cs1g04115.1chr1(3335543--3335949)	Unnamed__1	CGTGG	74	5	-	Zea mays
Cs1g04115.1chr1(3335543--3335949)	Unnamed__1	CGTGG	323	5	+	Zea mays
Cs1g04115.1chr1(3335543--3335949)	AE-box	AGAAACTT	64	8	+	Arabidopsis thaliana	part of a module for light response
Cs1g04115.1chr1(3335543--3335949)	TCT-motif	TCTTAC	133	6	+	Arabidopsis thaliana	part of a light responsive element
Cs1g04115.1chr1(3335543--3335949)	TCT-motif	TCTTAC	400	6	+	Arabidopsis thaliana	part of a light responsive element
Cs1g04115.1chr1(3335543--3335949)	CAAT-box	CCAAT	27	5	+	Arabidopsis thaliana	common cis-acting element in promoter and enhancer regions
Cs1g04115.1chr1(3335543--3335949)	CAAT-box	CAAT	28	4	+	Nicotiana glutinosa
Cs1g04115.1chr1(3335543--3335949)	CAAT-box	CAAAT	33	5	-	Pisum sativum	common cis-acting element in promoter and enhancer regions
Cs1g04115.1chr1(3335543--3335949)	CAAT-box	CAAAT	49	5	-	Pisum sativum	common cis-acting element in promoter and enhancer regions
Cs1g04115.1chr1(3335543--3335949)	CAAT-box	CAAT	60	4	-	Nicotiana glutinosa
Cs1g04115.1chr1(3335543--3335949)	CAAT-box	CCAAT	125	5	-	Arabidopsis thaliana	common cis-acting element in promoter and enhancer regions
Cs1g04115.1chr1(3335543--3335949)	CAAT-box	CAAT	206	4	+	Nicotiana glutinosa
Cs1g04115.1chr1(3335543--3335949)	CAAT-box	CAAAT	273	5	-	Pisum sativum	common cis-acting element in promoter and enhancer regions
Cs1g04115.1chr1(3335543--3335949)	CAAT-box	CAAAT	374	5	-	Pisum sativum	common cis-acting element in promoter and enhancer regions
Cs1g04235.1chr1(3642433--3643325)		motif_sequence	55	4	-	organism	short_function
Cs1g04235.1chr1(3642433--3643325)		motif_sequence	452	4	-	organism	short_function
Cs1g04235.1chr1(3642433--3643325)		motif_sequence	457	4	-	organism	short_function
Cs1g04235.1chr1(3642433--3643325)		motif_sequence	668	4	-	organism	short_function
Cs1g04235.1chr1(3642433--3643325)	CGTCA-motif	CGTCA	532	5	-	Hordeum vulgare	cis-acting regulatory element involved in the MeJA-responsiveness
Cs1g04235.1chr1(3642433--3643325)	CGTCA-motif	CGTCA	551	5	+	Hordeum vulgare	cis-acting regulatory element involved in the MeJA-responsiveness
Cs1g04235.1chr1(3642433--3643325)	as-1	TGACG	532	5	+	Arabidopsis thaliana
Cs1g04235.1chr1(3642433--3643325)	as-1	TGACG	551	5	-	Arabidopsis thaliana
Cs1g04235.1chr1(3642433--3643325)	AT~TATA-box	TATATA	49	6	+	Arabidopsis thaliana
Cs1g04235.1chr1(3642433--3643325)	NON	CAACGGCCACG	559	10	-	Nicotiana tabacum
Cs1g04235.1chr1(3642433--3643325)	STRE	AGGGG	862	5	-	Arabidopsis thaliana
Cs1g04235.1chr1(3642433--3643325)	AAGAA-motif	GAAAGAA	235	7	+	Avena sativa
Cs1g04235.1chr1(3642433--3643325)	P-box	CCTTTTG	432	7	+	Oryza sativa	gibberellin-responsive element
Cs1g04235.1chr1(3642433--3643325)	MYB recognition site	CCGTTG	513	6	+	Arabidopsis thaliana
Cs1g04235.1chr1(3642433--3643325)	MYB recognition site	CCGTTG	564	6	+	Arabidopsis thaliana
Cs1g04235.1chr1(3642433--3643325)	CAAT-box	CAAT	112	4	-	Nicotiana glutinosa
Cs1g04235.1chr1(3642433--3643325)	CAAT-box	CAAT	146	4	-	Nicotiana glutinosa
Cs1g04235.1chr1(3642433--3643325)	CAAT-box	CAAT	207	4	-	Nicotiana glutinosa
Cs1g04235.1chr1(3642433--3643325)	CAAT-box	CAAT	555	4	-	Nicotiana glutinosa
Cs1g04235.1chr1(3642433--3643325)	CAAT-box	CAAT	679	4	-	Nicotiana glutinosa
Cs1g04235.1chr1(3642433--3643325)	CAAT-box	CAAT	691	4	+	Nicotiana glutinosa
Cs1g04235.1chr1(3642433--3643325)	CAAT-box	CAAAT	693	5	-	Pisum sativum	common cis-acting element in promoter and enhancer regions
Cs1g04235.1chr1(3642433--3643325)	CAAT-box	CAAT	727	4	-	Nicotiana glutinosa
Cs1g04235.1chr1(3642433--3643325)	CAAT-box	CAAAT	731	5	-	Pisum sativum	common cis-acting element in promoter and enhancer regions
Cs1g04235.1chr1(3642433--3643325)	CAAT-box	CAAT	739	4	-	Nicotiana glutinosa
Cs1g04235.1chr1(3642433--3643325)	CAAT-box	CAAT	752	4	-	Nicotiana glutinosa
Cs1g04235.1chr1(3642433--3643325)	CAAT-box	CAAT	758	4	-	Nicotiana glutinosa
Cs1g04235.1chr1(3642433--3643325)	CAAT-box	CAAAT	774	5	-	Pisum sativum	common cis-acting element in promoter and enhancer regions
Cs1g04235.1chr1(3642433--3643325)	Myb	TAACTG	683	6	-	Arabidopsis thaliana
Cs1g04235.1chr1(3642433--3643325)	TGACG-motif	TGACG	532	5	+	Hordeum vulgare	cis-acting regulatory element involved in the MeJA-responsiveness
Cs1g04235.1chr1(3642433--3643325)	TGACG-motif	TGACG	551	5	-	Hordeum vulgare	cis-acting regulatory element involved in the MeJA-responsiveness
Cs1g04235.1chr1(3642433--3643325)	GATA-motif	AAGATAAGATT	766	10	+	Arabidopsis thaliana	part of a light responsive element
Cs1g04235.1chr1(3642433--3643325)	Unnamed__2	CCCCGG	524	6	-	Zea mays
Cs1g04235.1chr1(3642433--3643325)	CCAAT-box	CAACGG	513	6	-	Hordeum vulgare	MYBHv1 binding site
Cs1g04235.1chr1(3642433--3643325)	CCAAT-box	CAACGG	564	6	-	Hordeum vulgare	MYBHv1 binding site
Cs1g04235.1chr1(3642433--3643325)	TATA-box	TATA	11	4	+	Arabidopsis thaliana	core promoter element around -30 of transcription start
Cs1g04235.1chr1(3642433--3643325)	TATA-box	TACAAAA	13	7	+	Oryza sativa	core promoter element around -30 of transcription start
Cs1g04235.1chr1(3642433--3643325)	TATA-box	TATA	33	4	+	Arabidopsis thaliana	core promoter element around -30 of transcription start
Cs1g04235.1chr1(3642433--3643325)	TATA-box	TATAAGAA	45	8	-	Zea mays	core promoter element around -30 of transcription start
Cs1g04235.1chr1(3642433--3643325)	TATA-box	TATATAA	48	7	-	Arabidopsis thaliana	core promoter element around -30 of transcription start
Cs1g04235.1chr1(3642433--3643325)	TATA-box	TATATA	49	6	+	Arabidopsis thaliana	core promoter element around -30 of transcription start
Cs1g04235.1chr1(3642433--3643325)	TATA-box	TATA	51	4	+	Arabidopsis thaliana	core promoter element around -30 of transcription start
Cs1g04235.1chr1(3642433--3643325)	TATA-box	ATATAT	463	6	-	Brassica napus	core promoter element around -30 of transcription start
Cs1g04235.1chr1(3642433--3643325)	TATA-box	TATA	464	4	-	Arabidopsis thaliana	core promoter element around -30 of transcription start
Cs1g04235.1chr1(3642433--3643325)	TATA-box	TATAAAA	851	7	-	Pisum sativum	core promoter element around -30 of transcription start
Cs1g04235.1chr1(3642433--3643325)	TATA-box	TATAAA	852	6	-	Helianthus annuus	core promoter element around -30 of transcription start
Cs1g04235.1chr1(3642433--3643325)	TATA-box	TATAA	853	5	-	Arabidopsis thaliana	core promoter element around -30 of transcription start
Cs1g04235.1chr1(3642433--3643325)	TATA-box	TATA	854	4	-	Arabidopsis thaliana	core promoter element around -30 of transcription start
Cs1g04235.1chr1(3642433--3643325)	TATA-box	ATTATA	872	6	+	Brassica napus	core promoter element around -30 of transcription start
Cs1g04235.1chr1(3642433--3643325)	TATA-box	TATAA	873	5	-	Arabidopsis thaliana	core promoter element around -30 of transcription start
Cs1g04235.1chr1(3642433--3643325)	TATA-box	TATA	874	4	-	Arabidopsis thaliana	core promoter element around -30 of transcription start
Cs1g04235.1chr1(3642433--3643325)	Unnamed__4	CTCC	307	4	+	Petroselinum hortense
Cs1g04235.1chr1(3642433--3643325)	Unnamed__4	CTCC	522	4	+	Petroselinum hortense
Cs1g04235.1chr1(3642433--3643325)	LTR	CCGAAA	417	6	-	Hordeum vulgare	cis-acting element involved in low-temperature responsiveness
Cs1g04235.1chr1(3642433--3643325)	Myc	TCTCTTA	344	7	-	Arabidopsis thaliana
Cs1g04235.1chr1(3642433--3643325)	Myc	TCTCTTA	473	7	-	Arabidopsis thaliana
Cs1g06720.1chr1(6700713--6700876)		motif_sequence	95	4	-	organism	short_function
Cs1g06720.1chr1(6700713--6700876)	TCA	TCATCTTCAT	93	9	-	Pisum sativum
Cs1g06720.1chr1(6700713--6700876)	Unnamed__4	CTCC	141	4	-	Petroselinum hortense
Cs1g06720.1chr1(6700713--6700876)	GA-motif	ATAGATAA	49	8	-	Arabidopsis thaliana	part of a light responsive element
Cs1g06720.1chr1(6700713--6700876)	TCA-element	CCATCTTTTT	120	9	-	Nicotiana tabacum	cis-acting element involved in salicylic acid responsiveness
Cs1g06720.1chr1(6700713--6700876)	AE-box	AGAAACAA	10	8	+	Arabidopsis thaliana	part of a module for light response
Cs1g06720.1chr1(6700713--6700876)	CAAT-box	CCAAT	22	5	+	Arabidopsis thaliana	common cis-acting element in promoter and enhancer regions
Cs1g06720.1chr1(6700713--6700876)	CAAT-box	CAAT	23	4	+	Nicotiana glutinosa
Cs1g06720.1chr1(6700713--6700876)	CAAT-box	CAAT	92	4	-	Nicotiana glutinosa
Cs1g06720.1chr1(6700713--6700876)	CAAT-box	CAAT	151	4	-	Nicotiana glutinosa
Cs1g06915.1chr1(6978859--6979165)	CGTCA-motif	CGTCA	123	5	-	Hordeum vulgare	cis-acting regulatory element involved in the MeJA-responsiveness
Cs1g06915.1chr1(6978859--6979165)	GATA-motif	AAGATAAGATT	268	10	-	Arabidopsis thaliana	part of a light responsive element
Cs1g06915.1chr1(6978859--6979165)	as-1	TGACG	123	5	+	Arabidopsis thaliana
Cs1g06915.1chr1(6978859--6979165)	AAGAA-motif	GAAAGAA	86	7	+	Avena sativa
Cs1g06915.1chr1(6978859--6979165)	AAGAA-motif	gGTAAAGAAA	153	9	+	Avena sativa
Cs1g06915.1chr1(6978859--6979165)	TATA-box	ATATAA	93	6	+	Brassica oleracea	core promoter element around -30 of transcription start
Cs1g06915.1chr1(6978859--6979165)	TATA-box	TATA	94	4	+	Arabidopsis thaliana	core promoter element around -30 of transcription start
Cs1g06915.1chr1(6978859--6979165)	Unnamed__4	CTCC	52	4	-	Petroselinum hortense
Cs1g06915.1chr1(6978859--6979165)	Unnamed__4	CTCC	83	4	-	Petroselinum hortense
Cs1g06915.1chr1(6978859--6979165)	MYB	CAACAG	201	6	+	Arabidopsis thaliana
Cs1g06915.1chr1(6978859--6979165)	MBS	CAACTG	63	6	-	Arabidopsis thaliana	MYB binding site involved in drought-inducibility
Cs1g06915.1chr1(6978859--6979165)	AE-box	AGAAACAA	35	8	+	Arabidopsis thaliana	part of a module for light response
Cs1g06915.1chr1(6978859--6979165)	Myb-binding site	CAACAG	201	6	+	Nicotiana tabacum
Cs1g06915.1chr1(6978859--6979165)	CAAT-box	CCAAT	49	5	-	Arabidopsis thaliana	common cis-acting element in promoter and enhancer regions
Cs1g06915.1chr1(6978859--6979165)	CAAT-box	CAAT	102	4	+	Nicotiana glutinosa
Cs1g06915.1chr1(6978859--6979165)	CAAT-box	CAAT	291	4	+	Nicotiana glutinosa
Cs1g06915.1chr1(6978859--6979165)	Myb	CAACTG	63	6	-	Arabidopsis thaliana
Cs1g06915.1chr1(6978859--6979165)	TGACG-motif	TGACG	123	5	+	Hordeum vulgare	cis-acting regulatory element involved in the MeJA-responsiveness
Cs1g08080.2chr1(8537100--8537199)	CAAT-box	CAAAT	55	5	-	Pisum sativum	common cis-acting element in promoter and enhancer regions
Cs1g08485.1chr1(9125917--9126029)	STRE	AGGGG	73	5	-	Arabidopsis thaliana
Cs1g08485.1chr1(9125917--9126029)	TATA-box	TATACA	55	6	-	Helianthus annuus	core promoter element around -30 of transcription start
Cs1g08485.1chr1(9125917--9126029)	TATA-box	TATA	57	4	-	Arabidopsis thaliana	core promoter element around -30 of transcription start
Cs1g08485.1chr1(9125917--9126029)	TATA-box	TATA	62	4	-	Arabidopsis thaliana	core promoter element around -30 of transcription start
Cs1g08485.1chr1(9125917--9126029)	TATA-box	TATA	89	4	-	Arabidopsis thaliana	core promoter element around -30 of transcription start
Cs1g08485.1chr1(9125917--9126029)	Unnamed__4	CTCC	101	4	+	Petroselinum hortense
Cs1g08485.1chr1(9127346--9127543)	TC-rich repeats	ATTCTCTAAC	3	9	+	Nicotiana tabacum	cis-acting element involved in defense and stress responsiveness
Cs1g08485.1chr1(9127346--9127543)		motif_sequence	37	4	+	organism	short_function
Cs1g08485.1chr1(9127346--9127543)	TATA-box	ATTATA	27	6	+	Brassica napus	core promoter element around -30 of transcription start
Cs1g08485.1chr1(9127346--9127543)	TATA-box	TATAA	28	5	-	Arabidopsis thaliana	core promoter element around -30 of transcription start
Cs1g08485.1chr1(9127346--9127543)	TATA-box	TATA	29	4	+	Arabidopsis thaliana	core promoter element around -30 of transcription start
Cs1g08485.1chr1(9127346--9127543)	TATA-box	TATA	85	4	+	Arabidopsis thaliana	core promoter element around -30 of transcription start
Cs1g08485.1chr1(9127346--9127543)	TATA-box	TATACA	131	6	-	Helianthus annuus	core promoter element around -30 of transcription start
Cs1g08485.1chr1(9127346--9127543)	TATA-box	TATA	133	4	-	Arabidopsis thaliana	core promoter element around -30 of transcription start
Cs1g08485.1chr1(9127346--9127543)	TATA-box	TATAAATA	135	8	-	Daucus carota	core promoter element around -30 of transcription start
Cs1g08485.1chr1(9127346--9127543)	TATA-box	TATAAAT	136	7	-	Brassica juncea	core promoter element around -30 of transcription start
Cs1g08485.1chr1(9127346--9127543)	TATA-box	TATAAA	137	6	-	Helianthus annuus	core promoter element around -30 of transcription start
Cs1g08485.1chr1(9127346--9127543)	TATA-box	TATAA	138	5	-	Arabidopsis thaliana	core promoter element around -30 of transcription start
Cs1g08485.1chr1(9127346--9127543)	TATA-box	TATA	139	4	-	Arabidopsis thaliana	core promoter element around -30 of transcription start
Cs1g08485.1chr1(9127346--9127543)	TATA-box	TATA	161	4	-	Arabidopsis thaliana	core promoter element around -30 of transcription start
Cs1g08485.1chr1(9127346--9127543)	Unnamed__4	CTCC	96	4	+	Petroselinum hortense
Cs1g08485.1chr1(9127346--9127543)	MYC	CAATTG	12	6	+	Arabidopsis thaliana
Cs1g08485.1chr1(9127346--9127543)	CAAT-box	CAAT	12	4	+	Nicotiana glutinosa
Cs1g08485.1chr1(9127346--9127543)	CAAT-box	CAAT	14	4	-	Nicotiana glutinosa
Cs1g08485.1chr1(9127346--9127543)	CAAT-box	CAAAT	148	5	+	Pisum sativum	common cis-acting element in promoter and enhancer regions
Cs1g09363.1.3UTR_intron.1		motif_sequence	309	4	+	organism	short_function
Cs1g09363.1.3UTR_intron.1	MYB-like sequence	TAACCA	257	6	+	Arabidopsis thaliana
Cs1g09363.1.3UTR_intron.1	AP-1	TGAGTTAG	368	8	-	Arabidopsis thaliana
Cs1g09363.1.3UTR_intron.1	GATA-motif	GATAGGG	152	7	-	Pisum sativum	part of a light responsive element
Cs1g09363.1.3UTR_intron.1	GT1-motif	GGTTAAT	493	7	-	Avena sativa	light responsive element
Cs1g09363.1.3UTR_intron.1	GT1-motif	GGTTAA	494	6	-	Arabidopsis thaliana	light responsive element
Cs1g09363.1.3UTR_intron.1	AT~TATA-box	TATATAAA	51	8	-	Arabidopsis thaliana
Cs1g09363.1.3UTR_intron.1	AT~TATA-box	TATATA	53	6	+	Arabidopsis thaliana
Cs1g09363.1.3UTR_intron.1	STRE	AGGGG	124	5	-	Arabidopsis thaliana
Cs1g09363.1.3UTR_intron.1	STRE	AGGGG	151	5	-	Arabidopsis thaliana
Cs1g09363.1.3UTR_intron.1	TATA-box	taTATAAAtc	49	9	-	Arabidopsis thaliana	core promoter element around -30 of transcription start
Cs1g09363.1.3UTR_intron.1	TATA-box	TATAAAT	50	7	-	Brassica juncea	core promoter element around -30 of transcription start
Cs1g09363.1.3UTR_intron.1	TATA-box	TATAAA	51	6	-	Helianthus annuus	core promoter element around -30 of transcription start
Cs1g09363.1.3UTR_intron.1	TATA-box	TATATAA	52	7	-	Arabidopsis thaliana	core promoter element around -30 of transcription start
Cs1g09363.1.3UTR_intron.1	TATA-box	TATATA	53	6	+	Arabidopsis thaliana	core promoter element around -30 of transcription start
Cs1g09363.1.3UTR_intron.1	TATA-box	ATATAA	54	6	+	Brassica oleracea	core promoter element around -30 of transcription start
Cs1g09363.1.3UTR_intron.1	TATA-box	TATA	55	4	+	Arabidopsis thaliana	core promoter element around -30 of transcription start
Cs1g09363.1.3UTR_intron.1	TATA-box	TAAAGATT	215	8	-	Arabidopsis thaliana	core promoter element around -30 of transcription start
Cs1g09363.1.3UTR_intron.1	TATA-box	TACAAAA	303	7	+	Oryza sativa	core promoter element around -30 of transcription start
Cs1g09363.1.3UTR_intron.1	Unnamed__4	CTCC	291	4	-	Petroselinum hortense
Cs1g09363.1.3UTR_intron.1	LTR	CCGAAA	116	6	+	Hordeum vulgare	cis-acting element involved in low-temperature responsiveness
Cs1g09363.1.3UTR_intron.1	MYB	TAACCA	257	6	+	Arabidopsis thaliana
Cs1g09363.1.3UTR_intron.1	Unnamed__1	GAGGGTATtttcGTAA	275	15	-	Solanum tuberosum
Cs1g09363.1.3UTR_intron.1	Unnamed__1	GAGGGTATtttcGTAA	461	15	-	Solanum tuberosum
Cs1g09363.1.3UTR_intron.1	ACA-motif	AATTACAGCCATT	530	12	+	Pisum sativum	part of gapA in (gapA-CMA1) involved with light responsiveness
Cs1g09363.1.3UTR_intron.1	I-box	gGATAAGGTG	172	9	-	Zea mays	part of a light responsive element
Cs1g09363.1.3UTR_intron.1	TGA-element	AACGAC	12	6	+	Brassica oleracea	auxin-responsive element
Cs1g09363.1.3UTR_intron.1	CAAT-box	CAAT	35	4	-	Nicotiana glutinosa
Cs1g09363.1.3UTR_intron.1	CAAT-box	CAAT	86	4	+	Nicotiana glutinosa
Cs1g09363.1.3UTR_intron.1	CAAT-box	CAAAT	201	5	+	Pisum sativum	common cis-acting element in promoter and enhancer regions
Cs1g09363.1.3UTR_intron.1	CAAT-box	CAAAT	228	5	+	Pisum sativum	common cis-acting element in promoter and enhancer regions
Cs1g09363.1.3UTR_intron.1	CAAT-box	CAAT	231	4	-	Nicotiana glutinosa
Cs1g09363.1.3UTR_intron.1	CAAT-box	CAAT	239	4	+	Nicotiana glutinosa
Cs1g09363.1.3UTR_intron.1	CAAT-box	CAAT	263	4	+	Nicotiana glutinosa
Cs1g09363.1.3UTR_intron.1	CAAT-box	CAAAT	351	5	+	Pisum sativum	common cis-acting element in promoter and enhancer regions
Cs1g09363.1.3UTR_intron.1	CAAT-box	CAAAT	383	5	+	Pisum sativum	common cis-acting element in promoter and enhancer regions
Cs1g09363.1.3UTR_intron.1	CAAT-box	CAAT	386	4	-	Nicotiana glutinosa
Cs1g09363.1.3UTR_intron.1	CAAT-box	CAAAT	409	5	+	Pisum sativum	common cis-acting element in promoter and enhancer regions
Cs1g09363.1.3UTR_intron.1	CAAT-box	CAAT	442	4	-	Nicotiana glutinosa
Cs1g09363.1.3UTR_intron.1	CAAT-box	CAAT	456	4	+	Nicotiana glutinosa
Cs1g09363.1.3UTR_intron.1	CAAT-box	CAAAT	490	5	+	Pisum sativum	common cis-acting element in promoter and enhancer regions
Cs1g09363.1.3UTR_intron.1	CAAT-box	CAAAT	517	5	+	Pisum sativum	common cis-acting element in promoter and enhancer regions
Cs1g09363.1.3UTR_intron.1	CAAT-box	CAAT	529	4	+	Nicotiana glutinosa
Cs1g09363.1.3UTR_intron.1	CAAT-box	CAAT	538	4	+	Nicotiana glutinosa
Cs1g09363.1.3UTR_intron.1	CAAT-box	CAAAT	571	5	+	Pisum sativum	common cis-acting element in promoter and enhancer regions
Cs1g09363.1.3UTR_intron.1	CAAT-box	CAAAT	574	5	-	Pisum sativum	common cis-acting element in promoter and enhancer regions
Cs1g09402.1chr1(10786320--10786414)	G-Box	CACGTT	31	6	+	Pisum sativum	cis-acting regulatory element involved in light responsiveness
Cs1g09402.1chr1(10786320--10786414)	MYB-like sequence	TAACCA	36	6	+	Arabidopsis thaliana
Cs1g09402.1chr1(10786320--10786414)	GT1-motif	GGTTAA	35	6	-	Arabidopsis thaliana	light responsive element
Cs1g09402.1chr1(10786320--10786414)	TATA-box	ATATAA	58	6	+	Brassica oleracea	core promoter element around -30 of transcription start
Cs1g09402.1chr1(10786320--10786414)	TATA-box	TATA	59	4	-	Arabidopsis thaliana	core promoter element around -30 of transcription start
Cs1g09402.1chr1(10786320--10786414)	Unnamed__4	CTCC	28	4	+	Petroselinum hortense
Cs1g09402.1chr1(10786320--10786414)	MYB	TAACCA	36	6	+	Arabidopsis thaliana
Cs1g09402.1chr1(10786320--10786414)	Unnamed__1	CGTGG	30	5	-	Zea mays
Cs1g09402.1chr1(10786320--10786414)	I-box	cCATATCCAAT	39	10	+	Flaveria trinervia	part of a light responsive element
Cs1g09402.1chr1(10786320--10786414)	ABRE	ACGTG	31	5	-	Arabidopsis thaliana	cis-acting element involved in the abscisic acid responsiveness
Cs1g09402.1chr1(10786320--10786414)	CAAT-box	CAAT	80	4	+	Nicotiana glutinosa
Cs1g09404.1chr1(10787126--10787259)		motif_sequence	127	4	-	organism	short_function
Cs1g09404.1chr1(10787126--10787259)	CAAT-box	CCAAT	4	5	+	Arabidopsis thaliana	common cis-acting element in promoter and enhancer regions
Cs1g09404.1chr1(10787126--10787259)	CAAT-box	CAAT	5	4	+	Nicotiana glutinosa
Cs1g09404.1chr1(10787126--10787259)	CAAT-box	CAAT	9	4	-	Nicotiana glutinosa
Cs1g09404.1chr1(10787332--10787449)		motif_sequence	34	4	+	organism	short_function
Cs1g09404.1chr1(10787332--10787449)	CAAT-box	CAAT	92	4	-	Nicotiana glutinosa
Cs1g09404.1chr1(10787664--10788137)		motif_sequence	120	4	-	organism	short_function
Cs1g09404.1chr1(10787664--10788137)	ERE	ATTTCATA	178	8	+	Nicotiana glutinos
Cs1g09404.1chr1(10787664--10788137)	MBSI	aaaAaaC(G/C)GTTA	352	10.5	+	Petunia hybrida	MYB binding site involved in flavonoid biosynthetic genes regulation
Cs1g09404.1chr1(10787664--10788137)	Unnamed__1	CGTGG	139	5	-	Zea mays
Cs1g09404.1chr1(10787664--10788137)	Box 4	ATTAAT	162	6	+	Petroselinum crispum	part of a conserved DNA module involved in light responsiveness
Cs1g09404.1chr1(10787664--10788137)	MYB recognition site	CCGTTG	358	6	+	Arabidopsis thaliana
Cs1g09404.1chr1(10787664--10788137)	circadian	CAAAGATATC	94	9	+	Lycopersicon esculentum	cis-acting regulatory element involved in circadian control
Cs1g09404.1chr1(10787664--10788137)	CAAT-box	CCAAT	51	5	+	Arabidopsis thaliana	common cis-acting element in promoter and enhancer regions
Cs1g09404.1chr1(10787664--10788137)	CAAT-box	CAAT	52	4	+	Nicotiana glutinosa
Cs1g09404.1chr1(10787664--10788137)	CAAT-box	CAAAT	94	5	+	Pisum sativum	common cis-acting element in promoter and enhancer regions
Cs1g09404.1chr1(10787664--10788137)	CAAT-box	CAAAT	134	5	-	Pisum sativum	common cis-acting element in promoter and enhancer regions
Cs1g09404.1chr1(10787664--10788137)	CAAT-box	CAAT	194	4	-	Nicotiana glutinosa
Cs1g09404.1chr1(10787664--10788137)	CAAT-box	CAAAT	212	5	+	Pisum sativum	common cis-acting element in promoter and enhancer regions
Cs1g09404.1chr1(10787664--10788137)	CAAT-box	CAAT	229	4	-	Nicotiana glutinosa
Cs1g09404.1chr1(10787664--10788137)	CAAT-box	CAAT	233	4	+	Nicotiana glutinosa
Cs1g09404.1chr1(10787664--10788137)	CAAT-box	CAAT	248	4	-	Nicotiana glutinosa
Cs1g09404.1chr1(10787664--10788137)	CAAT-box	CAAT	258	4	-	Nicotiana glutinosa
Cs1g09404.1chr1(10787664--10788137)	CAAT-box	CAAAT	266	5	+	Pisum sativum	common cis-acting element in promoter and enhancer regions
Cs1g09404.1chr1(10787664--10788137)	CAAT-box	CAAT	299	4	-	Nicotiana glutinosa
Cs1g09404.1chr1(10787664--10788137)	CAAT-box	CAAT	330	4	+	Nicotiana glutinosa
Cs1g09404.1chr1(10787664--10788137)	CAAT-box	CAAAT	381	5	+	Pisum sativum	common cis-acting element in promoter and enhancer regions
Cs1g09404.1chr1(10787664--10788137)	CAAT-box	CAAT	423	4	+	Nicotiana glutinosa
Cs1g09404.1chr1(10787664--10788137)	TCCC-motif	TCTCCCT	459	7	-	Spinacia oleracea	part of a light responsive element
Cs1g09404.1chr1(10787664--10788137)	GATA-motif	AAGGATAAGG	452	9	+	Solanum tuberosum	part of a light responsive element
Cs1g09404.1chr1(10787664--10788137)	G-box	CAGACGTGGCA	137	10	-	Nicotiana plumbaginifolia	cis-acting regulatory element involved in light responsiveness
Cs1g09404.1chr1(10787664--10788137)	G-box	CACGAC	140	6	+	Zea mays	cis-acting regulatory element involved in light responsiveness
Cs1g09404.1chr1(10787664--10788137)	ARE	AAACCA	64	6	+	Zea mays	cis-acting regulatory element essential for the anaerobic induction
Cs1g09404.1chr1(10787664--10788137)	ARE	AAACCA	262	6	+	Zea mays	cis-acting regulatory element essential for the anaerobic induction
Cs1g09404.1chr1(10787664--10788137)	CCAAT-box	CAACGG	358	6	-	Hordeum vulgare	MYBHv1 binding site
Cs1g09404.1chr1(10787664--10788137)	TATA-box	ATTATA	19	6	+	Brassica napus	core promoter element around -30 of transcription start
Cs1g09404.1chr1(10787664--10788137)	TATA-box	TATAA	20	5	-	Arabidopsis thaliana	core promoter element around -30 of transcription start
Cs1g09404.1chr1(10787664--10788137)	TATA-box	TATA	21	4	+	Arabidopsis thaliana	core promoter element around -30 of transcription start
Cs1g09404.1chr1(10787664--10788137)	TATA-box	TATAA	82	5	-	Arabidopsis thaliana	core promoter element around -30 of transcription start
Cs1g09404.1chr1(10787664--10788137)	TATA-box	TATA	83	4	+	Arabidopsis thaliana	core promoter element around -30 of transcription start
Cs1g09404.1chr1(10787664--10788137)	TATA-box	ATATAT	97	6	+	Brassica napus	core promoter element around -30 of transcription start
Cs1g09404.1chr1(10787664--10788137)	TATA-box	TATA	98	4	+	Arabidopsis thaliana	core promoter element around -30 of transcription start
Cs1g09404.1chr1(10787664--10788137)	TATA-box	TACAAAA	188	7	+	Oryza sativa	core promoter element around -30 of transcription start
Cs1g09404.1chr1(10787664--10788137)	Unnamed__4	CTCC	87	4	-	Petroselinum hortense
Cs1g09404.1chr1(10787664--10788137)	Unnamed__4	CTCC	130	4	+	Petroselinum hortense
Cs1g09404.1chr1(10787664--10788137)	Unnamed__4	CTCC	286	4	+	Petroselinum hortense
Cs1g09404.1chr1(10787664--10788137)	Unnamed__4	CTCC	320	4	-	Petroselinum hortense
Cs1g09404.1chr1(10787664--10788137)	Unnamed__4	CTCC	461	4	-	Petroselinum hortense
Cs1g09404.1chr1(10787664--10788137)	TCA-element	TCAGAAGAGG	312	9	+	Brassica oleracea	cis-acting element involved in salicylic acid responsiveness
Cs1g09404.1chr1(10787664--10788137)	MYC	CATTTG	133	6	+	Arabidopsis thaliana
Cs1g09575.1chr1(11167502--11167616)		motif_sequence	56	4	-	organism	short_function
Cs1g09575.1chr1(11167502--11167616)	AE-box	AGAAACAA	47	8	-	Arabidopsis thaliana	part of a module for light response
Cs1g09575.1chr1(11167502--11167616)	CAAT-box	CAAT	40	4	-	Nicotiana glutinosa
Cs1g09575.2chr1(11167696--11167796)	Box 4	ATTAAT	75	6	-	Petroselinum crispum	part of a conserved DNA module involved in light responsiveness
Cs1g09575.2chr1(11167696--11167796)	CAAT-box	CAAT	31	4	+	Nicotiana glutinosa
Cs1g09600.1chr1(11185347--11185461)		motif_sequence	53	4	-	organism	short_function
Cs1g09600.1chr1(11185347--11185461)	AE-box	AGAAACAA	44	8	-	Arabidopsis thaliana	part of a module for light response
Cs1g09600.1chr1(11185347--11185461)	CAAT-box	CAAT	37	4	-	Nicotiana glutinosa
Cs1g09600.1chr1(11185540--11185641)	TATA-box	ATATAA	33	6	+	Brassica oleracea	core promoter element around -30 of transcription start
Cs1g09600.1chr1(11185540--11185641)	TATA-box	TATA	34	4	+	Arabidopsis thaliana	core promoter element around -30 of transcription start
Cs1g09600.1chr1(11185540--11185641)	TCT-motif	TCTTAC	1	6	-	Arabidopsis thaliana	part of a light responsive element
Cs1g09600.1chr1(11185540--11185641)	CAAT-box	CAAT	31	4	+	Nicotiana glutinosa
Cs1g09600.1chr1(11185540--11185641)	CAAT-box	CAAT	42	4	-	Nicotiana glutinosa
Cs1g09635.1chr1(11217030--11217132)	G-Box	CACGTT	48	6	+	Pisum sativum	cis-acting regulatory element involved in light responsiveness
Cs1g09635.1chr1(11217030--11217132)	Unnamed__12	TCCACGTAGA	46	9	+	Zea mays
Cs1g09635.1chr1(11217030--11217132)	Unnamed__8	TCCACGTAGA	46	9	+	Zea mays
Cs1g09635.1chr1(11217030--11217132)	Unnamed__14	TCCACGTAGA	46	9	+	Zea mays
Cs1g09635.1chr1(11217030--11217132)	Unnamed__1	CGTGG	47	5	-	Zea mays
Cs1g09635.1chr1(11217030--11217132)	Unnamed__10	TCCACGTAGA	46	9	+	Zea mays
Cs1g09635.1chr1(11217030--11217132)	ABRE	ACGTG	48	5	-	Arabidopsis thaliana	cis-acting element involved in the abscisic acid responsiveness
Cs1g09635.1chr1(11217030--11217132)	CAAT-box	CAAT	33	4	+	Nicotiana glutinosa
Cs1g09665.1chr1(11256100--11256201)	CAAT-box	CAAT	33	4	+	Nicotiana glutinosa
Cs1g10030.1chr1(11874715--11874918)		motif_sequence	49	4	+	organism	short_function
Cs1g10030.1chr1(11874715--11874918)		motif_sequence	149	4	+	organism	short_function
Cs1g10030.1chr1(11874715--11874918)	MYB-like sequence	TAACCA	69	6	-	Arabidopsis thaliana
Cs1g10030.1chr1(11874715--11874918)	WUN-motif	AAATTACT	13	8	-	Nicotiana glutinosa
Cs1g10030.1chr1(11874715--11874918)	GT1-motif	GGTTAAT	70	7	+	Avena sativa	light responsive element
Cs1g10030.1chr1(11874715--11874918)	TATA-box	ATATAT	169	6	-	Brassica napus	core promoter element around -30 of transcription start
Cs1g10030.1chr1(11874715--11874918)	TATA-box	TATA	170	4	-	Arabidopsis thaliana	core promoter element around -30 of transcription start
Cs1g10030.1chr1(11874715--11874918)	Unnamed__4	CTCC	151	4	+	Petroselinum hortense
Cs1g10030.1chr1(11874715--11874918)	MYB	TAACCA	69	6	-	Arabidopsis thaliana
Cs1g10030.1chr1(11874715--11874918)	CAAT-box	CAAT	6	4	+	Nicotiana glutinosa
Cs1g10030.1chr1(11874715--11874918)	CAAT-box	CCAAT	80	5	+	Arabidopsis thaliana	common cis-acting element in promoter and enhancer regions
Cs1g10030.1chr1(11874715--11874918)	CAAT-box	CAAT	81	4	+	Nicotiana glutinosa
Cs1g10030.1chr1(11874715--11874918)	CAAT-box	CCAAT	121	5	-	Arabidopsis thaliana	common cis-acting element in promoter and enhancer regions
Cs1g10030.1chr1(11874715--11874918)	CAAT-box	CAAT	186	4	-	Nicotiana glutinosa
Cs1g10030.1chr1(11875056--11875146)		motif_sequence	25	4	+	organism	short_function
Cs1g10030.1chr1(11875056--11875146)	TATA-box	TATA	7	4	+	Arabidopsis thaliana	core promoter element around -30 of transcription start
Cs1g10030.1chr1(11875056--11875146)	TATA-box	TATAAA	17	6	-	Helianthus annuus	core promoter element around -30 of transcription start
Cs1g10030.1chr1(11875056--11875146)	TATA-box	TATAA	18	5	-	Arabidopsis thaliana	core promoter element around -30 of transcription start
Cs1g10030.1chr1(11875056--11875146)	TATA-box	TATA	19	4	+	Arabidopsis thaliana	core promoter element around -30 of transcription start
Cs1g10030.1chr1(11875056--11875146)	Unnamed__4	CTCC	70	4	+	Petroselinum hortense
Cs1g10030.1chr1(11875249--11876062)		motif_sequence	125	4	+	organism	short_function
Cs1g10030.1chr1(11875249--11876062)		motif_sequence	336	4	-	organism	short_function
Cs1g10030.1chr1(11875249--11876062)		motif_sequence	377	4	-	organism	short_function
Cs1g10030.1chr1(11875249--11876062)		motif_sequence	474	4	+	organism	short_function
Cs1g10030.1chr1(11875249--11876062)		motif_sequence	551	4	+	organism	short_function
Cs1g10030.1chr1(11875249--11876062)		motif_sequence	688	4	-	organism	short_function
Cs1g10030.1chr1(11875249--11876062)	ERE	ATTTTAAA	492	8	+	Nicotiana glutinos
Cs1g10030.1chr1(11875249--11876062)	WUN-motif	AAATTACT	524	8	-	Nicotiana glutinosa
Cs1g10030.1chr1(11875249--11876062)	GATA-motif	AAGATAAGATT	119	10	-	Arabidopsis thaliana	part of a light responsive element
Cs1g10030.1chr1(11875249--11876062)	AT-rich sequence	TAAAATACT	299	9	-	Pisum sativum	element for maximal elicitor-mediated activation (2copies)
Cs1g10030.1chr1(11875249--11876062)	CTAG-motif	ACTAGCAGAA	25	9	-	Avena sativa
Cs1g10030.1chr1(11875249--11876062)	TCA	TCATCTTCAT	123	9	+	Pisum sativum
Cs1g10030.1chr1(11875249--11876062)	TATA-box	TATAAA	12	6	-	Helianthus annuus	core promoter element around -30 of transcription start
Cs1g10030.1chr1(11875249--11876062)	TATA-box	TATAA	13	5	-	Arabidopsis thaliana	core promoter element around -30 of transcription start
Cs1g10030.1chr1(11875249--11876062)	TATA-box	TATA	14	4	+	Arabidopsis thaliana	core promoter element around -30 of transcription start
Cs1g10030.1chr1(11875249--11876062)	TATA-box	TACAAAA	46	7	-	Oryza sativa	core promoter element around -30 of transcription start
Cs1g10030.1chr1(11875249--11876062)	TATA-box	TATTTAAA	93	8	+	Arabidopsis thaliana	core promoter element around -30 of transcription start
Cs1g10030.1chr1(11875249--11876062)	TATA-box	TATAAA	114	6	-	Helianthus annuus	core promoter element around -30 of transcription start
Cs1g10030.1chr1(11875249--11876062)	TATA-box	TATAA	115	5	-	Arabidopsis thaliana	core promoter element around -30 of transcription start
Cs1g10030.1chr1(11875249--11876062)	TATA-box	TATA	116	4	+	Arabidopsis thaliana	core promoter element around -30 of transcription start
Cs1g10030.1chr1(11875249--11876062)	TATA-box	ATTATA	207	6	+	Brassica napus	core promoter element around -30 of transcription start
Cs1g10030.1chr1(11875249--11876062)	TATA-box	TATAA	208	5	-	Arabidopsis thaliana	core promoter element around -30 of transcription start
Cs1g10030.1chr1(11875249--11876062)	TATA-box	TATA	209	4	+	Arabidopsis thaliana	core promoter element around -30 of transcription start
Cs1g10030.1chr1(11875249--11876062)	TATA-box	TATA	396	4	+	Arabidopsis thaliana	core promoter element around -30 of transcription start
Cs1g10030.1chr1(11875249--11876062)	TATA-box	TATTTAAA	494	8	-	Arabidopsis thaliana	core promoter element around -30 of transcription start
Cs1g10030.1chr1(11875249--11876062)	TATA-box	TATTTAAA	678	8	-	Arabidopsis thaliana	core promoter element around -30 of transcription start
Cs1g10030.1chr1(11875249--11876062)	TATA-box	TATA	684	4	-	Arabidopsis thaliana	core promoter element around -30 of transcription start
Cs1g10030.1chr1(11875249--11876062)	TATA-box	TATACA	755	6	-	Helianthus annuus	core promoter element around -30 of transcription start
Cs1g10030.1chr1(11875249--11876062)	TATA-box	TATA	757	4	-	Arabidopsis thaliana	core promoter element around -30 of transcription start
Cs1g10030.1chr1(11875249--11876062)	Unnamed__4	CTCC	200	4	-	Petroselinum hortense
Cs1g10030.1chr1(11875249--11876062)	Unnamed__4	CTCC	336	4	-	Petroselinum hortense
Cs1g10030.1chr1(11875249--11876062)	Unnamed__4	CTCC	648	4	-	Petroselinum hortense
Cs1g10030.1chr1(11875249--11876062)	Unnamed__4	CTCC	688	4	-	Petroselinum hortense
Cs1g10030.1chr1(11875249--11876062)	Unnamed__4	CTCC	696	4	-	Petroselinum hortense
Cs1g10030.1chr1(11875249--11876062)	MYB	CAACCA	31	6	-	Arabidopsis thaliana
Cs1g10030.1chr1(11875249--11876062)	MYC	CATTTG	502	6	-	Arabidopsis thaliana
Cs1g10030.1chr1(11875249--11876062)	Box 4	ATTAAT	131	6	+	Petroselinum crispum	part of a conserved DNA module involved in light responsiveness
Cs1g10030.1chr1(11875249--11876062)	Box 4	ATTAAT	258	6	+	Petroselinum crispum	part of a conserved DNA module involved in light responsiveness
Cs1g10030.1chr1(11875249--11876062)	Box 4	ATTAAT	420	6	-	Petroselinum crispum	part of a conserved DNA module involved in light responsiveness
Cs1g10030.1chr1(11875249--11876062)	Box 4	ATTAAT	513	6	-	Petroselinum crispum	part of a conserved DNA module involved in light responsiveness
Cs1g10030.1chr1(11875249--11876062)	ATCT-motif	AATCTAATCC	107	9	-	Pisum sativum	part of a conserved DNA module involved in light responsiveness
Cs1g10030.1chr1(11875249--11876062)	CAAT-box	CAAT	8	4	-	Nicotiana glutinosa
Cs1g10030.1chr1(11875249--11876062)	CAAT-box	CAAAT	150	5	-	Pisum sativum	common cis-acting element in promoter and enhancer regions
Cs1g10030.1chr1(11875249--11876062)	CAAT-box	CAAT	176	4	+	Nicotiana glutinosa
Cs1g10030.1chr1(11875249--11876062)	CAAT-box	CAAT	196	4	+	Nicotiana glutinosa
Cs1g10030.1chr1(11875249--11876062)	CAAT-box	CCAAT	215	5	-	Arabidopsis thaliana	common cis-acting element in promoter and enhancer regions
Cs1g10030.1chr1(11875249--11876062)	CAAT-box	CAAAT	268	5	+	Pisum sativum	common cis-acting element in promoter and enhancer regions
Cs1g10030.1chr1(11875249--11876062)	CAAT-box	CAAAT	357	5	-	Pisum sativum	common cis-acting element in promoter and enhancer regions
Cs1g10030.1chr1(11875249--11876062)	CAAT-box	CAAAT	433	5	+	Pisum sativum	common cis-acting element in promoter and enhancer regions
Cs1g10030.1chr1(11875249--11876062)	CAAT-box	CAAAT	502	5	+	Pisum sativum	common cis-acting element in promoter and enhancer regions
Cs1g10030.1chr1(11875249--11876062)	CAAT-box	CCAAT	508	5	-	Arabidopsis thaliana	common cis-acting element in promoter and enhancer regions
Cs1g10030.1chr1(11875249--11876062)	CAAT-box	CAAT	622	4	-	Nicotiana glutinosa
Cs1g10030.1chr1(11875249--11876062)	CAAT-box	CAAAT	627	5	-	Pisum sativum	common cis-acting element in promoter and enhancer regions
Cs1g10030.1chr1(11875249--11876062)	CAAT-box	CCAAT	645	5	-	Arabidopsis thaliana	common cis-acting element in promoter and enhancer regions
Cs1g10030.1chr1(11875249--11876062)	CAAT-box	CAAT	721	4	+	Nicotiana glutinosa
Cs1g10030.1chr1(11875249--11876062)	Myb	TAACTG	253	6	-	Arabidopsis thaliana
Cs1g10030.1chr1(11875249--11876062)	Myb	TAACTG	275	6	-	Arabidopsis thaliana
Cs1g10030.2chr1(11874715--11875146)		motif_sequence	49	4	+	organism	short_function
Cs1g10030.2chr1(11874715--11875146)		motif_sequence	149	4	+	organism	short_function
Cs1g10030.2chr1(11874715--11875146)		motif_sequence	201	4	-	organism	short_function
Cs1g10030.2chr1(11874715--11875146)		motif_sequence	229	4	+	organism	short_function
Cs1g10030.2chr1(11874715--11875146)		motif_sequence	366	4	+	organism	short_function
Cs1g10030.2chr1(11874715--11875146)	W box	TTGACC	282	6	-	Arabidopsis thaliana
Cs1g10030.2chr1(11874715--11875146)	MYB-like sequence	TAACCA	69	6	-	Arabidopsis thaliana
Cs1g10030.2chr1(11874715--11875146)	WUN-motif	AAATTACT	13	8	-	Nicotiana glutinosa
Cs1g10030.2chr1(11874715--11875146)	GT1-motif	GGTTAAT	70	7	+	Avena sativa	light responsive element
Cs1g10030.2chr1(11874715--11875146)	TATA-box	ATATAT	169	6	+	Brassica napus	core promoter element around -30 of transcription start
Cs1g10030.2chr1(11874715--11875146)	TATA-box	TATA	170	4	+	Arabidopsis thaliana	core promoter element around -30 of transcription start
Cs1g10030.2chr1(11874715--11875146)	TATA-box	TATA	322	4	-	Arabidopsis thaliana	core promoter element around -30 of transcription start
Cs1g10030.2chr1(11874715--11875146)	TATA-box	TATA	348	4	-	Arabidopsis thaliana	core promoter element around -30 of transcription start
Cs1g10030.2chr1(11874715--11875146)	TATA-box	TATAAA	358	6	-	Helianthus annuus	core promoter element around -30 of transcription start
Cs1g10030.2chr1(11874715--11875146)	TATA-box	TATAA	359	5	-	Arabidopsis thaliana	core promoter element around -30 of transcription start
Cs1g10030.2chr1(11874715--11875146)	TATA-box	TATA	360	4	-	Arabidopsis thaliana	core promoter element around -30 of transcription start
Cs1g10030.2chr1(11874715--11875146)	Unnamed__4	CTCC	151	4	+	Petroselinum hortense
Cs1g10030.2chr1(11874715--11875146)	Unnamed__4	CTCC	411	4	+	Petroselinum hortense
Cs1g10030.2chr1(11874715--11875146)	MYB	TAACCA	69	6	-	Arabidopsis thaliana
Cs1g10030.2chr1(11874715--11875146)	CAAT-box	CAAT	6	4	+	Nicotiana glutinosa
Cs1g10030.2chr1(11874715--11875146)	CAAT-box	CCAAT	80	5	+	Arabidopsis thaliana	common cis-acting element in promoter and enhancer regions
Cs1g10030.2chr1(11874715--11875146)	CAAT-box	CAAT	81	4	+	Nicotiana glutinosa
Cs1g10030.2chr1(11874715--11875146)	CAAT-box	CCAAT	121	5	-	Arabidopsis thaliana	common cis-acting element in promoter and enhancer regions
Cs1g10030.2chr1(11874715--11875146)	CAAT-box	CAAT	186	4	-	Nicotiana glutinosa
Cs1g10030.2chr1(11874715--11875146)	CAAT-box	CAAT	227	4	+	Nicotiana glutinosa
Cs1g10030.2chr1(11874715--11875146)	CAAT-box	CCAAT	245	5	-	Arabidopsis thaliana	common cis-acting element in promoter and enhancer regions
Cs1g10030.2chr1(11874715--11875146)	CAAT-box	CAAT	255	4	-	Nicotiana glutinosa
Cs1g10030.2chr1(11874715--11875146)	CAAT-box	CAAT	295	4	-	Nicotiana glutinosa
Cs1g10030.2chr1(11874715--11875146)	Myb	TAACTG	275	6	+	Arabidopsis thaliana
Cs1g10030.2chr1(11875249--11876067)		motif_sequence	125	4	+	organism	short_function
Cs1g10030.2chr1(11875249--11876067)		motif_sequence	336	4	-	organism	short_function
Cs1g10030.2chr1(11875249--11876067)		motif_sequence	377	4	-	organism	short_function
Cs1g10030.2chr1(11875249--11876067)		motif_sequence	474	4	+	organism	short_function
Cs1g10030.2chr1(11875249--11876067)		motif_sequence	551	4	+	organism	short_function
Cs1g10030.2chr1(11875249--11876067)		motif_sequence	688	4	-	organism	short_function
Cs1g10030.2chr1(11875249--11876067)		motif_sequence	814	4	-	organism	short_function
Cs1g10030.2chr1(11875249--11876067)	ERE	ATTTTAAA	492	8	+	Nicotiana glutinos
Cs1g10030.2chr1(11875249--11876067)	WUN-motif	AAATTACT	524	8	-	Nicotiana glutinosa
Cs1g10030.2chr1(11875249--11876067)	GATA-motif	AAGATAAGATT	119	10	-	Arabidopsis thaliana	part of a light responsive element
Cs1g10030.2chr1(11875249--11876067)	AT-rich sequence	TAAAATACT	299	9	-	Pisum sativum	element for maximal elicitor-mediated activation (2copies)
Cs1g10030.2chr1(11875249--11876067)	CTAG-motif	ACTAGCAGAA	25	9	-	Avena sativa
Cs1g10030.2chr1(11875249--11876067)	TCA	TCATCTTCAT	123	9	+	Pisum sativum
Cs1g10030.2chr1(11875249--11876067)	TATA-box	TATAAA	12	6	-	Helianthus annuus	core promoter element around -30 of transcription start
Cs1g10030.2chr1(11875249--11876067)	TATA-box	TATAA	13	5	-	Arabidopsis thaliana	core promoter element around -30 of transcription start
Cs1g10030.2chr1(11875249--11876067)	TATA-box	TATA	14	4	+	Arabidopsis thaliana	core promoter element around -30 of transcription start
Cs1g10030.2chr1(11875249--11876067)	TATA-box	TACAAAA	46	7	-	Oryza sativa	core promoter element around -30 of transcription start
Cs1g10030.2chr1(11875249--11876067)	TATA-box	TATTTAAA	93	8	+	Arabidopsis thaliana	core promoter element around -30 of transcription start
Cs1g10030.2chr1(11875249--11876067)	TATA-box	TATAAA	114	6	-	Helianthus annuus	core promoter element around -30 of transcription start
Cs1g10030.2chr1(11875249--11876067)	TATA-box	TATAA	115	5	-	Arabidopsis thaliana	core promoter element around -30 of transcription start
Cs1g10030.2chr1(11875249--11876067)	TATA-box	TATA	116	4	+	Arabidopsis thaliana	core promoter element around -30 of transcription start
Cs1g10030.2chr1(11875249--11876067)	TATA-box	ATTATA	207	6	+	Brassica napus	core promoter element around -30 of transcription start
Cs1g10030.2chr1(11875249--11876067)	TATA-box	TATAA	208	5	-	Arabidopsis thaliana	core promoter element around -30 of transcription start
Cs1g10030.2chr1(11875249--11876067)	TATA-box	TATA	209	4	+	Arabidopsis thaliana	core promoter element around -30 of transcription start
Cs1g10030.2chr1(11875249--11876067)	TATA-box	TATA	396	4	+	Arabidopsis thaliana	core promoter element around -30 of transcription start
Cs1g10030.2chr1(11875249--11876067)	TATA-box	TATTTAAA	494	8	-	Arabidopsis thaliana	core promoter element around -30 of transcription start
Cs1g10030.2chr1(11875249--11876067)	TATA-box	TATTTAAA	678	8	-	Arabidopsis thaliana	core promoter element around -30 of transcription start
Cs1g10030.2chr1(11875249--11876067)	TATA-box	TATA	684	4	-	Arabidopsis thaliana	core promoter element around -30 of transcription start
Cs1g10030.2chr1(11875249--11876067)	TATA-box	TATACA	755	6	-	Helianthus annuus	core promoter element around -30 of transcription start
Cs1g10030.2chr1(11875249--11876067)	TATA-box	TATA	757	4	-	Arabidopsis thaliana	core promoter element around -30 of transcription start
Cs1g10030.2chr1(11875249--11876067)	Unnamed__4	CTCC	200	4	-	Petroselinum hortense
Cs1g10030.2chr1(11875249--11876067)	Unnamed__4	CTCC	336	4	-	Petroselinum hortense
Cs1g10030.2chr1(11875249--11876067)	Unnamed__4	CTCC	648	4	-	Petroselinum hortense
Cs1g10030.2chr1(11875249--11876067)	Unnamed__4	CTCC	688	4	-	Petroselinum hortense
Cs1g10030.2chr1(11875249--11876067)	Unnamed__4	CTCC	696	4	-	Petroselinum hortense
Cs1g10030.2chr1(11875249--11876067)	MYB	CAACCA	31	6	-	Arabidopsis thaliana
Cs1g10030.2chr1(11875249--11876067)	MYC	CATTTG	502	6	-	Arabidopsis thaliana
Cs1g10030.2chr1(11875249--11876067)	Box 4	ATTAAT	131	6	+	Petroselinum crispum	part of a conserved DNA module involved in light responsiveness
Cs1g10030.2chr1(11875249--11876067)	Box 4	ATTAAT	258	6	+	Petroselinum crispum	part of a conserved DNA module involved in light responsiveness
Cs1g10030.2chr1(11875249--11876067)	Box 4	ATTAAT	420	6	-	Petroselinum crispum	part of a conserved DNA module involved in light responsiveness
Cs1g10030.2chr1(11875249--11876067)	Box 4	ATTAAT	513	6	-	Petroselinum crispum	part of a conserved DNA module involved in light responsiveness
Cs1g10030.2chr1(11875249--11876067)	ATCT-motif	AATCTAATCC	107	9	-	Pisum sativum	part of a conserved DNA module involved in light responsiveness
Cs1g10030.2chr1(11875249--11876067)	CAAT-box	CAAT	8	4	-	Nicotiana glutinosa
Cs1g10030.2chr1(11875249--11876067)	CAAT-box	CAAAT	150	5	-	Pisum sativum	common cis-acting element in promoter and enhancer regions
Cs1g10030.2chr1(11875249--11876067)	CAAT-box	CAAT	176	4	+	Nicotiana glutinosa
Cs1g10030.2chr1(11875249--11876067)	CAAT-box	CAAT	196	4	+	Nicotiana glutinosa
Cs1g10030.2chr1(11875249--11876067)	CAAT-box	CCAAT	215	5	-	Arabidopsis thaliana	common cis-acting element in promoter and enhancer regions
Cs1g10030.2chr1(11875249--11876067)	CAAT-box	CAAAT	268	5	+	Pisum sativum	common cis-acting element in promoter and enhancer regions
Cs1g10030.2chr1(11875249--11876067)	CAAT-box	CAAAT	357	5	-	Pisum sativum	common cis-acting element in promoter and enhancer regions
Cs1g10030.2chr1(11875249--11876067)	CAAT-box	CAAAT	433	5	+	Pisum sativum	common cis-acting element in promoter and enhancer regions
Cs1g10030.2chr1(11875249--11876067)	CAAT-box	CAAAT	502	5	+	Pisum sativum	common cis-acting element in promoter and enhancer regions
Cs1g10030.2chr1(11875249--11876067)	CAAT-box	CCAAT	508	5	-	Arabidopsis thaliana	common cis-acting element in promoter and enhancer regions
Cs1g10030.2chr1(11875249--11876067)	CAAT-box	CAAT	622	4	-	Nicotiana glutinosa
Cs1g10030.2chr1(11875249--11876067)	CAAT-box	CAAAT	627	5	-	Pisum sativum	common cis-acting element in promoter and enhancer regions
Cs1g10030.2chr1(11875249--11876067)	CAAT-box	CCAAT	645	5	-	Arabidopsis thaliana	common cis-acting element in promoter and enhancer regions
Cs1g10030.2chr1(11875249--11876067)	CAAT-box	CAAT	721	4	+	Nicotiana glutinosa
Cs1g10030.2chr1(11875249--11876067)	Myb	TAACTG	253	6	-	Arabidopsis thaliana
Cs1g10030.2chr1(11875249--11876067)	Myb	TAACTG	275	6	-	Arabidopsis thaliana
Cs1g10030.4chr1(11874715--11874909)		motif_sequence	49	4	+	organism	short_function
Cs1g10030.4chr1(11874715--11874909)		motif_sequence	149	4	+	organism	short_function
Cs1g10030.4chr1(11874715--11874909)	MYB-like sequence	TAACCA	69	6	-	Arabidopsis thaliana
Cs1g10030.4chr1(11874715--11874909)	WUN-motif	AAATTACT	13	8	-	Nicotiana glutinosa
Cs1g10030.4chr1(11874715--11874909)	GT1-motif	GGTTAAT	70	7	+	Avena sativa	light responsive element
Cs1g10030.4chr1(11874715--11874909)	TATA-box	ATATAT	169	6	-	Brassica napus	core promoter element around -30 of transcription start
Cs1g10030.4chr1(11874715--11874909)	TATA-box	TATA	170	4	-	Arabidopsis thaliana	core promoter element around -30 of transcription start
Cs1g10030.4chr1(11874715--11874909)	Unnamed__4	CTCC	151	4	+	Petroselinum hortense
Cs1g10030.4chr1(11874715--11874909)	MYB	TAACCA	69	6	-	Arabidopsis thaliana
Cs1g10030.4chr1(11874715--11874909)	CAAT-box	CAAT	6	4	+	Nicotiana glutinosa
Cs1g10030.4chr1(11874715--11874909)	CAAT-box	CCAAT	80	5	+	Arabidopsis thaliana	common cis-acting element in promoter and enhancer regions
Cs1g10030.4chr1(11874715--11874909)	CAAT-box	CAAT	81	4	+	Nicotiana glutinosa
Cs1g10030.4chr1(11874715--11874909)	CAAT-box	CCAAT	121	5	-	Arabidopsis thaliana	common cis-acting element in promoter and enhancer regions
Cs1g10030.4chr1(11874715--11874909)	CAAT-box	CAAT	186	4	-	Nicotiana glutinosa
Cs1g10030.6chr1(11874715--11876062)		motif_sequence	49	4	+	organism	short_function
Cs1g10030.6chr1(11874715--11876062)		motif_sequence	149	4	+	organism	short_function
Cs1g10030.6chr1(11874715--11876062)		motif_sequence	201	4	-	organism	short_function
Cs1g10030.6chr1(11874715--11876062)		motif_sequence	229	4	+	organism	short_function
Cs1g10030.6chr1(11874715--11876062)		motif_sequence	366	4	+	organism	short_function
Cs1g10030.6chr1(11874715--11876062)		motif_sequence	505	4	+	organism	short_function
Cs1g10030.6chr1(11874715--11876062)		motif_sequence	659	4	+	organism	short_function
Cs1g10030.6chr1(11874715--11876062)		motif_sequence	870	4	-	organism	short_function
Cs1g10030.6chr1(11874715--11876062)		motif_sequence	911	4	-	organism	short_function
Cs1g10030.6chr1(11874715--11876062)		motif_sequence	1008	4	+	organism	short_function
Cs1g10030.6chr1(11874715--11876062)		motif_sequence	1085	4	+	organism	short_function
Cs1g10030.6chr1(11874715--11876062)		motif_sequence	1222	4	-	organism	short_function
Cs1g10030.6chr1(11874715--11876062)	W box	TTGACC	282	6	-	Arabidopsis thaliana
Cs1g10030.6chr1(11874715--11876062)	ERE	ATTTTAAA	1026	8	+	Nicotiana glutinos
Cs1g10030.6chr1(11874715--11876062)	MYB-like sequence	TAACCA	69	6	-	Arabidopsis thaliana
Cs1g10030.6chr1(11874715--11876062)	WUN-motif	AAATTACT	13	8	-	Nicotiana glutinosa
Cs1g10030.6chr1(11874715--11876062)	WUN-motif	AAATTACT	1058	8	-	Nicotiana glutinosa
Cs1g10030.6chr1(11874715--11876062)	AT-rich sequence	TAAAATACT	833	9	-	Pisum sativum	element for maximal elicitor-mediated activation (2copies)
Cs1g10030.6chr1(11874715--11876062)	TCA	TCATCTTCAT	657	9	+	Pisum sativum
Cs1g10030.6chr1(11874715--11876062)	Box 4	ATTAAT	665	6	+	Petroselinum crispum	part of a conserved DNA module involved in light responsiveness
Cs1g10030.6chr1(11874715--11876062)	Box 4	ATTAAT	792	6	-	Petroselinum crispum	part of a conserved DNA module involved in light responsiveness
Cs1g10030.6chr1(11874715--11876062)	Box 4	ATTAAT	954	6	-	Petroselinum crispum	part of a conserved DNA module involved in light responsiveness
Cs1g10030.6chr1(11874715--11876062)	Box 4	ATTAAT	1047	6	-	Petroselinum crispum	part of a conserved DNA module involved in light responsiveness
Cs1g10030.6chr1(11874715--11876062)	CAAT-box	CAAT	6	4	+	Nicotiana glutinosa
Cs1g10030.6chr1(11874715--11876062)	CAAT-box	CCAAT	80	5	+	Arabidopsis thaliana	common cis-acting element in promoter and enhancer regions
Cs1g10030.6chr1(11874715--11876062)	CAAT-box	CAAT	81	4	+	Nicotiana glutinosa
Cs1g10030.6chr1(11874715--11876062)	CAAT-box	CCAAT	121	5	-	Arabidopsis thaliana	common cis-acting element in promoter and enhancer regions
Cs1g10030.6chr1(11874715--11876062)	CAAT-box	CAAT	186	4	-	Nicotiana glutinosa
Cs1g10030.6chr1(11874715--11876062)	CAAT-box	CAAT	227	4	+	Nicotiana glutinosa
Cs1g10030.6chr1(11874715--11876062)	CAAT-box	CCAAT	245	5	-	Arabidopsis thaliana	common cis-acting element in promoter and enhancer regions
Cs1g10030.6chr1(11874715--11876062)	CAAT-box	CAAT	255	4	-	Nicotiana glutinosa
Cs1g10030.6chr1(11874715--11876062)	CAAT-box	CAAT	295	4	-	Nicotiana glutinosa
Cs1g10030.6chr1(11874715--11876062)	CAAT-box	CCAAT	449	5	+	Arabidopsis thaliana	common cis-acting element in promoter and enhancer regions
Cs1g10030.6chr1(11874715--11876062)	CAAT-box	CAAT	450	4	+	Nicotiana glutinosa
Cs1g10030.6chr1(11874715--11876062)	CAAT-box	CAAT	542	4	-	Nicotiana glutinosa
Cs1g10030.6chr1(11874715--11876062)	CAAT-box	CAAAT	684	5	-	Pisum sativum	common cis-acting element in promoter and enhancer regions
Cs1g10030.6chr1(11874715--11876062)	CAAT-box	CAAT	710	4	+	Nicotiana glutinosa
Cs1g10030.6chr1(11874715--11876062)	CAAT-box	CAAT	730	4	+	Nicotiana glutinosa
Cs1g10030.6chr1(11874715--11876062)	CAAT-box	CCAAT	749	5	-	Arabidopsis thaliana	common cis-acting element in promoter and enhancer regions
Cs1g10030.6chr1(11874715--11876062)	CAAT-box	CAAAT	802	5	+	Pisum sativum	common cis-acting element in promoter and enhancer regions
Cs1g10030.6chr1(11874715--11876062)	CAAT-box	CAAAT	891	5	-	Pisum sativum	common cis-acting element in promoter and enhancer regions
Cs1g10030.6chr1(11874715--11876062)	CAAT-box	CAAAT	967	5	+	Pisum sativum	common cis-acting element in promoter and enhancer regions
Cs1g10030.6chr1(11874715--11876062)	CAAT-box	CAAAT	1036	5	+	Pisum sativum	common cis-acting element in promoter and enhancer regions
Cs1g10030.6chr1(11874715--11876062)	CAAT-box	CCAAT	1042	5	-	Arabidopsis thaliana	common cis-acting element in promoter and enhancer regions
Cs1g10030.6chr1(11874715--11876062)	CAAT-box	CAAT	1156	4	-	Nicotiana glutinosa
Cs1g10030.6chr1(11874715--11876062)	CAAT-box	CAAAT	1161	5	-	Pisum sativum	common cis-acting element in promoter and enhancer regions
Cs1g10030.6chr1(11874715--11876062)	CAAT-box	CCAAT	1179	5	-	Arabidopsis thaliana	common cis-acting element in promoter and enhancer regions
Cs1g10030.6chr1(11874715--11876062)	CAAT-box	CAAT	1255	4	+	Nicotiana glutinosa
Cs1g10030.6chr1(11874715--11876062)	Myb	TAACTG	275	6	+	Arabidopsis thaliana
Cs1g10030.6chr1(11874715--11876062)	Myb	TAACTG	787	6	-	Arabidopsis thaliana
Cs1g10030.6chr1(11874715--11876062)	Myb	TAACTG	809	6	-	Arabidopsis thaliana
Cs1g10030.6chr1(11874715--11876062)	GATA-motif	AAGATAAGATT	653	10	-	Arabidopsis thaliana	part of a light responsive element
Cs1g10030.6chr1(11874715--11876062)	CTAG-motif	ACTAGCAGAA	559	9	-	Avena sativa
Cs1g10030.6chr1(11874715--11876062)	GT1-motif	GGTTAAT	70	7	+	Avena sativa	light responsive element
Cs1g10030.6chr1(11874715--11876062)	TATA-box	ATATAT	169	6	+	Brassica napus	core promoter element around -30 of transcription start
Cs1g10030.6chr1(11874715--11876062)	TATA-box	TATA	170	4	+	Arabidopsis thaliana	core promoter element around -30 of transcription start
Cs1g10030.6chr1(11874715--11876062)	TATA-box	TATA	322	4	+	Arabidopsis thaliana	core promoter element around -30 of transcription start
Cs1g10030.6chr1(11874715--11876062)	TATA-box	TATA	348	4	+	Arabidopsis thaliana	core promoter element around -30 of transcription start
Cs1g10030.6chr1(11874715--11876062)	TATA-box	TATAAA	358	6	-	Helianthus annuus	core promoter element around -30 of transcription start
Cs1g10030.6chr1(11874715--11876062)	TATA-box	TATAA	359	5	-	Arabidopsis thaliana	core promoter element around -30 of transcription start
Cs1g10030.6chr1(11874715--11876062)	TATA-box	TATA	360	4	+	Arabidopsis thaliana	core promoter element around -30 of transcription start
Cs1g10030.6chr1(11874715--11876062)	TATA-box	ccTATAAAaa	484	9	+	Arabidopsis thaliana	core promoter element around -30 of transcription start
Cs1g10030.6chr1(11874715--11876062)	TATA-box	TATAAAA	517	7	-	Pisum sativum	core promoter element around -30 of transcription start
Cs1g10030.6chr1(11874715--11876062)	TATA-box	TATAAA	518	6	-	Helianthus annuus	core promoter element around -30 of transcription start
Cs1g10030.6chr1(11874715--11876062)	TATA-box	TATAA	519	5	-	Arabidopsis thaliana	core promoter element around -30 of transcription start
Cs1g10030.6chr1(11874715--11876062)	TATA-box	TATA	520	4	+	Arabidopsis thaliana	core promoter element around -30 of transcription start
Cs1g10030.6chr1(11874715--11876062)	TATA-box	TATAAA	546	6	-	Helianthus annuus	core promoter element around -30 of transcription start
Cs1g10030.6chr1(11874715--11876062)	TATA-box	TATAA	547	5	-	Arabidopsis thaliana	core promoter element around -30 of transcription start
Cs1g10030.6chr1(11874715--11876062)	TATA-box	TATA	548	4	+	Arabidopsis thaliana	core promoter element around -30 of transcription start
Cs1g10030.6chr1(11874715--11876062)	TATA-box	TACAAAA	580	7	-	Oryza sativa	core promoter element around -30 of transcription start
Cs1g10030.6chr1(11874715--11876062)	TATA-box	TATTTAAA	627	8	+	Arabidopsis thaliana	core promoter element around -30 of transcription start
Cs1g10030.6chr1(11874715--11876062)	TATA-box	TATAAA	648	6	-	Helianthus annuus	core promoter element around -30 of transcription start
Cs1g10030.6chr1(11874715--11876062)	TATA-box	TATAA	649	5	-	Arabidopsis thaliana	core promoter element around -30 of transcription start
Cs1g10030.6chr1(11874715--11876062)	TATA-box	TATA	650	4	+	Arabidopsis thaliana	core promoter element around -30 of transcription start
Cs1g10030.6chr1(11874715--11876062)	TATA-box	ATTATA	741	6	+	Brassica napus	core promoter element around -30 of transcription start
Cs1g10030.6chr1(11874715--11876062)	TATA-box	TATAA	742	5	-	Arabidopsis thaliana	core promoter element around -30 of transcription start
Cs1g10030.6chr1(11874715--11876062)	TATA-box	TATA	743	4	-	Arabidopsis thaliana	core promoter element around -30 of transcription start
Cs1g10030.6chr1(11874715--11876062)	TATA-box	TATA	930	4	-	Arabidopsis thaliana	core promoter element around -30 of transcription start
Cs1g10030.6chr1(11874715--11876062)	TATA-box	TATTTAAA	1028	8	-	Arabidopsis thaliana	core promoter element around -30 of transcription start
Cs1g10030.6chr1(11874715--11876062)	TATA-box	TATTTAAA	1212	8	-	Arabidopsis thaliana	core promoter element around -30 of transcription start
Cs1g10030.6chr1(11874715--11876062)	TATA-box	TATA	1218	4	-	Arabidopsis thaliana	core promoter element around -30 of transcription start
Cs1g10030.6chr1(11874715--11876062)	TATA-box	TATACA	1289	6	-	Helianthus annuus	core promoter element around -30 of transcription start
Cs1g10030.6chr1(11874715--11876062)	TATA-box	TATA	1291	4	-	Arabidopsis thaliana	core promoter element around -30 of transcription start
Cs1g10030.6chr1(11874715--11876062)	Unnamed__4	CTCC	151	4	+	Petroselinum hortense
Cs1g10030.6chr1(11874715--11876062)	Unnamed__4	CTCC	411	4	+	Petroselinum hortense
Cs1g10030.6chr1(11874715--11876062)	Unnamed__4	CTCC	734	4	-	Petroselinum hortense
Cs1g10030.6chr1(11874715--11876062)	Unnamed__4	CTCC	870	4	-	Petroselinum hortense
Cs1g10030.6chr1(11874715--11876062)	Unnamed__4	CTCC	1182	4	-	Petroselinum hortense
Cs1g10030.6chr1(11874715--11876062)	Unnamed__4	CTCC	1222	4	-	Petroselinum hortense
Cs1g10030.6chr1(11874715--11876062)	Unnamed__4	CTCC	1230	4	-	Petroselinum hortense
Cs1g10030.6chr1(11874715--11876062)	MYB	TAACCA	69	6	-	Arabidopsis thaliana
Cs1g10030.6chr1(11874715--11876062)	MYB	CAACCA	565	6	-	Arabidopsis thaliana
Cs1g10030.6chr1(11874715--11876062)	MYC	CATTTG	1036	6	-	Arabidopsis thaliana
Cs1g10030.6chr1(11874715--11876062)	ATCT-motif	AATCTAATCC	641	9	-	Pisum sativum	part of a conserved DNA module involved in light responsiveness
Cs1g10310.1chr1(12335573--12336789)		motif_sequence	70	4	-	organism	short_function
Cs1g10310.1chr1(12335573--12336789)		motif_sequence	414	4	+	organism	short_function
Cs1g10310.1chr1(12335573--12336789)		motif_sequence	453	4	-	organism	short_function
Cs1g10310.1chr1(12335573--12336789)		motif_sequence	461	4	-	organism	short_function
Cs1g10310.1chr1(12335573--12336789)		motif_sequence	906	4	-	organism	short_function
Cs1g10310.1chr1(12335573--12336789)		motif_sequence	1040	4	-	organism	short_function
Cs1g10310.1chr1(12335573--12336789)		motif_sequence	1060	4	-	organism	short_function
Cs1g10310.1chr1(12335573--12336789)		motif_sequence	1119	4	-	organism	short_function
Cs1g10310.1chr1(12335573--12336789)	W box	TTGACC	491	6	-	Arabidopsis thaliana
Cs1g10310.1chr1(12335573--12336789)	MYB-like sequence	TAACCA	445	6	-	Arabidopsis thaliana
Cs1g10310.1chr1(12335573--12336789)	chs-CMA1a	TTACTTAA	1178	8	-	Daucus carota	part of a light responsive element
Cs1g10310.1chr1(12335573--12336789)	CGTCA-motif	CGTCA	626	5	-	Hordeum vulgare	cis-acting regulatory element involved in the MeJA-responsiveness
Cs1g10310.1chr1(12335573--12336789)	CGTCA-motif	CGTCA	783	5	+	Hordeum vulgare	cis-acting regulatory element involved in the MeJA-responsiveness
Cs1g10310.1chr1(12335573--12336789)	CGTCA-motif	CGTCA	947	5	-	Hordeum vulgare	cis-acting regulatory element involved in the MeJA-responsiveness
Cs1g10310.1chr1(12335573--12336789)	WUN-motif	AAATTACT	561	8	-	Nicotiana glutinosa
Cs1g10310.1chr1(12335573--12336789)	WUN-motif	AAATTACT	1181	8	-	Nicotiana glutinosa
Cs1g10310.1chr1(12335573--12336789)	CAT-box	GCCACT	457	6	-	Arabidopsis thaliana	cis-acting regulatory element related to meristem expression
Cs1g10310.1chr1(12335573--12336789)	as-1	TGACG	626	5	+	Arabidopsis thaliana
Cs1g10310.1chr1(12335573--12336789)	as-1	TGACG	783	5	-	Arabidopsis thaliana
Cs1g10310.1chr1(12335573--12336789)	as-1	TGACG	947	5	+	Arabidopsis thaliana
Cs1g10310.1chr1(12335573--12336789)	AT~TATA-box	TATATA	99	6	+	Arabidopsis thaliana
Cs1g10310.1chr1(12335573--12336789)	TCA	TCATCTTCAT	1117	9	-	Pisum sativum
Cs1g10310.1chr1(12335573--12336789)	CAAT-box	CAAT	7	4	-	Nicotiana glutinosa
Cs1g10310.1chr1(12335573--12336789)	CAAT-box	CAAT	26	4	+	Nicotiana glutinosa
Cs1g10310.1chr1(12335573--12336789)	CAAT-box	CAAT	28	4	-	Nicotiana glutinosa
Cs1g10310.1chr1(12335573--12336789)	CAAT-box	CCAAT	37	5	-	Arabidopsis thaliana	common cis-acting element in promoter and enhancer regions
Cs1g10310.1chr1(12335573--12336789)	CAAT-box	CAAAT	65	5	-	Pisum sativum	common cis-acting element in promoter and enhancer regions
Cs1g10310.1chr1(12335573--12336789)	CAAT-box	CAAT	105	4	-	Nicotiana glutinosa
Cs1g10310.1chr1(12335573--12336789)	CAAT-box	CAAT	142	4	-	Nicotiana glutinosa
Cs1g10310.1chr1(12335573--12336789)	CAAT-box	CAAT	164	4	-	Nicotiana glutinosa
Cs1g10310.1chr1(12335573--12336789)	CAAT-box	CCAAT	228	5	-	Arabidopsis thaliana	common cis-acting element in promoter and enhancer regions
Cs1g10310.1chr1(12335573--12336789)	CAAT-box	CCAAT	262	5	+	Arabidopsis thaliana	common cis-acting element in promoter and enhancer regions
Cs1g10310.1chr1(12335573--12336789)	CAAT-box	CAAT	263	4	+	Nicotiana glutinosa
Cs1g10310.1chr1(12335573--12336789)	CAAT-box	CCAAT	310	5	-	Arabidopsis thaliana	common cis-acting element in promoter and enhancer regions
Cs1g10310.1chr1(12335573--12336789)	CAAT-box	CAAAT	393	5	+	Pisum sativum	common cis-acting element in promoter and enhancer regions
Cs1g10310.1chr1(12335573--12336789)	CAAT-box	CAAT	412	4	+	Nicotiana glutinosa
Cs1g10310.1chr1(12335573--12336789)	CAAT-box	CAAT	434	4	-	Nicotiana glutinosa
Cs1g10310.1chr1(12335573--12336789)	CAAT-box	CAAT	468	4	-	Nicotiana glutinosa
Cs1g10310.1chr1(12335573--12336789)	CAAT-box	CAAT	494	4	+	Nicotiana glutinosa
Cs1g10310.1chr1(12335573--12336789)	CAAT-box	CAAT	543	4	+	Nicotiana glutinosa
Cs1g10310.1chr1(12335573--12336789)	CAAT-box	CAAT	569	4	-	Nicotiana glutinosa
Cs1g10310.1chr1(12335573--12336789)	CAAT-box	CAAT	580	4	+	Nicotiana glutinosa
Cs1g10310.1chr1(12335573--12336789)	CAAT-box	CAAT	624	4	-	Nicotiana glutinosa
Cs1g10310.1chr1(12335573--12336789)	CAAT-box	CCAAT	633	5	+	Arabidopsis thaliana	common cis-acting element in promoter and enhancer regions
Cs1g10310.1chr1(12335573--12336789)	CAAT-box	CAAT	634	4	+	Nicotiana glutinosa
Cs1g10310.1chr1(12335573--12336789)	CAAT-box	CCAAT	641	5	-	Arabidopsis thaliana	common cis-acting element in promoter and enhancer regions
Cs1g10310.1chr1(12335573--12336789)	CAAT-box	CAAT	655	4	+	Nicotiana glutinosa
Cs1g10310.1chr1(12335573--12336789)	CAAT-box	CCAAT	826	5	+	Arabidopsis thaliana	common cis-acting element in promoter and enhancer regions
Cs1g10310.1chr1(12335573--12336789)	CAAT-box	CAAT	827	4	+	Nicotiana glutinosa
Cs1g10310.1chr1(12335573--12336789)	CAAT-box	CAAT	845	4	-	Nicotiana glutinosa
Cs1g10310.1chr1(12335573--12336789)	CAAT-box	CAAT	878	4	+	Nicotiana glutinosa
Cs1g10310.1chr1(12335573--12336789)	CAAT-box	CAAT	977	4	-	Nicotiana glutinosa
Cs1g10310.1chr1(12335573--12336789)	CAAT-box	CAAT	981	4	+	Nicotiana glutinosa
Cs1g10310.1chr1(12335573--12336789)	CAAT-box	CAAT	1044	4	-	Nicotiana glutinosa
Cs1g10310.1chr1(12335573--12336789)	CAAT-box	CAAT	1076	4	+	Nicotiana glutinosa
Cs1g10310.1chr1(12335573--12336789)	CAAT-box	CAAAT	1085	5	-	Pisum sativum	common cis-acting element in promoter and enhancer regions
Cs1g10310.1chr1(12335573--12336789)	CAAT-box	CCAAT	1106	5	-	Arabidopsis thaliana	common cis-acting element in promoter and enhancer regions
Cs1g10310.1chr1(12335573--12336789)	CAAT-box	CAAAT	1162	5	+	Pisum sativum	common cis-acting element in promoter and enhancer regions
Cs1g10310.1chr1(12335573--12336789)	CAAT-box	CAAT	1194	4	-	Nicotiana glutinosa
Cs1g10310.1chr1(12335573--12336789)	TGACG-motif	TGACG	626	5	+	Hordeum vulgare	cis-acting regulatory element involved in the MeJA-responsiveness
Cs1g10310.1chr1(12335573--12336789)	TGACG-motif	TGACG	783	5	-	Hordeum vulgare	cis-acting regulatory element involved in the MeJA-responsiveness
Cs1g10310.1chr1(12335573--12336789)	TGACG-motif	TGACG	947	5	+	Hordeum vulgare	cis-acting regulatory element involved in the MeJA-responsiveness
Cs1g10310.1chr1(12335573--12336789)	G-Box	CACGTG	813	6	-	Pisum sativum	cis-acting regulatory element involved in light responsiveness
Cs1g10310.1chr1(12335573--12336789)	G-box	CACGTG	813	6	-	Arabidopsis thaliana	cis-acting regulatory element involved in light responsiveness
Cs1g10310.1chr1(12335573--12336789)	GT1-motif	GGTTAA	374	6	+	Arabidopsis thaliana	light responsive element
Cs1g10310.1chr1(12335573--12336789)	GT1-motif	GGTTAA	1095	6	+	Arabidopsis thaliana	light responsive element
Cs1g10310.1chr1(12335573--12336789)	WRE3	CCACCT	1014	6	+	Pisum sativum
Cs1g10310.1chr1(12335573--12336789)	MRE	AACCTAA	254	7	+	Petroselinum crispum	MYB binding site involved in light responsiveness
Cs1g10310.1chr1(12335573--12336789)	ARE	AAACCA	259	6	+	Zea mays	cis-acting regulatory element essential for the anaerobic induction
Cs1g10310.1chr1(12335573--12336789)	TATA-box	TATA	2	4	+	Arabidopsis thaliana	core promoter element around -30 of transcription start
Cs1g10310.1chr1(12335573--12336789)	TATA-box	TATACA	97	6	-	Helianthus annuus	core promoter element around -30 of transcription start
Cs1g10310.1chr1(12335573--12336789)	TATA-box	TATATA	99	6	+	Arabidopsis thaliana	core promoter element around -30 of transcription start
Cs1g10310.1chr1(12335573--12336789)	TATA-box	ATATAA	100	6	+	Brassica oleracea	core promoter element around -30 of transcription start
Cs1g10310.1chr1(12335573--12336789)	TATA-box	TATA	101	4	+	Arabidopsis thaliana	core promoter element around -30 of transcription start
Cs1g10310.1chr1(12335573--12336789)	TATA-box	TACAAAA	114	7	-	Oryza sativa	core promoter element around -30 of transcription start
Cs1g10310.1chr1(12335573--12336789)	TATA-box	TATACA	117	6	-	Helianthus annuus	core promoter element around -30 of transcription start
Cs1g10310.1chr1(12335573--12336789)	TATA-box	TATA	119	4	+	Arabidopsis thaliana	core promoter element around -30 of transcription start
Cs1g10310.1chr1(12335573--12336789)	TATA-box	TACAAAA	121	7	+	Oryza sativa	core promoter element around -30 of transcription start
Cs1g10310.1chr1(12335573--12336789)	TATA-box	ATATAA	283	6	+	Brassica oleracea	core promoter element around -30 of transcription start
Cs1g10310.1chr1(12335573--12336789)	TATA-box	TATA	284	4	+	Arabidopsis thaliana	core promoter element around -30 of transcription start
Cs1g10310.1chr1(12335573--12336789)	TATA-box	TATAA	448	5	-	Arabidopsis thaliana	core promoter element around -30 of transcription start
Cs1g10310.1chr1(12335573--12336789)	TATA-box	TATA	449	4	+	Arabidopsis thaliana	core promoter element around -30 of transcription start
Cs1g10310.1chr1(12335573--12336789)	TATA-box	ccTATAAAaa	599	9	+	Arabidopsis thaliana	core promoter element around -30 of transcription start
Cs1g10310.1chr1(12335573--12336789)	TATA-box	TATA	601	4	+	Arabidopsis thaliana	core promoter element around -30 of transcription start
Cs1g10310.1chr1(12335573--12336789)	TATA-box	TATA	805	4	-	Arabidopsis thaliana	core promoter element around -30 of transcription start
Cs1g10310.1chr1(12335573--12336789)	TATA-box	ATTATA	972	6	+	Brassica napus	core promoter element around -30 of transcription start
Cs1g10310.1chr1(12335573--12336789)	TATA-box	TATAA	973	5	-	Arabidopsis thaliana	core promoter element around -30 of transcription start
Cs1g10310.1chr1(12335573--12336789)	TATA-box	TATA	974	4	-	Arabidopsis thaliana	core promoter element around -30 of transcription start
Cs1g10310.1chr1(12335573--12336789)	Unnamed__4	CTCC	78	4	+	Petroselinum hortense
Cs1g10310.1chr1(12335573--12336789)	Unnamed__4	CTCC	315	4	-	Petroselinum hortense
Cs1g10310.1chr1(12335573--12336789)	Unnamed__4	CTCC	453	4	-	Petroselinum hortense
Cs1g10310.1chr1(12335573--12336789)	Unnamed__4	CTCC	536	4	+	Petroselinum hortense
Cs1g10310.1chr1(12335573--12336789)	Unnamed__4	CTCC	835	4	+	Petroselinum hortense
Cs1g10310.1chr1(12335573--12336789)	Unnamed__4	CTCC	1012	4	+	Petroselinum hortense
Cs1g10310.1chr1(12335573--12336789)	Unnamed__4	CTCC	1109	4	-	Petroselinum hortense
Cs1g10310.1chr1(12335573--12336789)	MYB	TAACCA	445	6	-	Arabidopsis thaliana
Cs1g10310.1chr1(12335573--12336789)	MYC	CAATTG	26	6	+	Arabidopsis thaliana
Cs1g10310.1chr1(12335573--12336789)	MYC	CATGTG	462	6	-	Arabidopsis thaliana
Cs1g10310.1chr1(12335573--12336789)	MYC	CATTTG	1084	6	+	Arabidopsis thaliana
Cs1g10310.1chr1(12335573--12336789)	ABRE	CACGTG	813	6	-	Arabidopsis thaliana	cis-acting element involved in the abscisic acid responsiveness
Cs1g10310.1chr1(12335573--12336789)	ABRE	ACGTG	814	5	+	Arabidopsis thaliana	cis-acting element involved in the abscisic acid responsiveness
Cs1g10310.1chr1(12336913--12337923)		motif_sequence	79	4	-	organism	short_function
Cs1g10310.1chr1(12336913--12337923)		motif_sequence	181	4	+	organism	short_function
Cs1g10310.1chr1(12336913--12337923)		motif_sequence	332	4	+	organism	short_function
Cs1g10310.1chr1(12336913--12337923)		motif_sequence	483	4	+	organism	short_function
Cs1g10310.1chr1(12336913--12337923)		motif_sequence	810	4	-	organism	short_function
Cs1g10310.1chr1(12336913--12337923)		motif_sequence	880	4	+	organism	short_function
Cs1g10310.1chr1(12336913--12337923)		motif_sequence	885	4	+	organism	short_function
Cs1g10310.1chr1(12336913--12337923)		motif_sequence	950	4	+	organism	short_function
Cs1g10310.1chr1(12336913--12337923)		motif_sequence	966	4	+	organism	short_function
Cs1g10310.1chr1(12336913--12337923)	ERE	ATTTTAAA	325	8	+	Nicotiana glutinos
Cs1g10310.1chr1(12336913--12337923)	F-box	CTATTCTCATT	685	10	-	Lycopersicon esculentum
Cs1g10310.1chr1(12336913--12337923)	CGTCA-motif	CGTCA	272	5	-	Hordeum vulgare	cis-acting regulatory element involved in the MeJA-responsiveness
Cs1g10310.1chr1(12336913--12337923)	CGTCA-motif	CGTCA	501	5	+	Hordeum vulgare	cis-acting regulatory element involved in the MeJA-responsiveness
Cs1g10310.1chr1(12336913--12337923)	CGTCA-motif	CGTCA	603	5	+	Hordeum vulgare	cis-acting regulatory element involved in the MeJA-responsiveness
Cs1g10310.1chr1(12336913--12337923)	CAT-box	GCCACT	793	6	-	Arabidopsis thaliana	cis-acting regulatory element related to meristem expression
Cs1g10310.1chr1(12336913--12337923)	as-1	TGACG	272	5	+	Arabidopsis thaliana
Cs1g10310.1chr1(12336913--12337923)	as-1	TGACG	501	5	-	Arabidopsis thaliana
Cs1g10310.1chr1(12336913--12337923)	as-1	TGACG	603	5	-	Arabidopsis thaliana
Cs1g10310.1chr1(12336913--12337923)	P-box	CCTTTTG	611	7	-	Oryza sativa	gibberellin-responsive element
Cs1g10310.1chr1(12336913--12337923)	AE-box	AGAAACAA	569	8	-	Arabidopsis thaliana	part of a module for light response
Cs1g10310.1chr1(12336913--12337923)	GARE-motif	TCTGTTG	294	7	+	Brassica oleracea	gibberellin-responsive element
Cs1g10310.1chr1(12336913--12337923)	CAAT-box	CAAAT	20	5	-	Pisum sativum	common cis-acting element in promoter and enhancer regions
Cs1g10310.1chr1(12336913--12337923)	CAAT-box	CAAT	86	4	-	Nicotiana glutinosa
Cs1g10310.1chr1(12336913--12337923)	CAAT-box	CAAT	155	4	-	Nicotiana glutinosa
Cs1g10310.1chr1(12336913--12337923)	CAAT-box	CAAAT	264	5	+	Pisum sativum	common cis-acting element in promoter and enhancer regions
Cs1g10310.1chr1(12336913--12337923)	CAAT-box	CAAT	267	4	-	Nicotiana glutinosa
Cs1g10310.1chr1(12336913--12337923)	CAAT-box	CAAT	288	4	-	Nicotiana glutinosa
Cs1g10310.1chr1(12336913--12337923)	CAAT-box	CCAAT	340	5	+	Arabidopsis thaliana	common cis-acting element in promoter and enhancer regions
Cs1g10310.1chr1(12336913--12337923)	CAAT-box	CAAT	341	4	+	Nicotiana glutinosa
Cs1g10310.1chr1(12336913--12337923)	CAAT-box	CAAT	504	4	+	Nicotiana glutinosa
Cs1g10310.1chr1(12336913--12337923)	CAAT-box	CAAT	556	4	-	Nicotiana glutinosa
Cs1g10310.1chr1(12336913--12337923)	CAAT-box	CAAT	564	4	-	Nicotiana glutinosa
Cs1g10310.1chr1(12336913--12337923)	CAAT-box	CAAT	588	4	-	Nicotiana glutinosa
Cs1g10310.1chr1(12336913--12337923)	CAAT-box	CAAAT	638	5	+	Pisum sativum	common cis-acting element in promoter and enhancer regions
Cs1g10310.1chr1(12336913--12337923)	CAAT-box	CAAAT	743	5	-	Pisum sativum	common cis-acting element in promoter and enhancer regions
Cs1g10310.1chr1(12336913--12337923)	CAAT-box	CAAT	832	4	-	Nicotiana glutinosa
Cs1g10310.1chr1(12336913--12337923)	CAAT-box	CAAT	843	4	+	Nicotiana glutinosa
Cs1g10310.1chr1(12336913--12337923)	CAAT-box	CAAAT	866	5	-	Pisum sativum	common cis-acting element in promoter and enhancer regions
Cs1g10310.1chr1(12336913--12337923)	CAAT-box	CAAT	996	4	-	Nicotiana glutinosa
Cs1g10310.1chr1(12336913--12337923)	Myb	TAACTG	722	6	+	Arabidopsis thaliana
Cs1g10310.1chr1(12336913--12337923)	TGACG-motif	TGACG	272	5	+	Hordeum vulgare	cis-acting regulatory element involved in the MeJA-responsiveness
Cs1g10310.1chr1(12336913--12337923)	TGACG-motif	TGACG	501	5	-	Hordeum vulgare	cis-acting regulatory element involved in the MeJA-responsiveness
Cs1g10310.1chr1(12336913--12337923)	TGACG-motif	TGACG	603	5	-	Hordeum vulgare	cis-acting regulatory element involved in the MeJA-responsiveness
Cs1g10310.1chr1(12336913--12337923)	LAMP-element	CTTTATCA	732	8	+	Pisum sativum	part of a light responsive element
Cs1g10310.1chr1(12336913--12337923)	ARE	AAACCA	68	6	+	Zea mays	cis-acting regulatory element essential for the anaerobic induction
Cs1g10310.1chr1(12336913--12337923)	TATA-box	TATAA	6	5	-	Arabidopsis thaliana	core promoter element around -30 of transcription start
Cs1g10310.1chr1(12336913--12337923)	TATA-box	TATA	7	4	+	Arabidopsis thaliana	core promoter element around -30 of transcription start
Cs1g10310.1chr1(12336913--12337923)	TATA-box	ATTATA	31	6	+	Brassica napus	core promoter element around -30 of transcription start
Cs1g10310.1chr1(12336913--12337923)	TATA-box	TATAA	32	5	-	Arabidopsis thaliana	core promoter element around -30 of transcription start
Cs1g10310.1chr1(12336913--12337923)	TATA-box	TATA	33	4	+	Arabidopsis thaliana	core promoter element around -30 of transcription start
Cs1g10310.1chr1(12336913--12337923)	TATA-box	ATTATA	160	6	+	Brassica napus	core promoter element around -30 of transcription start
Cs1g10310.1chr1(12336913--12337923)	TATA-box	TATAA	161	5	-	Arabidopsis thaliana	core promoter element around -30 of transcription start
Cs1g10310.1chr1(12336913--12337923)	TATA-box	TATA	162	4	+	Arabidopsis thaliana	core promoter element around -30 of transcription start
Cs1g10310.1chr1(12336913--12337923)	TATA-box	ccTATAAAaa	476	9	-	Arabidopsis thaliana	core promoter element around -30 of transcription start
Cs1g10310.1chr1(12336913--12337923)	TATA-box	TATAAAA	477	7	-	Pisum sativum	core promoter element around -30 of transcription start
Cs1g10310.1chr1(12336913--12337923)	TATA-box	TATAAA	478	6	-	Helianthus annuus	core promoter element around -30 of transcription start
Cs1g10310.1chr1(12336913--12337923)	TATA-box	TATAA	479	5	-	Arabidopsis thaliana	core promoter element around -30 of transcription start
Cs1g10310.1chr1(12336913--12337923)	TATA-box	TATA	480	4	+	Arabidopsis thaliana	core promoter element around -30 of transcription start
Cs1g10310.1chr1(12336913--12337923)	TATA-box	TATA	489	4	+	Arabidopsis thaliana	core promoter element around -30 of transcription start
Cs1g10310.1chr1(12336913--12337923)	Unnamed__4	CTCC	399	4	-	Petroselinum hortense
Cs1g10310.1chr1(12336913--12337923)	Unnamed__4	CTCC	469	4	-	Petroselinum hortense
Cs1g10310.1chr1(12336913--12337923)	Unnamed__4	CTCC	779	4	+	Petroselinum hortense
Cs1g10310.1chr1(12336913--12337923)	Unnamed__4	CTCC	897	4	+	Petroselinum hortense
Cs1g10310.1chr1(12336913--12337923)	MYB	CAACCA	101	6	-	Arabidopsis thaliana
Cs1g10310.1chr1(12336913--12337923)	MYB	CAACCA	218	6	+	Arabidopsis thaliana
Cs1g10310.1chr1(12336913--12337923)	MYB	CAACAG	295	6	-	Arabidopsis thaliana
Cs1g10310.1chr1(12336913--12337923)	MYB	CAACCA	509	6	-	Arabidopsis thaliana
Cs1g10310.1chr1(12336913--12337923)	Myc	TCTCTTA	574	7	+	Arabidopsis thaliana
Cs1g10310.1chr1(12336913--12337923)	TCA-element	CCATCTTTTT	93	9	+	Nicotiana tabacum	cis-acting element involved in salicylic acid responsiveness
Cs1g10310.1chr1(12336913--12337923)	MYC	CATGTG	238	6	-	Arabidopsis thaliana
Cs1g10310.1chr1(12336913--12337923)	MYC	CATGTG	550	6	+	Arabidopsis thaliana
Cs1g10310.1chr1(12336913--12337923)	MYC	CATGTG	582	6	+	Arabidopsis thaliana
Cs1g10310.1chr1(12336913--12337923)	TCT-motif	TCTTAC	194	6	-	Arabidopsis thaliana	part of a light responsive element
Cs1g10310.1chr1(12336913--12337923)	ATCT-motif	AATCTAATCC	29	9	-	Pisum sativum	part of a conserved DNA module involved in light responsiveness
Cs1g10310.1chr1(12336913--12337923)	Myb-binding site	CAACAG	295	6	-	Nicotiana tabacum
Cs1g10310.2chr1(12336913--12338612)		motif_sequence	79	4	-	organism	short_function
Cs1g10310.2chr1(12336913--12338612)		motif_sequence	181	4	+	organism	short_function
Cs1g10310.2chr1(12336913--12338612)		motif_sequence	332	4	+	organism	short_function
Cs1g10310.2chr1(12336913--12338612)		motif_sequence	483	4	+	organism	short_function
Cs1g10310.2chr1(12336913--12338612)		motif_sequence	810	4	-	organism	short_function
Cs1g10310.2chr1(12336913--12338612)		motif_sequence	880	4	+	organism	short_function
Cs1g10310.2chr1(12336913--12338612)		motif_sequence	885	4	+	organism	short_function
Cs1g10310.2chr1(12336913--12338612)		motif_sequence	950	4	+	organism	short_function
Cs1g10310.2chr1(12336913--12338612)		motif_sequence	966	4	+	organism	short_function
Cs1g10310.2chr1(12336913--12338612)		motif_sequence	1079	4	-	organism	short_function
Cs1g10310.2chr1(12336913--12338612)		motif_sequence	1285	4	+	organism	short_function
Cs1g10310.2chr1(12336913--12338612)		motif_sequence	1297	4	+	organism	short_function
Cs1g10310.2chr1(12336913--12338612)		motif_sequence	1374	4	+	organism	short_function
Cs1g10310.2chr1(12336913--12338612)		motif_sequence	1384	4	-	organism	short_function
Cs1g10310.2chr1(12336913--12338612)		motif_sequence	1511	4	-	organism	short_function
Cs1g10310.2chr1(12336913--12338612)	ERE	ATTTTAAA	325	8	+	Nicotiana glutinos
Cs1g10310.2chr1(12336913--12338612)	ERE	ATTTTAAA	1173	8	+	Nicotiana glutinos
Cs1g10310.2chr1(12336913--12338612)	ERE	ATTTCATA	1330	8	+	Nicotiana glutinos
Cs1g10310.2chr1(12336913--12338612)	F-box	CTATTCTCATT	685	10	-	Lycopersicon esculentum
Cs1g10310.2chr1(12336913--12338612)	CGTCA-motif	CGTCA	272	5	-	Hordeum vulgare	cis-acting regulatory element involved in the MeJA-responsiveness
Cs1g10310.2chr1(12336913--12338612)	CGTCA-motif	CGTCA	501	5	+	Hordeum vulgare	cis-acting regulatory element involved in the MeJA-responsiveness
Cs1g10310.2chr1(12336913--12338612)	CGTCA-motif	CGTCA	603	5	+	Hordeum vulgare	cis-acting regulatory element involved in the MeJA-responsiveness
Cs1g10310.2chr1(12336913--12338612)	CGTCA-motif	CGTCA	1220	5	-	Hordeum vulgare	cis-acting regulatory element involved in the MeJA-responsiveness
Cs1g10310.2chr1(12336913--12338612)	Gap-box	CAAATGAA(A/G)A	1230	9.5	-	Arabidopsis thaliana	part of a light responsive element
Cs1g10310.2chr1(12336913--12338612)	WUN-motif	AAATTACT	1527	8	-	Nicotiana glutinosa
Cs1g10310.2chr1(12336913--12338612)	CAT-box	GCCACT	793	6	-	Arabidopsis thaliana	cis-acting regulatory element related to meristem expression
Cs1g10310.2chr1(12336913--12338612)	as-1	TGACG	272	5	+	Arabidopsis thaliana
Cs1g10310.2chr1(12336913--12338612)	as-1	TGACG	501	5	-	Arabidopsis thaliana
Cs1g10310.2chr1(12336913--12338612)	as-1	TGACG	603	5	-	Arabidopsis thaliana
Cs1g10310.2chr1(12336913--12338612)	as-1	TGACG	1220	5	+	Arabidopsis thaliana
Cs1g10310.2chr1(12336913--12338612)	STRE	AGGGG	1103	5	+	Arabidopsis thaliana
Cs1g10310.2chr1(12336913--12338612)	STRE	AGGGG	1655	5	-	Arabidopsis thaliana
Cs1g10310.2chr1(12336913--12338612)	P-box	CCTTTTG	611	7	-	Oryza sativa	gibberellin-responsive element
Cs1g10310.2chr1(12336913--12338612)	L-box	ATCCCACCTAC	1511	10	-	Petroselinum crispum	part of a light responsive element
Cs1g10310.2chr1(12336913--12338612)	AE-box	AGAAACAA	569	8	-	Arabidopsis thaliana	part of a module for light response
Cs1g10310.2chr1(12336913--12338612)	AE-box	AGAAACAA	1237	8	-	Arabidopsis thaliana	part of a module for light response
Cs1g10310.2chr1(12336913--12338612)	AE-box	AGAAACAA	1455	8	+	Arabidopsis thaliana	part of a module for light response
Cs1g10310.2chr1(12336913--12338612)	GARE-motif	TCTGTTG	294	7	+	Brassica oleracea	gibberellin-responsive element
Cs1g10310.2chr1(12336913--12338612)	GARE-motif	TCTGTTG	1534	7	+	Brassica oleracea	gibberellin-responsive element
Cs1g10310.2chr1(12336913--12338612)	CAAT-box	CAAAT	20	5	-	Pisum sativum	common cis-acting element in promoter and enhancer regions
Cs1g10310.2chr1(12336913--12338612)	CAAT-box	CAAT	86	4	-	Nicotiana glutinosa
Cs1g10310.2chr1(12336913--12338612)	CAAT-box	CAAT	155	4	-	Nicotiana glutinosa
Cs1g10310.2chr1(12336913--12338612)	CAAT-box	CAAAT	264	5	+	Pisum sativum	common cis-acting element in promoter and enhancer regions
Cs1g10310.2chr1(12336913--12338612)	CAAT-box	CAAT	267	4	-	Nicotiana glutinosa
Cs1g10310.2chr1(12336913--12338612)	CAAT-box	CAAT	288	4	-	Nicotiana glutinosa
Cs1g10310.2chr1(12336913--12338612)	CAAT-box	CCAAT	340	5	+	Arabidopsis thaliana	common cis-acting element in promoter and enhancer regions
Cs1g10310.2chr1(12336913--12338612)	CAAT-box	CAAT	341	4	+	Nicotiana glutinosa
Cs1g10310.2chr1(12336913--12338612)	CAAT-box	CAAT	504	4	+	Nicotiana glutinosa
Cs1g10310.2chr1(12336913--12338612)	CAAT-box	CAAT	556	4	-	Nicotiana glutinosa
Cs1g10310.2chr1(12336913--12338612)	CAAT-box	CAAT	564	4	-	Nicotiana glutinosa
Cs1g10310.2chr1(12336913--12338612)	CAAT-box	CAAT	588	4	-	Nicotiana glutinosa
Cs1g10310.2chr1(12336913--12338612)	CAAT-box	CAAAT	638	5	+	Pisum sativum	common cis-acting element in promoter and enhancer regions
Cs1g10310.2chr1(12336913--12338612)	CAAT-box	CAAAT	743	5	-	Pisum sativum	common cis-acting element in promoter and enhancer regions
Cs1g10310.2chr1(12336913--12338612)	CAAT-box	CAAT	832	4	-	Nicotiana glutinosa
Cs1g10310.2chr1(12336913--12338612)	CAAT-box	CAAT	843	4	+	Nicotiana glutinosa
Cs1g10310.2chr1(12336913--12338612)	CAAT-box	CAAAT	866	5	-	Pisum sativum	common cis-acting element in promoter and enhancer regions
Cs1g10310.2chr1(12336913--12338612)	CAAT-box	CAAT	996	4	-	Nicotiana glutinosa
Cs1g10310.2chr1(12336913--12338612)	CAAT-box	CAAAT	1096	5	-	Pisum sativum	common cis-acting element in promoter and enhancer regions
Cs1g10310.2chr1(12336913--12338612)	CAAT-box	CCCAATTT	1111	8	-	Arabidopsis thaliana	common cis-acting element in promoter and enhancer regions
Cs1g10310.2chr1(12336913--12338612)	CAAT-box	CCAAT	1113	5	-	Arabidopsis thaliana	common cis-acting element in promoter and enhancer regions
Cs1g10310.2chr1(12336913--12338612)	CAAT-box	CAAT	1166	4	-	Nicotiana glutinosa
Cs1g10310.2chr1(12336913--12338612)	CAAT-box	CAAAT	1235	5	-	Pisum sativum	common cis-acting element in promoter and enhancer regions
Cs1g10310.2chr1(12336913--12338612)	CAAT-box	CAAT	1309	4	-	Nicotiana glutinosa
Cs1g10310.2chr1(12336913--12338612)	CAAT-box	CCAAT	1325	5	+	Arabidopsis thaliana	common cis-acting element in promoter and enhancer regions
Cs1g10310.2chr1(12336913--12338612)	CAAT-box	CAAT	1326	4	+	Nicotiana glutinosa
Cs1g10310.2chr1(12336913--12338612)	CAAT-box	CAAT	1356	4	-	Nicotiana glutinosa
Cs1g10310.2chr1(12336913--12338612)	CAAT-box	CAAT	1379	4	+	Nicotiana glutinosa
Cs1g10310.2chr1(12336913--12338612)	CAAT-box	CAAT	1381	4	-	Nicotiana glutinosa
Cs1g10310.2chr1(12336913--12338612)	CAAT-box	CAAT	1401	4	+	Nicotiana glutinosa
Cs1g10310.2chr1(12336913--12338612)	CAAT-box	CAAAT	1416	5	-	Pisum sativum	common cis-acting element in promoter and enhancer regions
Cs1g10310.2chr1(12336913--12338612)	CAAT-box	CAAT	1449	4	-	Nicotiana glutinosa
Cs1g10310.2chr1(12336913--12338612)	CAAT-box	CAAT	1460	4	+	Nicotiana glutinosa
Cs1g10310.2chr1(12336913--12338612)	CAAT-box	CAAT	1504	4	-	Nicotiana glutinosa
Cs1g10310.2chr1(12336913--12338612)	CAAT-box	CAAT	1520	4	-	Nicotiana glutinosa
Cs1g10310.2chr1(12336913--12338612)	CAAT-box	CAAAT	1551	5	+	Pisum sativum	common cis-acting element in promoter and enhancer regions
Cs1g10310.2chr1(12336913--12338612)	CAAT-box	CAAT	1620	4	+	Nicotiana glutinosa
Cs1g10310.2chr1(12336913--12338612)	CAAT-box	CAAT	1641	4	-	Nicotiana glutinosa
Cs1g10310.2chr1(12336913--12338612)	CAAT-box	CCAAT	1668	5	+	Arabidopsis thaliana	common cis-acting element in promoter and enhancer regions
Cs1g10310.2chr1(12336913--12338612)	CAAT-box	CAAT	1669	4	+	Nicotiana glutinosa
Cs1g10310.2chr1(12336913--12338612)	CAAT-box	CAAAT	1680	5	-	Pisum sativum	common cis-acting element in promoter and enhancer regions
Cs1g10310.2chr1(12336913--12338612)	Myb	TAACTG	722	6	+	Arabidopsis thaliana
Cs1g10310.2chr1(12336913--12338612)	Myb	CAACTG	1198	6	+	Arabidopsis thaliana
Cs1g10310.2chr1(12336913--12338612)	TGACG-motif	TGACG	272	5	+	Hordeum vulgare	cis-acting regulatory element involved in the MeJA-responsiveness
Cs1g10310.2chr1(12336913--12338612)	TGACG-motif	TGACG	501	5	-	Hordeum vulgare	cis-acting regulatory element involved in the MeJA-responsiveness
Cs1g10310.2chr1(12336913--12338612)	TGACG-motif	TGACG	603	5	-	Hordeum vulgare	cis-acting regulatory element involved in the MeJA-responsiveness
Cs1g10310.2chr1(12336913--12338612)	TGACG-motif	TGACG	1220	5	+	Hordeum vulgare	cis-acting regulatory element involved in the MeJA-responsiveness
Cs1g10310.2chr1(12336913--12338612)	GT1-motif	GGTTAA	1130	6	+	Arabidopsis thaliana	light responsive element
Cs1g10310.2chr1(12336913--12338612)	LAMP-element	CTTTATCA	732	8	+	Pisum sativum	part of a light responsive element
Cs1g10310.2chr1(12336913--12338612)	ARE	AAACCA	68	6	+	Zea mays	cis-acting regulatory element essential for the anaerobic induction
Cs1g10310.2chr1(12336913--12338612)	TATA-box	TATAA	6	5	-	Arabidopsis thaliana	core promoter element around -30 of transcription start
Cs1g10310.2chr1(12336913--12338612)	TATA-box	TATA	7	4	+	Arabidopsis thaliana	core promoter element around -30 of transcription start
Cs1g10310.2chr1(12336913--12338612)	TATA-box	ATTATA	31	6	+	Brassica napus	core promoter element around -30 of transcription start
Cs1g10310.2chr1(12336913--12338612)	TATA-box	TATAA	32	5	-	Arabidopsis thaliana	core promoter element around -30 of transcription start
Cs1g10310.2chr1(12336913--12338612)	TATA-box	TATA	33	4	+	Arabidopsis thaliana	core promoter element around -30 of transcription start
Cs1g10310.2chr1(12336913--12338612)	TATA-box	ATTATA	160	6	+	Brassica napus	core promoter element around -30 of transcription start
Cs1g10310.2chr1(12336913--12338612)	TATA-box	TATAA	161	5	-	Arabidopsis thaliana	core promoter element around -30 of transcription start
Cs1g10310.2chr1(12336913--12338612)	TATA-box	TATA	162	4	+	Arabidopsis thaliana	core promoter element around -30 of transcription start
Cs1g10310.2chr1(12336913--12338612)	TATA-box	ccTATAAAaa	476	9	-	Arabidopsis thaliana	core promoter element around -30 of transcription start
Cs1g10310.2chr1(12336913--12338612)	TATA-box	TATAAAA	477	7	-	Pisum sativum	core promoter element around -30 of transcription start
Cs1g10310.2chr1(12336913--12338612)	TATA-box	TATAAA	478	6	-	Helianthus annuus	core promoter element around -30 of transcription start
Cs1g10310.2chr1(12336913--12338612)	TATA-box	TATAA	479	5	-	Arabidopsis thaliana	core promoter element around -30 of transcription start
Cs1g10310.2chr1(12336913--12338612)	TATA-box	TATA	480	4	+	Arabidopsis thaliana	core promoter element around -30 of transcription start
Cs1g10310.2chr1(12336913--12338612)	TATA-box	TATA	489	4	+	Arabidopsis thaliana	core promoter element around -30 of transcription start
Cs1g10310.2chr1(12336913--12338612)	TATA-box	TACAAAA	1042	7	+	Oryza sativa	core promoter element around -30 of transcription start
Cs1g10310.2chr1(12336913--12338612)	TATA-box	TATA	1275	4	-	Arabidopsis thaliana	core promoter element around -30 of transcription start
Cs1g10310.2chr1(12336913--12338612)	TATA-box	ATATAT	1335	6	-	Brassica napus	core promoter element around -30 of transcription start
Cs1g10310.2chr1(12336913--12338612)	TATA-box	TATA	1336	4	-	Arabidopsis thaliana	core promoter element around -30 of transcription start
Cs1g10310.2chr1(12336913--12338612)	TATA-box	TATAA	1445	5	-	Arabidopsis thaliana	core promoter element around -30 of transcription start
Cs1g10310.2chr1(12336913--12338612)	TATA-box	TATA	1446	4	-	Arabidopsis thaliana	core promoter element around -30 of transcription start
Cs1g10310.2chr1(12336913--12338612)	Unnamed__4	CTCC	399	4	-	Petroselinum hortense
Cs1g10310.2chr1(12336913--12338612)	Unnamed__4	CTCC	469	4	-	Petroselinum hortense
Cs1g10310.2chr1(12336913--12338612)	Unnamed__4	CTCC	779	4	+	Petroselinum hortense
Cs1g10310.2chr1(12336913--12338612)	Unnamed__4	CTCC	897	4	+	Petroselinum hortense
Cs1g10310.2chr1(12336913--12338612)	MYB	CAACCA	101	6	-	Arabidopsis thaliana
Cs1g10310.2chr1(12336913--12338612)	MYB	CAACCA	218	6	+	Arabidopsis thaliana
Cs1g10310.2chr1(12336913--12338612)	MYB	CAACAG	295	6	-	Arabidopsis thaliana
Cs1g10310.2chr1(12336913--12338612)	MYB	CAACCA	509	6	-	Arabidopsis thaliana
Cs1g10310.2chr1(12336913--12338612)	MYB	CAACAG	1535	6	-	Arabidopsis thaliana
Cs1g10310.2chr1(12336913--12338612)	Myc	TCTCTTA	574	7	+	Arabidopsis thaliana
Cs1g10310.2chr1(12336913--12338612)	MBS	CAACTG	1198	6	+	Arabidopsis thaliana	MYB binding site involved in drought-inducibility
Cs1g10310.2chr1(12336913--12338612)	TCA-element	CCATCTTTTT	93	9	+	Nicotiana tabacum	cis-acting element involved in salicylic acid responsiveness
Cs1g10310.2chr1(12336913--12338612)	MYC	CATGTG	238	6	-	Arabidopsis thaliana
Cs1g10310.2chr1(12336913--12338612)	MYC	CATGTG	550	6	+	Arabidopsis thaliana
Cs1g10310.2chr1(12336913--12338612)	MYC	CATGTG	582	6	+	Arabidopsis thaliana
Cs1g10310.2chr1(12336913--12338612)	MYC	CATTTG	1234	6	+	Arabidopsis thaliana
Cs1g10310.2chr1(12336913--12338612)	MYC	CAATTG	1379	6	-	Arabidopsis thaliana
Cs1g10310.2chr1(12336913--12338612)	TCT-motif	TCTTAC	194	6	-	Arabidopsis thaliana	part of a light responsive element
Cs1g10310.2chr1(12336913--12338612)	ATCT-motif	AATCTAATCC	29	9	-	Pisum sativum	part of a conserved DNA module involved in light responsiveness
Cs1g10310.2chr1(12336913--12338612)	Myb-binding site	CAACAG	295	6	-	Nicotiana tabacum
Cs1g10310.2chr1(12336913--12338612)	Myb-binding site	CAACAG	1535	6	-	Nicotiana tabacum
Cs1g10310.4chr1(12335573--12336754)		motif_sequence	70	4	-	organism	short_function
Cs1g10310.4chr1(12335573--12336754)		motif_sequence	414	4	+	organism	short_function
Cs1g10310.4chr1(12335573--12336754)		motif_sequence	453	4	-	organism	short_function
Cs1g10310.4chr1(12335573--12336754)		motif_sequence	461	4	-	organism	short_function
Cs1g10310.4chr1(12335573--12336754)		motif_sequence	906	4	-	organism	short_function
Cs1g10310.4chr1(12335573--12336754)		motif_sequence	1040	4	-	organism	short_function
Cs1g10310.4chr1(12335573--12336754)		motif_sequence	1060	4	-	organism	short_function
Cs1g10310.4chr1(12335573--12336754)		motif_sequence	1119	4	-	organism	short_function
Cs1g10310.4chr1(12335573--12336754)	W box	TTGACC	491	6	-	Arabidopsis thaliana
Cs1g10310.4chr1(12335573--12336754)	MYB-like sequence	TAACCA	445	6	-	Arabidopsis thaliana
Cs1g10310.4chr1(12335573--12336754)	CGTCA-motif	CGTCA	626	5	-	Hordeum vulgare	cis-acting regulatory element involved in the MeJA-responsiveness
Cs1g10310.4chr1(12335573--12336754)	CGTCA-motif	CGTCA	783	5	+	Hordeum vulgare	cis-acting regulatory element involved in the MeJA-responsiveness
Cs1g10310.4chr1(12335573--12336754)	CGTCA-motif	CGTCA	947	5	-	Hordeum vulgare	cis-acting regulatory element involved in the MeJA-responsiveness
Cs1g10310.4chr1(12335573--12336754)	WUN-motif	AAATTACT	561	8	-	Nicotiana glutinosa
Cs1g10310.4chr1(12335573--12336754)	CAT-box	GCCACT	457	6	-	Arabidopsis thaliana	cis-acting regulatory element related to meristem expression
Cs1g10310.4chr1(12335573--12336754)	as-1	TGACG	626	5	+	Arabidopsis thaliana
Cs1g10310.4chr1(12335573--12336754)	as-1	TGACG	783	5	-	Arabidopsis thaliana
Cs1g10310.4chr1(12335573--12336754)	as-1	TGACG	947	5	+	Arabidopsis thaliana
Cs1g10310.4chr1(12335573--12336754)	AT~TATA-box	TATATA	99	6	+	Arabidopsis thaliana
Cs1g10310.4chr1(12335573--12336754)	TCA	TCATCTTCAT	1117	9	-	Pisum sativum
Cs1g10310.4chr1(12335573--12336754)	CAAT-box	CAAT	7	4	-	Nicotiana glutinosa
Cs1g10310.4chr1(12335573--12336754)	CAAT-box	CAAT	26	4	+	Nicotiana glutinosa
Cs1g10310.4chr1(12335573--12336754)	CAAT-box	CAAT	28	4	-	Nicotiana glutinosa
Cs1g10310.4chr1(12335573--12336754)	CAAT-box	CCAAT	37	5	-	Arabidopsis thaliana	common cis-acting element in promoter and enhancer regions
Cs1g10310.4chr1(12335573--12336754)	CAAT-box	CAAAT	65	5	-	Pisum sativum	common cis-acting element in promoter and enhancer regions
Cs1g10310.4chr1(12335573--12336754)	CAAT-box	CAAT	105	4	-	Nicotiana glutinosa
Cs1g10310.4chr1(12335573--12336754)	CAAT-box	CAAT	142	4	-	Nicotiana glutinosa
Cs1g10310.4chr1(12335573--12336754)	CAAT-box	CAAT	164	4	-	Nicotiana glutinosa
Cs1g10310.4chr1(12335573--12336754)	CAAT-box	CCAAT	228	5	-	Arabidopsis thaliana	common cis-acting element in promoter and enhancer regions
Cs1g10310.4chr1(12335573--12336754)	CAAT-box	CCAAT	262	5	+	Arabidopsis thaliana	common cis-acting element in promoter and enhancer regions
Cs1g10310.4chr1(12335573--12336754)	CAAT-box	CAAT	263	4	+	Nicotiana glutinosa
Cs1g10310.4chr1(12335573--12336754)	CAAT-box	CCAAT	310	5	-	Arabidopsis thaliana	common cis-acting element in promoter and enhancer regions
Cs1g10310.4chr1(12335573--12336754)	CAAT-box	CAAAT	393	5	+	Pisum sativum	common cis-acting element in promoter and enhancer regions
Cs1g10310.4chr1(12335573--12336754)	CAAT-box	CAAT	412	4	+	Nicotiana glutinosa
Cs1g10310.4chr1(12335573--12336754)	CAAT-box	CAAT	434	4	-	Nicotiana glutinosa
Cs1g10310.4chr1(12335573--12336754)	CAAT-box	CAAT	468	4	-	Nicotiana glutinosa
Cs1g10310.4chr1(12335573--12336754)	CAAT-box	CAAT	494	4	+	Nicotiana glutinosa
Cs1g10310.4chr1(12335573--12336754)	CAAT-box	CAAT	543	4	+	Nicotiana glutinosa
Cs1g10310.4chr1(12335573--12336754)	CAAT-box	CAAT	569	4	-	Nicotiana glutinosa
Cs1g10310.4chr1(12335573--12336754)	CAAT-box	CAAT	580	4	+	Nicotiana glutinosa
Cs1g10310.4chr1(12335573--12336754)	CAAT-box	CAAT	624	4	-	Nicotiana glutinosa
Cs1g10310.4chr1(12335573--12336754)	CAAT-box	CCAAT	633	5	+	Arabidopsis thaliana	common cis-acting element in promoter and enhancer regions
Cs1g10310.4chr1(12335573--12336754)	CAAT-box	CAAT	634	4	+	Nicotiana glutinosa
Cs1g10310.4chr1(12335573--12336754)	CAAT-box	CCAAT	641	5	-	Arabidopsis thaliana	common cis-acting element in promoter and enhancer regions
Cs1g10310.4chr1(12335573--12336754)	CAAT-box	CAAT	655	4	+	Nicotiana glutinosa
Cs1g10310.4chr1(12335573--12336754)	CAAT-box	CCAAT	826	5	+	Arabidopsis thaliana	common cis-acting element in promoter and enhancer regions
Cs1g10310.4chr1(12335573--12336754)	CAAT-box	CAAT	827	4	+	Nicotiana glutinosa
Cs1g10310.4chr1(12335573--12336754)	CAAT-box	CAAT	845	4	-	Nicotiana glutinosa
Cs1g10310.4chr1(12335573--12336754)	CAAT-box	CAAT	878	4	+	Nicotiana glutinosa
Cs1g10310.4chr1(12335573--12336754)	CAAT-box	CAAT	977	4	-	Nicotiana glutinosa
Cs1g10310.4chr1(12335573--12336754)	CAAT-box	CAAT	981	4	+	Nicotiana glutinosa
Cs1g10310.4chr1(12335573--12336754)	CAAT-box	CAAT	1044	4	-	Nicotiana glutinosa
Cs1g10310.4chr1(12335573--12336754)	CAAT-box	CAAT	1076	4	+	Nicotiana glutinosa
Cs1g10310.4chr1(12335573--12336754)	CAAT-box	CAAAT	1085	5	-	Pisum sativum	common cis-acting element in promoter and enhancer regions
Cs1g10310.4chr1(12335573--12336754)	CAAT-box	CCAAT	1106	5	-	Arabidopsis thaliana	common cis-acting element in promoter and enhancer regions
Cs1g10310.4chr1(12335573--12336754)	CAAT-box	CAAAT	1162	5	+	Pisum sativum	common cis-acting element in promoter and enhancer regions
Cs1g10310.4chr1(12335573--12336754)	TGACG-motif	TGACG	626	5	+	Hordeum vulgare	cis-acting regulatory element involved in the MeJA-responsiveness
Cs1g10310.4chr1(12335573--12336754)	TGACG-motif	TGACG	783	5	-	Hordeum vulgare	cis-acting regulatory element involved in the MeJA-responsiveness
Cs1g10310.4chr1(12335573--12336754)	TGACG-motif	TGACG	947	5	+	Hordeum vulgare	cis-acting regulatory element involved in the MeJA-responsiveness
Cs1g10310.4chr1(12335573--12336754)	G-Box	CACGTG	813	6	-	Pisum sativum	cis-acting regulatory element involved in light responsiveness
Cs1g10310.4chr1(12335573--12336754)	G-box	CACGTG	813	6	-	Arabidopsis thaliana	cis-acting regulatory element involved in light responsiveness
Cs1g10310.4chr1(12335573--12336754)	GT1-motif	GGTTAA	374	6	+	Arabidopsis thaliana	light responsive element
Cs1g10310.4chr1(12335573--12336754)	GT1-motif	GGTTAA	1095	6	+	Arabidopsis thaliana	light responsive element
Cs1g10310.4chr1(12335573--12336754)	WRE3	CCACCT	1014	6	+	Pisum sativum
Cs1g10310.4chr1(12335573--12336754)	MRE	AACCTAA	254	7	+	Petroselinum crispum	MYB binding site involved in light responsiveness
Cs1g10310.4chr1(12335573--12336754)	ARE	AAACCA	259	6	+	Zea mays	cis-acting regulatory element essential for the anaerobic induction
Cs1g10310.4chr1(12335573--12336754)	TATA-box	TATA	2	4	+	Arabidopsis thaliana	core promoter element around -30 of transcription start
Cs1g10310.4chr1(12335573--12336754)	TATA-box	TATACA	97	6	-	Helianthus annuus	core promoter element around -30 of transcription start
Cs1g10310.4chr1(12335573--12336754)	TATA-box	TATATA	99	6	+	Arabidopsis thaliana	core promoter element around -30 of transcription start
Cs1g10310.4chr1(12335573--12336754)	TATA-box	ATATAA	100	6	+	Brassica oleracea	core promoter element around -30 of transcription start
Cs1g10310.4chr1(12335573--12336754)	TATA-box	TATA	101	4	+	Arabidopsis thaliana	core promoter element around -30 of transcription start
Cs1g10310.4chr1(12335573--12336754)	TATA-box	TACAAAA	114	7	-	Oryza sativa	core promoter element around -30 of transcription start
Cs1g10310.4chr1(12335573--12336754)	TATA-box	TATACA	117	6	-	Helianthus annuus	core promoter element around -30 of transcription start
Cs1g10310.4chr1(12335573--12336754)	TATA-box	TATA	119	4	+	Arabidopsis thaliana	core promoter element around -30 of transcription start
Cs1g10310.4chr1(12335573--12336754)	TATA-box	TACAAAA	121	7	+	Oryza sativa	core promoter element around -30 of transcription start
Cs1g10310.4chr1(12335573--12336754)	TATA-box	ATATAA	283	6	+	Brassica oleracea	core promoter element around -30 of transcription start
Cs1g10310.4chr1(12335573--12336754)	TATA-box	TATA	284	4	+	Arabidopsis thaliana	core promoter element around -30 of transcription start
Cs1g10310.4chr1(12335573--12336754)	TATA-box	TATAA	448	5	-	Arabidopsis thaliana	core promoter element around -30 of transcription start
Cs1g10310.4chr1(12335573--12336754)	TATA-box	TATA	449	4	+	Arabidopsis thaliana	core promoter element around -30 of transcription start
Cs1g10310.4chr1(12335573--12336754)	TATA-box	ccTATAAAaa	599	9	+	Arabidopsis thaliana	core promoter element around -30 of transcription start
Cs1g10310.4chr1(12335573--12336754)	TATA-box	TATA	601	4	-	Arabidopsis thaliana	core promoter element around -30 of transcription start
Cs1g10310.4chr1(12335573--12336754)	TATA-box	TATA	805	4	-	Arabidopsis thaliana	core promoter element around -30 of transcription start
Cs1g10310.4chr1(12335573--12336754)	TATA-box	ATTATA	972	6	+	Brassica napus	core promoter element around -30 of transcription start
Cs1g10310.4chr1(12335573--12336754)	TATA-box	TATAA	973	5	-	Arabidopsis thaliana	core promoter element around -30 of transcription start
Cs1g10310.4chr1(12335573--12336754)	TATA-box	TATA	974	4	-	Arabidopsis thaliana	core promoter element around -30 of transcription start
Cs1g10310.4chr1(12335573--12336754)	Unnamed__4	CTCC	78	4	+	Petroselinum hortense
Cs1g10310.4chr1(12335573--12336754)	Unnamed__4	CTCC	315	4	-	Petroselinum hortense
Cs1g10310.4chr1(12335573--12336754)	Unnamed__4	CTCC	453	4	-	Petroselinum hortense
Cs1g10310.4chr1(12335573--12336754)	Unnamed__4	CTCC	536	4	+	Petroselinum hortense
Cs1g10310.4chr1(12335573--12336754)	Unnamed__4	CTCC	835	4	+	Petroselinum hortense
Cs1g10310.4chr1(12335573--12336754)	Unnamed__4	CTCC	1012	4	+	Petroselinum hortense
Cs1g10310.4chr1(12335573--12336754)	Unnamed__4	CTCC	1109	4	-	Petroselinum hortense
Cs1g10310.4chr1(12335573--12336754)	MYB	TAACCA	445	6	-	Arabidopsis thaliana
Cs1g10310.4chr1(12335573--12336754)	MYC	CAATTG	26	6	+	Arabidopsis thaliana
Cs1g10310.4chr1(12335573--12336754)	MYC	CATGTG	462	6	-	Arabidopsis thaliana
Cs1g10310.4chr1(12335573--12336754)	MYC	CATTTG	1084	6	+	Arabidopsis thaliana
Cs1g10310.4chr1(12335573--12336754)	ABRE	CACGTG	813	6	-	Arabidopsis thaliana	cis-acting element involved in the abscisic acid responsiveness
Cs1g10310.4chr1(12335573--12336754)	ABRE	ACGTG	814	5	+	Arabidopsis thaliana	cis-acting element involved in the abscisic acid responsiveness
Cs1g11100.1chr1(13653325--13653643)		motif_sequence	193	4	-	organism	short_function
Cs1g11100.1chr1(13653325--13653643)		motif_sequence	245	4	-	organism	short_function
Cs1g11100.1chr1(13653325--13653643)	AuxRR-core	GGTCCAT	226	7	+	Nicotiana tabacum	cis-acting regulatory element involved in auxin responsiveness
Cs1g11100.1chr1(13653325--13653643)	G-box	CACGAC	9	6	-	Zea mays	cis-acting regulatory element involved in light responsiveness
Cs1g11100.1chr1(13653325--13653643)	TATA-box	TATACA	34	6	-	Helianthus annuus	core promoter element around -30 of transcription start
Cs1g11100.1chr1(13653325--13653643)	TATA-box	TATA	36	4	+	Arabidopsis thaliana	core promoter element around -30 of transcription start
Cs1g11100.1chr1(13653325--13653643)	TATA-box	TATAAAT	55	7	-	Brassica juncea	core promoter element around -30 of transcription start
Cs1g11100.1chr1(13653325--13653643)	TATA-box	TATAAA	56	6	-	Helianthus annuus	core promoter element around -30 of transcription start
Cs1g11100.1chr1(13653325--13653643)	TATA-box	TATAA	57	5	-	Arabidopsis thaliana	core promoter element around -30 of transcription start
Cs1g11100.1chr1(13653325--13653643)	TATA-box	TATA	58	4	+	Arabidopsis thaliana	core promoter element around -30 of transcription start
Cs1g11100.1chr1(13653325--13653643)	TATA-box	TATAAGAA	67	8	-	Zea mays	core promoter element around -30 of transcription start
Cs1g11100.1chr1(13653325--13653643)	TATA-box	TATAA	70	5	-	Arabidopsis thaliana	core promoter element around -30 of transcription start
Cs1g11100.1chr1(13653325--13653643)	TATA-box	TATA	71	4	+	Arabidopsis thaliana	core promoter element around -30 of transcription start
Cs1g11100.1chr1(13653325--13653643)	TATA-box	TACAAAA	107	7	-	Oryza sativa	core promoter element around -30 of transcription start
Cs1g11100.1chr1(13653325--13653643)	TATA-box	TATACA	110	6	-	Helianthus annuus	core promoter element around -30 of transcription start
Cs1g11100.1chr1(13653325--13653643)	TATA-box	TATA	112	4	+	Arabidopsis thaliana	core promoter element around -30 of transcription start
Cs1g11100.1chr1(13653325--13653643)	TATA-box	TATA	125	4	+	Arabidopsis thaliana	core promoter element around -30 of transcription start
Cs1g11100.1chr1(13653325--13653643)	Unnamed__4	CTCC	200	4	-	Petroselinum hortense
Cs1g11100.1chr1(13653325--13653643)	MYB	CAACCA	217	6	-	Arabidopsis thaliana
Cs1g11100.1chr1(13653325--13653643)	MBS	CAACTG	299	6	+	Arabidopsis thaliana	MYB binding site involved in drought-inducibility
Cs1g11100.1chr1(13653325--13653643)	MYC	CAATTG	161	6	-	Arabidopsis thaliana
Cs1g11100.1chr1(13653325--13653643)	CAAT-box	CAAT	32	4	-	Nicotiana glutinosa
Cs1g11100.1chr1(13653325--13653643)	CAAT-box	CAAT	161	4	+	Nicotiana glutinosa
Cs1g11100.1chr1(13653325--13653643)	CAAT-box	CAAT	163	4	-	Nicotiana glutinosa
Cs1g11100.1chr1(13653325--13653643)	CAAT-box	CAAT	173	4	+	Nicotiana glutinosa
Cs1g11100.1chr1(13653325--13653643)	CAAT-box	CCAAT	197	5	-	Arabidopsis thaliana	common cis-acting element in promoter and enhancer regions
Cs1g11100.1chr1(13653325--13653643)	CAAT-box	CAAAT	236	5	+	Pisum sativum	common cis-acting element in promoter and enhancer regions
Cs1g11100.1chr1(13653325--13653643)	Myb	TAACTG	98	6	-	Arabidopsis thaliana
Cs1g11100.1chr1(13653325--13653643)	Myb	CAACTG	299	6	+	Arabidopsis thaliana
Cs1g11150.1chr1(13681092--13682202)		motif_sequence	79	4	-	organism	short_function
Cs1g11150.1chr1(13681092--13682202)		motif_sequence	345	4	+	organism	short_function
Cs1g11150.1chr1(13681092--13682202)		motif_sequence	357	4	+	organism	short_function
Cs1g11150.1chr1(13681092--13682202)		motif_sequence	382	4	-	organism	short_function
Cs1g11150.1chr1(13681092--13682202)		motif_sequence	506	4	-	organism	short_function
Cs1g11150.1chr1(13681092--13682202)		motif_sequence	629	4	+	organism	short_function
Cs1g11150.1chr1(13681092--13682202)		motif_sequence	657	4	-	organism	short_function
Cs1g11150.1chr1(13681092--13682202)		motif_sequence	861	4	-	organism	short_function
Cs1g11150.1chr1(13681092--13682202)		motif_sequence	875	4	-	organism	short_function
Cs1g11150.1chr1(13681092--13682202)		motif_sequence	927	4	+	organism	short_function
Cs1g11150.1chr1(13681092--13682202)	W box	TTGACC	310	6	-	Arabidopsis thaliana
Cs1g11150.1chr1(13681092--13682202)	ERE	ATTTTAAA	781	8	-	Nicotiana glutinos
Cs1g11150.1chr1(13681092--13682202)	MYB-like sequence	TAACCA	676	6	+	Arabidopsis thaliana
Cs1g11150.1chr1(13681092--13682202)	chs-CMA1a	TTACTTAA	170	8	-	Daucus carota	part of a light responsive element
Cs1g11150.1chr1(13681092--13682202)	AT~TATA-box	TATATA	217	6	+	Arabidopsis thaliana
Cs1g11150.1chr1(13681092--13682202)	STRE	AGGGG	362	5	-	Arabidopsis thaliana
Cs1g11150.1chr1(13681092--13682202)	AAGAA-motif	GAAAGAA	280	7	-	Avena sativa
Cs1g11150.1chr1(13681092--13682202)	TCA	TCATCTTCAT	510	9	-	Pisum sativum
Cs1g11150.1chr1(13681092--13682202)	P-box	CCTTTTG	523	7	-	Oryza sativa	gibberellin-responsive element
Cs1g11150.1chr1(13681092--13682202)	Unnamed__1	CGTGG	762	5	-	Zea mays
Cs1g11150.1chr1(13681092--13682202)	AE-box	AGAAACTT	553	8	+	Arabidopsis thaliana	part of a module for light response
Cs1g11150.1chr1(13681092--13682202)	AE-box	AGAAACAA	813	8	-	Arabidopsis thaliana	part of a module for light response
Cs1g11150.1chr1(13681092--13682202)	AE-box	AGAAACAA	1045	8	+	Arabidopsis thaliana	part of a module for light response
Cs1g11150.1chr1(13681092--13682202)	Box 4	ATTAAT	773	6	-	Petroselinum crispum	part of a conserved DNA module involved in light responsiveness
Cs1g11150.1chr1(13681092--13682202)	CAAT-box	CCAAT	36	5	-	Arabidopsis thaliana	common cis-acting element in promoter and enhancer regions
Cs1g11150.1chr1(13681092--13682202)	CAAT-box	CAAAT	139	5	+	Pisum sativum	common cis-acting element in promoter and enhancer regions
Cs1g11150.1chr1(13681092--13682202)	CAAT-box	CAAT	151	4	+	Nicotiana glutinosa
Cs1g11150.1chr1(13681092--13682202)	CAAT-box	CAAT	190	4	-	Nicotiana glutinosa
Cs1g11150.1chr1(13681092--13682202)	CAAT-box	CCAAT	222	5	-	Arabidopsis thaliana	common cis-acting element in promoter and enhancer regions
Cs1g11150.1chr1(13681092--13682202)	CAAT-box	CAACCAACTCC	225	11	-	Arabidopsis thaliana	common cis-acting element in promoter and enhancer regions
Cs1g11150.1chr1(13681092--13682202)	CAAT-box	CCAAT	327	5	-	Arabidopsis thaliana	common cis-acting element in promoter and enhancer regions
Cs1g11150.1chr1(13681092--13682202)	CAAT-box	CAAT	376	4	-	Nicotiana glutinosa
Cs1g11150.1chr1(13681092--13682202)	CAAT-box	CAAAT	386	5	-	Pisum sativum	common cis-acting element in promoter and enhancer regions
Cs1g11150.1chr1(13681092--13682202)	CAAT-box	CAAT	454	4	-	Nicotiana glutinosa
Cs1g11150.1chr1(13681092--13682202)	CAAT-box	CAAT	795	4	-	Nicotiana glutinosa
Cs1g11150.1chr1(13681092--13682202)	CAAT-box	CAAAT	811	5	-	Pisum sativum	common cis-acting element in promoter and enhancer regions
Cs1g11150.1chr1(13681092--13682202)	CAAT-box	CAAT	884	4	-	Nicotiana glutinosa
Cs1g11150.1chr1(13681092--13682202)	CAAT-box	CAAT	920	4	+	Nicotiana glutinosa
Cs1g11150.1chr1(13681092--13682202)	CAAT-box	CAAT	952	4	-	Nicotiana glutinosa
Cs1g11150.1chr1(13681092--13682202)	CAAT-box	CAAT	957	4	+	Nicotiana glutinosa
Cs1g11150.1chr1(13681092--13682202)	CAAT-box	CAAT	973	4	+	Nicotiana glutinosa
Cs1g11150.1chr1(13681092--13682202)	CAAT-box	CAAT	975	4	-	Nicotiana glutinosa
Cs1g11150.1chr1(13681092--13682202)	CAAT-box	CAAT	979	4	+	Nicotiana glutinosa
Cs1g11150.1chr1(13681092--13682202)	CAAT-box	CAAT	1027	4	+	Nicotiana glutinosa
Cs1g11150.1chr1(13681092--13682202)	CAAT-box	CAAT	1050	4	+	Nicotiana glutinosa
Cs1g11150.1chr1(13681092--13682202)	CAAT-box	CAAAT	1090	5	+	Pisum sativum	common cis-acting element in promoter and enhancer regions
Cs1g11150.1chr1(13681092--13682202)	Myb	TAACTG	206	6	-	Arabidopsis thaliana
Cs1g11150.1chr1(13681092--13682202)	Myb	CAACTG	448	6	+	Arabidopsis thaliana
Cs1g11150.1chr1(13681092--13682202)	Myb	TAACTG	987	6	+	Arabidopsis thaliana
Cs1g11150.1chr1(13681092--13682202)	G-Box	CACGTG	763	6	-	Pisum sativum	cis-acting regulatory element involved in light responsiveness
Cs1g11150.1chr1(13681092--13682202)	G-box	CACGTG	763	6	-	Arabidopsis thaliana	cis-acting regulatory element involved in light responsiveness
Cs1g11150.1chr1(13681092--13682202)	GT1-motif	GGTTAAT	674	7	-	Avena sativa	light responsive element
Cs1g11150.1chr1(13681092--13682202)	GT1-motif	GGTTAA	675	6	-	Arabidopsis thaliana	light responsive element
Cs1g11150.1chr1(13681092--13682202)	GT1-motif	GGTTAAT	906	7	-	Avena sativa	light responsive element
Cs1g11150.1chr1(13681092--13682202)	GT1-motif	GGTTAA	907	6	-	Arabidopsis thaliana	light responsive element
Cs1g11150.1chr1(13681092--13682202)	LAMP-element	CCTTATCCA	613	9	-	Spinacia oleracea	part of a light responsive element
Cs1g11150.1chr1(13681092--13682202)	TATA-box	ccTATAAAaa	100	9	+	Arabidopsis thaliana	core promoter element around -30 of transcription start
Cs1g11150.1chr1(13681092--13682202)	TATA-box	TATA	102	4	+	Arabidopsis thaliana	core promoter element around -30 of transcription start
Cs1g11150.1chr1(13681092--13682202)	TATA-box	TATATA	217	6	+	Arabidopsis thaliana	core promoter element around -30 of transcription start
Cs1g11150.1chr1(13681092--13682202)	TATA-box	ATATAT	218	6	+	Brassica napus	core promoter element around -30 of transcription start
Cs1g11150.1chr1(13681092--13682202)	TATA-box	TATA	219	4	+	Arabidopsis thaliana	core promoter element around -30 of transcription start
Cs1g11150.1chr1(13681092--13682202)	TATA-box	TATACA	238	6	-	Helianthus annuus	core promoter element around -30 of transcription start
Cs1g11150.1chr1(13681092--13682202)	TATA-box	TATA	240	4	+	Arabidopsis thaliana	core promoter element around -30 of transcription start
Cs1g11150.1chr1(13681092--13682202)	TATA-box	TATA	414	4	+	Arabidopsis thaliana	core promoter element around -30 of transcription start
Cs1g11150.1chr1(13681092--13682202)	TATA-box	ATATAT	433	6	+	Brassica napus	core promoter element around -30 of transcription start
Cs1g11150.1chr1(13681092--13682202)	TATA-box	TATA	434	4	+	Arabidopsis thaliana	core promoter element around -30 of transcription start
Cs1g11150.1chr1(13681092--13682202)	TATA-box	TATAAGAA	1032	8	-	Zea mays	core promoter element around -30 of transcription start
Cs1g11150.1chr1(13681092--13682202)	TATA-box	TATAA	1035	5	-	Arabidopsis thaliana	core promoter element around -30 of transcription start
Cs1g11150.1chr1(13681092--13682202)	TATA-box	TATA	1036	4	-	Arabidopsis thaliana	core promoter element around -30 of transcription start
Cs1g11150.1chr1(13681092--13682202)	Unnamed__4	CTCC	225	4	-	Petroselinum hortense
Cs1g11150.1chr1(13681092--13682202)	Unnamed__4	CTCC	347	4	+	Petroselinum hortense
Cs1g11150.1chr1(13681092--13682202)	Unnamed__4	CTCC	365	4	+	Petroselinum hortense
Cs1g11150.1chr1(13681092--13682202)	Unnamed__4	CTCC	503	4	-	Petroselinum hortense
Cs1g11150.1chr1(13681092--13682202)	Unnamed__4	CTCC	621	4	-	Petroselinum hortense
Cs1g11150.1chr1(13681092--13682202)	Unnamed__4	CTCC	754	4	+	Petroselinum hortense
Cs1g11150.1chr1(13681092--13682202)	Unnamed__4	CTCC	819	4	+	Petroselinum hortense
Cs1g11150.1chr1(13681092--13682202)	Unnamed__4	CTCC	861	4	-	Petroselinum hortense
Cs1g11150.1chr1(13681092--13682202)	Unnamed__4	CTCC	1010	4	-	Petroselinum hortense
Cs1g11150.1chr1(13681092--13682202)	MYB	CAACCA	230	6	-	Arabidopsis thaliana
Cs1g11150.1chr1(13681092--13682202)	MYB	CAACAG	498	6	+	Arabidopsis thaliana
Cs1g11150.1chr1(13681092--13682202)	MYB	TAACCA	676	6	+	Arabidopsis thaliana
Cs1g11150.1chr1(13681092--13682202)	MBS	CAACTG	448	6	+	Arabidopsis thaliana	MYB binding site involved in drought-inducibility
Cs1g11150.1chr1(13681092--13682202)	MYC	CATTTG	385	6	+	Arabidopsis thaliana
Cs1g11150.1chr1(13681092--13682202)	MYC	CAATTG	973	6	-	Arabidopsis thaliana
Cs1g11150.1chr1(13681092--13682202)	TCT-motif	TCTTAC	174	6	-	Arabidopsis thaliana	part of a light responsive element
Cs1g11150.1chr1(13681092--13682202)	ABRE	CACGTG	763	6	-	Arabidopsis thaliana	cis-acting element involved in the abscisic acid responsiveness
Cs1g11150.1chr1(13681092--13682202)	ABRE	ACGTG	764	5	+	Arabidopsis thaliana	cis-acting element involved in the abscisic acid responsiveness
Cs1g11150.1chr1(13681092--13682202)	ATCT-motif	AATCTAATCC	339	9	+	Pisum sativum	part of a conserved DNA module involved in light responsiveness
Cs1g11150.1chr1(13681092--13682202)	Myb-binding site	CAACAG	498	6	+	Nicotiana tabacum
Cs1g11350.1chr1(13918358--13919434)		motif_sequence	147	4	-	organism	short_function
Cs1g11350.1chr1(13918358--13919434)		motif_sequence	341	4	+	organism	short_function
Cs1g11350.1chr1(13918358--13919434)		motif_sequence	824	4	-	organism	short_function
Cs1g11350.1chr1(13918358--13919434)		motif_sequence	831	4	-	organism	short_function
Cs1g11350.1chr1(13918358--13919434)		motif_sequence	850	4	-	organism	short_function
Cs1g11350.1chr1(13918358--13919434)		motif_sequence	979	4	+	organism	short_function
Cs1g11350.1chr1(13918358--13919434)		motif_sequence	1010	4	-	organism	short_function
Cs1g11350.1chr1(13918358--13919434)	W box	TTGACC	182	6	-	Arabidopsis thaliana
Cs1g11350.1chr1(13918358--13919434)	W box	TTGACC	522	6	+	Arabidopsis thaliana
Cs1g11350.1chr1(13918358--13919434)	MYB-like sequence	TAACCA	871	6	+	Arabidopsis thaliana
Cs1g11350.1chr1(13918358--13919434)	chs-CMA1a	TTACTTAA	117	8	+	Daucus carota	part of a light responsive element
Cs1g11350.1chr1(13918358--13919434)	CGTCA-motif	CGTCA	736	5	+	Hordeum vulgare	cis-acting regulatory element involved in the MeJA-responsiveness
Cs1g11350.1chr1(13918358--13919434)	WUN-motif	AAATTACT	762	8	+	Nicotiana glutinosa
Cs1g11350.1chr1(13918358--13919434)	as-1	TGACG	736	5	-	Arabidopsis thaliana
Cs1g11350.1chr1(13918358--13919434)	AT~TATA-box	TATATA	955	6	-	Arabidopsis thaliana
Cs1g11350.1chr1(13918358--13919434)	AT~TATA-box	TATATA	957	6	-	Arabidopsis thaliana
Cs1g11350.1chr1(13918358--13919434)	STRE	AGGGG	130	5	+	Arabidopsis thaliana
Cs1g11350.1chr1(13918358--13919434)	AAGAA-motif	GAAAGAA	741	7	+	Avena sativa
Cs1g11350.1chr1(13918358--13919434)	MBSI	aaaAaaC(G/C)GTTA	372	10.5	-	Petunia hybrida	MYB binding site involved in flavonoid biosynthetic genes regulation
Cs1g11350.1chr1(13918358--13919434)	circadian	CAAAGATATC	425	9	-	Lycopersicon esculentum	cis-acting regulatory element involved in circadian control
Cs1g11350.1chr1(13918358--13919434)	CAAT-box	CAAAT	3	5	+	Pisum sativum	common cis-acting element in promoter and enhancer regions
Cs1g11350.1chr1(13918358--13919434)	CAAT-box	CAAT	18	4	+	Nicotiana glutinosa
Cs1g11350.1chr1(13918358--13919434)	CAAT-box	CAAAT	34	5	-	Pisum sativum	common cis-acting element in promoter and enhancer regions
Cs1g11350.1chr1(13918358--13919434)	CAAT-box	CAAT	46	4	-	Nicotiana glutinosa
Cs1g11350.1chr1(13918358--13919434)	CAAT-box	CAAT	154	4	-	Nicotiana glutinosa
Cs1g11350.1chr1(13918358--13919434)	CAAT-box	CAAT	159	4	-	Nicotiana glutinosa
Cs1g11350.1chr1(13918358--13919434)	CAAT-box	CAAT	227	4	+	Nicotiana glutinosa
Cs1g11350.1chr1(13918358--13919434)	CAAT-box	CAAAT	328	5	-	Pisum sativum	common cis-acting element in promoter and enhancer regions
Cs1g11350.1chr1(13918358--13919434)	CAAT-box	CAAAT	346	5	+	Pisum sativum	common cis-acting element in promoter and enhancer regions
Cs1g11350.1chr1(13918358--13919434)	CAAT-box	CAAT	362	4	-	Nicotiana glutinosa
Cs1g11350.1chr1(13918358--13919434)	CAAT-box	CAAAT	402	5	-	Pisum sativum	common cis-acting element in promoter and enhancer regions
Cs1g11350.1chr1(13918358--13919434)	CAAT-box	CAAAT	430	5	-	Pisum sativum	common cis-acting element in promoter and enhancer regions
Cs1g11350.1chr1(13918358--13919434)	CAAT-box	CAAT	477	4	-	Nicotiana glutinosa
Cs1g11350.1chr1(13918358--13919434)	CAAT-box	CCAAT	500	5	-	Arabidopsis thaliana	common cis-acting element in promoter and enhancer regions
Cs1g11350.1chr1(13918358--13919434)	CAAT-box	CAAAT	520	5	-	Pisum sativum	common cis-acting element in promoter and enhancer regions
Cs1g11350.1chr1(13918358--13919434)	CAAT-box	CAAAT	545	5	+	Pisum sativum	common cis-acting element in promoter and enhancer regions
Cs1g11350.1chr1(13918358--13919434)	CAAT-box	CCAAT	631	5	-	Arabidopsis thaliana	common cis-acting element in promoter and enhancer regions
Cs1g11350.1chr1(13918358--13919434)	CAAT-box	CAAT	659	4	+	Nicotiana glutinosa
Cs1g11350.1chr1(13918358--13919434)	CAAT-box	CAAT	680	4	+	Nicotiana glutinosa
Cs1g11350.1chr1(13918358--13919434)	CAAT-box	CAAT	706	4	-	Nicotiana glutinosa
Cs1g11350.1chr1(13918358--13919434)	CAAT-box	CAAT	750	4	-	Nicotiana glutinosa
Cs1g11350.1chr1(13918358--13919434)	CAAT-box	CAAT	789	4	+	Nicotiana glutinosa
Cs1g11350.1chr1(13918358--13919434)	CAAT-box	CAAT	801	4	-	Nicotiana glutinosa
Cs1g11350.1chr1(13918358--13919434)	CAAT-box	CAAT	807	4	+	Nicotiana glutinosa
Cs1g11350.1chr1(13918358--13919434)	CAAT-box	CAAT	898	4	-	Nicotiana glutinosa
Cs1g11350.1chr1(13918358--13919434)	CAAT-box	CCAAT	964	5	+	Arabidopsis thaliana	common cis-acting element in promoter and enhancer regions
Cs1g11350.1chr1(13918358--13919434)	CAAT-box	CAAT	965	4	+	Nicotiana glutinosa
Cs1g11350.1chr1(13918358--13919434)	CAAT-box	CAAT	977	4	+	Nicotiana glutinosa
Cs1g11350.1chr1(13918358--13919434)	CAAT-box	CCAAT	1007	5	-	Arabidopsis thaliana	common cis-acting element in promoter and enhancer regions
Cs1g11350.1chr1(13918358--13919434)	CAAT-box	CAAT	1047	4	-	Nicotiana glutinosa
Cs1g11350.1chr1(13918358--13919434)	GCN4_motif	TGAGTCA	924	7	-	Oryza sativa	cis-regulatory element involved in endosperm expression
Cs1g11350.1chr1(13918358--13919434)	TGACG-motif	TGACG	736	5	-	Hordeum vulgare	cis-acting regulatory element involved in the MeJA-responsiveness
Cs1g11350.1chr1(13918358--13919434)	TATA	TATAAAAT	564	8	-	Arabidopsis thaliana
Cs1g11350.1chr1(13918358--13919434)	GATA-motif	AAGATAAGATT	999	10	+	Arabidopsis thaliana	part of a light responsive element
Cs1g11350.1chr1(13918358--13919434)	CTAG-motif	ACTAGCAGAA	408	9	+	Avena sativa
Cs1g11350.1chr1(13918358--13919434)	GT1-motif	GGTTAA	870	6	-	Arabidopsis thaliana	light responsive element
Cs1g11350.1chr1(13918358--13919434)	TATA-box	TATAAAT	124	7	-	Brassica juncea	core promoter element around -30 of transcription start
Cs1g11350.1chr1(13918358--13919434)	TATA-box	TATAAA	125	6	-	Helianthus annuus	core promoter element around -30 of transcription start
Cs1g11350.1chr1(13918358--13919434)	TATA-box	TATAA	126	5	-	Arabidopsis thaliana	core promoter element around -30 of transcription start
Cs1g11350.1chr1(13918358--13919434)	TATA-box	TATA	127	4	+	Arabidopsis thaliana	core promoter element around -30 of transcription start
Cs1g11350.1chr1(13918358--13919434)	TATA-box	TACAAAA	250	7	-	Oryza sativa	core promoter element around -30 of transcription start
Cs1g11350.1chr1(13918358--13919434)	TATA-box	TATA	260	4	+	Arabidopsis thaliana	core promoter element around -30 of transcription start
Cs1g11350.1chr1(13918358--13919434)	TATA-box	ATATAT	426	6	+	Brassica napus	core promoter element around -30 of transcription start
Cs1g11350.1chr1(13918358--13919434)	TATA-box	TATA	427	4	+	Arabidopsis thaliana	core promoter element around -30 of transcription start
Cs1g11350.1chr1(13918358--13919434)	TATA-box	TATAAAA	565	7	-	Pisum sativum	core promoter element around -30 of transcription start
Cs1g11350.1chr1(13918358--13919434)	TATA-box	TATAAA	566	6	-	Helianthus annuus	core promoter element around -30 of transcription start
Cs1g11350.1chr1(13918358--13919434)	TATA-box	TATAA	567	5	-	Arabidopsis thaliana	core promoter element around -30 of transcription start
Cs1g11350.1chr1(13918358--13919434)	TATA-box	TATA	568	4	-	Arabidopsis thaliana	core promoter element around -30 of transcription start
Cs1g11350.1chr1(13918358--13919434)	TATA-box	TATAAAA	625	7	-	Pisum sativum	core promoter element around -30 of transcription start
Cs1g11350.1chr1(13918358--13919434)	TATA-box	TATAAA	626	6	-	Helianthus annuus	core promoter element around -30 of transcription start
Cs1g11350.1chr1(13918358--13919434)	TATA-box	TATAA	627	5	-	Arabidopsis thaliana	core promoter element around -30 of transcription start
Cs1g11350.1chr1(13918358--13919434)	TATA-box	TATA	628	4	-	Arabidopsis thaliana	core promoter element around -30 of transcription start
Cs1g11350.1chr1(13918358--13919434)	TATA-box	TATA	676	4	-	Arabidopsis thaliana	core promoter element around -30 of transcription start
Cs1g11350.1chr1(13918358--13919434)	TATA-box	TATA	687	4	-	Arabidopsis thaliana	core promoter element around -30 of transcription start
Cs1g11350.1chr1(13918358--13919434)	TATA-box	ATTATA	757	6	+	Brassica napus	core promoter element around -30 of transcription start
Cs1g11350.1chr1(13918358--13919434)	TATA-box	TATAA	758	5	-	Arabidopsis thaliana	core promoter element around -30 of transcription start
Cs1g11350.1chr1(13918358--13919434)	TATA-box	TATA	759	4	-	Arabidopsis thaliana	core promoter element around -30 of transcription start
Cs1g11350.1chr1(13918358--13919434)	TATA-box	ATTATA	791	6	+	Brassica napus	core promoter element around -30 of transcription start
Cs1g11350.1chr1(13918358--13919434)	TATA-box	TATAA	792	5	-	Arabidopsis thaliana	core promoter element around -30 of transcription start
Cs1g11350.1chr1(13918358--13919434)	TATA-box	TATA	793	4	-	Arabidopsis thaliana	core promoter element around -30 of transcription start
Cs1g11350.1chr1(13918358--13919434)	TATA-box	ATTATA	796	6	+	Brassica napus	core promoter element around -30 of transcription start
Cs1g11350.1chr1(13918358--13919434)	TATA-box	TATAA	797	5	-	Arabidopsis thaliana	core promoter element around -30 of transcription start
Cs1g11350.1chr1(13918358--13919434)	TATA-box	TATA	798	4	-	Arabidopsis thaliana	core promoter element around -30 of transcription start
Cs1g11350.1chr1(13918358--13919434)	TATA-box	ATATAT	954	6	-	Brassica napus	core promoter element around -30 of transcription start
Cs1g11350.1chr1(13918358--13919434)	TATA-box	TATATA	955	6	-	Arabidopsis thaliana	core promoter element around -30 of transcription start
Cs1g11350.1chr1(13918358--13919434)	TATA-box	ATATAT	956	6	-	Brassica napus	core promoter element around -30 of transcription start
Cs1g11350.1chr1(13918358--13919434)	TATA-box	TATATA	957	6	-	Arabidopsis thaliana	core promoter element around -30 of transcription start
Cs1g11350.1chr1(13918358--13919434)	TATA-box	TATA	959	4	-	Arabidopsis thaliana	core promoter element around -30 of transcription start
Cs1g11350.1chr1(13918358--13919434)	TATA-box	ATTATA	1057	6	+	Brassica napus	core promoter element around -30 of transcription start
Cs1g11350.1chr1(13918358--13919434)	TATA-box	TATAA	1058	5	-	Arabidopsis thaliana	core promoter element around -30 of transcription start
Cs1g11350.1chr1(13918358--13919434)	TATA-box	TATA	1059	4	-	Arabidopsis thaliana	core promoter element around -30 of transcription start
Cs1g11350.1chr1(13918358--13919434)	Unnamed__4	CTCC	239	4	+	Petroselinum hortense
Cs1g11350.1chr1(13918358--13919434)	Unnamed__4	CTCC	551	4	-	Petroselinum hortense
Cs1g11350.1chr1(13918358--13919434)	Unnamed__4	CTCC	824	4	-	Petroselinum hortense
Cs1g11350.1chr1(13918358--13919434)	Unnamed__4	CTCC	838	4	+	Petroselinum hortense
Cs1g11350.1chr1(13918358--13919434)	LTR	CCGAAA	221	6	-	Hordeum vulgare	cis-acting element involved in low-temperature responsiveness
Cs1g11350.1chr1(13918358--13919434)	MYB	TAACCA	871	6	+	Arabidopsis thaliana
Cs1g11350.1chr1(13918358--13919434)	MYC	CATTTG	545	6	-	Arabidopsis thaliana
Cs1g11350.1chr1(13918358--13919434)	MYC	CATGTG	832	6	-	Arabidopsis thaliana
Cs1g11350.1chr1(13918358--13919434)	TGA-element	AACGAC	578	6	+	Brassica oleracea	auxin-responsive element
Cs1g11430.1chr1(13977538--13979026)		motif_sequence	248	4	+	organism	short_function
Cs1g11430.1chr1(13977538--13979026)		motif_sequence	332	4	+	organism	short_function
Cs1g11430.1chr1(13977538--13979026)		motif_sequence	336	4	-	organism	short_function
Cs1g11430.1chr1(13977538--13979026)		motif_sequence	350	4	+	organism	short_function
Cs1g11430.1chr1(13977538--13979026)		motif_sequence	477	4	-	organism	short_function
Cs1g11430.1chr1(13977538--13979026)		motif_sequence	488	4	+	organism	short_function
Cs1g11430.1chr1(13977538--13979026)		motif_sequence	780	4	-	organism	short_function
Cs1g11430.1chr1(13977538--13979026)		motif_sequence	1332	4	-	organism	short_function
Cs1g11430.1chr1(13977538--13979026)	ERE	ATTTCATA	791	8	+	Nicotiana glutinos
Cs1g11430.1chr1(13977538--13979026)	chs-CMA1a	TTACTTAA	1022	8	+	Daucus carota	part of a light responsive element
Cs1g11430.1chr1(13977538--13979026)	chs-CMA1a	TTACTTAA	1038	8	+	Daucus carota	part of a light responsive element
Cs1g11430.1chr1(13977538--13979026)	CAT-box	GCCACT	721	6	-	Arabidopsis thaliana	cis-acting regulatory element related to meristem expression
Cs1g11430.1chr1(13977538--13979026)	AT~TATA-box	TATATA	71	6	+	Arabidopsis thaliana
Cs1g11430.1chr1(13977538--13979026)	AT~TATA-box	TATATA	81	6	+	Arabidopsis thaliana
Cs1g11430.1chr1(13977538--13979026)	AT~TATA-box	TATATA	262	6	+	Arabidopsis thaliana
Cs1g11430.1chr1(13977538--13979026)	AT~TATA-box	TATATA	568	6	+	Arabidopsis thaliana
Cs1g11430.1chr1(13977538--13979026)	AT~TATA-box	TATATA	590	6	+	Arabidopsis thaliana
Cs1g11430.1chr1(13977538--13979026)	STRE	AGGGG	43	5	-	Arabidopsis thaliana
Cs1g11430.1chr1(13977538--13979026)	TC-rich repeats	GTTTTCTTAC	452	9	+	Nicotiana tabacum	cis-acting element involved in defense and stress responsiveness
Cs1g11430.1chr1(13977538--13979026)	TCA	TCATCTTCAT	736	9	-	Pisum sativum
Cs1g11430.1chr1(13977538--13979026)	P-box	CCTTTTG	1070	7	+	Oryza sativa	gibberellin-responsive element
Cs1g11430.1chr1(13977538--13979026)	Unnamed__1	CGTGG	1288	5	-	Zea mays
Cs1g11430.1chr1(13977538--13979026)	GARE-motif	TCTGTTG	140	7	+	Brassica oleracea	gibberellin-responsive element
Cs1g11430.1chr1(13977538--13979026)	Box 4	ATTAAT	87	6	+	Petroselinum crispum	part of a conserved DNA module involved in light responsiveness
Cs1g11430.1chr1(13977538--13979026)	Box 4	ATTAAT	128	6	+	Petroselinum crispum	part of a conserved DNA module involved in light responsiveness
Cs1g11430.1chr1(13977538--13979026)	Box 4	ATTAAT	1336	6	-	Petroselinum crispum	part of a conserved DNA module involved in light responsiveness
Cs1g11430.1chr1(13977538--13979026)	CAAT-box	CAAAT	56	5	+	Pisum sativum	common cis-acting element in promoter and enhancer regions
Cs1g11430.1chr1(13977538--13979026)	CAAT-box	CAAT	64	4	-	Nicotiana glutinosa
Cs1g11430.1chr1(13977538--13979026)	CAAT-box	CAAT	104	4	+	Nicotiana glutinosa
Cs1g11430.1chr1(13977538--13979026)	CAAT-box	CAAT	116	4	+	Nicotiana glutinosa
Cs1g11430.1chr1(13977538--13979026)	CAAT-box	CAAT	164	4	+	Nicotiana glutinosa
Cs1g11430.1chr1(13977538--13979026)	CAAT-box	CAAT	166	4	-	Nicotiana glutinosa
Cs1g11430.1chr1(13977538--13979026)	CAAT-box	CAAT	220	4	-	Nicotiana glutinosa
Cs1g11430.1chr1(13977538--13979026)	CAAT-box	CAAAT	245	5	+	Pisum sativum	common cis-acting element in promoter and enhancer regions
Cs1g11430.1chr1(13977538--13979026)	CAAT-box	CAAAT	284	5	+	Pisum sativum	common cis-acting element in promoter and enhancer regions
Cs1g11430.1chr1(13977538--13979026)	CAAT-box	CAAT	287	4	-	Nicotiana glutinosa
Cs1g11430.1chr1(13977538--13979026)	CAAT-box	CAAT	298	4	+	Nicotiana glutinosa
Cs1g11430.1chr1(13977538--13979026)	CAAT-box	CAAAT	323	5	-	Pisum sativum	common cis-acting element in promoter and enhancer regions
Cs1g11430.1chr1(13977538--13979026)	CAAT-box	CAAAT	347	5	+	Pisum sativum	common cis-acting element in promoter and enhancer regions
Cs1g11430.1chr1(13977538--13979026)	CAAT-box	CAAT	367	4	-	Nicotiana glutinosa
Cs1g11430.1chr1(13977538--13979026)	CAAT-box	CCAAT	379	5	+	Arabidopsis thaliana	common cis-acting element in promoter and enhancer regions
Cs1g11430.1chr1(13977538--13979026)	CAAT-box	CAAT	380	4	+	Nicotiana glutinosa
Cs1g11430.1chr1(13977538--13979026)	CAAT-box	CCAAT	388	5	-	Arabidopsis thaliana	common cis-acting element in promoter and enhancer regions
Cs1g11430.1chr1(13977538--13979026)	CAAT-box	CAAT	444	4	+	Nicotiana glutinosa
Cs1g11430.1chr1(13977538--13979026)	CAAT-box	CCCAATTT	538	8	-	Arabidopsis thaliana	common cis-acting element in promoter and enhancer regions
Cs1g11430.1chr1(13977538--13979026)	CAAT-box	CCAAT	540	5	-	Arabidopsis thaliana	common cis-acting element in promoter and enhancer regions
Cs1g11430.1chr1(13977538--13979026)	CAAT-box	CAAT	630	4	-	Nicotiana glutinosa
Cs1g11430.1chr1(13977538--13979026)	CAAT-box	CAAAT	693	5	+	Pisum sativum	common cis-acting element in promoter and enhancer regions
Cs1g11430.1chr1(13977538--13979026)	CAAT-box	CAAT	712	4	+	Nicotiana glutinosa
Cs1g11430.1chr1(13977538--13979026)	CAAT-box	CCAAT	820	5	-	Arabidopsis thaliana	common cis-acting element in promoter and enhancer regions
Cs1g11430.1chr1(13977538--13979026)	CAAT-box	CAAT	830	4	-	Nicotiana glutinosa
Cs1g11430.1chr1(13977538--13979026)	CAAT-box	CAAT	938	4	-	Nicotiana glutinosa
Cs1g11430.1chr1(13977538--13979026)	CAAT-box	CAAT	957	4	-	Nicotiana glutinosa
Cs1g11430.1chr1(13977538--13979026)	CAAT-box	CAAT	1007	4	-	Nicotiana glutinosa
Cs1g11430.1chr1(13977538--13979026)	CAAT-box	CAAAT	1015	5	+	Pisum sativum	common cis-acting element in promoter and enhancer regions
Cs1g11430.1chr1(13977538--13979026)	CAAT-box	CAAAT	1142	5	+	Pisum sativum	common cis-acting element in promoter and enhancer regions
Cs1g11430.1chr1(13977538--13979026)	CAAT-box	CAAT	1203	4	+	Nicotiana glutinosa
Cs1g11430.1chr1(13977538--13979026)	CAAT-box	CAAAT	1207	5	+	Pisum sativum	common cis-acting element in promoter and enhancer regions
Cs1g11430.1chr1(13977538--13979026)	CAAT-box	CAAT	1259	4	+	Nicotiana glutinosa
Cs1g11430.1chr1(13977538--13979026)	CAAT-box	CAAT	1266	4	+	Nicotiana glutinosa
Cs1g11430.1chr1(13977538--13979026)	CAAT-box	CCAAT	1329	5	-	Arabidopsis thaliana	common cis-acting element in promoter and enhancer regions
Cs1g11430.1chr1(13977538--13979026)	Myb	TAACTG	120	6	+	Arabidopsis thaliana
Cs1g11430.1chr1(13977538--13979026)	Myb	TAACTG	556	6	-	Arabidopsis thaliana
Cs1g11430.1chr1(13977538--13979026)	Myb	CAACTG	1109	6	-	Arabidopsis thaliana
Cs1g11430.1chr1(13977538--13979026)	G-box	CACGTC	1289	6	+	Zea mays	cis-acting regulatory element involved in light responsiveness
Cs1g11430.1chr1(13977538--13979026)	TATA-box	ATTATA	69	6	+	Brassica napus	core promoter element around -30 of transcription start
Cs1g11430.1chr1(13977538--13979026)	TATA-box	TATATAA	70	7	-	Arabidopsis thaliana	core promoter element around -30 of transcription start
Cs1g11430.1chr1(13977538--13979026)	TATA-box	TATATA	71	6	+	Arabidopsis thaliana	core promoter element around -30 of transcription start
Cs1g11430.1chr1(13977538--13979026)	TATA-box	ATATAT	72	6	+	Brassica napus	core promoter element around -30 of transcription start
Cs1g11430.1chr1(13977538--13979026)	TATA-box	TATA	73	4	+	Arabidopsis thaliana	core promoter element around -30 of transcription start
Cs1g11430.1chr1(13977538--13979026)	TATA-box	ATATAT	80	6	+	Brassica napus	core promoter element around -30 of transcription start
Cs1g11430.1chr1(13977538--13979026)	TATA-box	TATATA	81	6	+	Arabidopsis thaliana	core promoter element around -30 of transcription start
Cs1g11430.1chr1(13977538--13979026)	TATA-box	ATATAA	82	6	+	Brassica oleracea	core promoter element around -30 of transcription start
Cs1g11430.1chr1(13977538--13979026)	TATA-box	TATA	83	4	+	Arabidopsis thaliana	core promoter element around -30 of transcription start
Cs1g11430.1chr1(13977538--13979026)	TATA-box	ATTATA	154	6	+	Brassica napus	core promoter element around -30 of transcription start
Cs1g11430.1chr1(13977538--13979026)	TATA-box	TATAA	155	5	-	Arabidopsis thaliana	core promoter element around -30 of transcription start
Cs1g11430.1chr1(13977538--13979026)	TATA-box	TATA	156	4	+	Arabidopsis thaliana	core promoter element around -30 of transcription start
Cs1g11430.1chr1(13977538--13979026)	TATA-box	TATA	180	4	+	Arabidopsis thaliana	core promoter element around -30 of transcription start
Cs1g11430.1chr1(13977538--13979026)	TATA-box	TATA	217	4	+	Arabidopsis thaliana	core promoter element around -30 of transcription start
Cs1g11430.1chr1(13977538--13979026)	TATA-box	TATATAA	261	7	-	Arabidopsis thaliana	core promoter element around -30 of transcription start
Cs1g11430.1chr1(13977538--13979026)	TATA-box	TATATA	262	6	+	Arabidopsis thaliana	core promoter element around -30 of transcription start
Cs1g11430.1chr1(13977538--13979026)	TATA-box	ATATAA	263	6	+	Brassica oleracea	core promoter element around -30 of transcription start
Cs1g11430.1chr1(13977538--13979026)	TATA-box	TATA	264	4	+	Arabidopsis thaliana	core promoter element around -30 of transcription start
Cs1g11430.1chr1(13977538--13979026)	TATA-box	TATACA	372	6	-	Helianthus annuus	core promoter element around -30 of transcription start
Cs1g11430.1chr1(13977538--13979026)	TATA-box	TATA	374	4	+	Arabidopsis thaliana	core promoter element around -30 of transcription start
Cs1g11430.1chr1(13977538--13979026)	TATA-box	TATA	439	4	+	Arabidopsis thaliana	core promoter element around -30 of transcription start
Cs1g11430.1chr1(13977538--13979026)	TATA-box	ATATAT	567	6	+	Brassica napus	core promoter element around -30 of transcription start
Cs1g11430.1chr1(13977538--13979026)	TATA-box	TATATA	568	6	+	Arabidopsis thaliana	core promoter element around -30 of transcription start
Cs1g11430.1chr1(13977538--13979026)	TATA-box	TATA	570	4	+	Arabidopsis thaliana	core promoter element around -30 of transcription start
Cs1g11430.1chr1(13977538--13979026)	TATA-box	TATATAA	589	7	-	Arabidopsis thaliana	core promoter element around -30 of transcription start
Cs1g11430.1chr1(13977538--13979026)	TATA-box	TATATA	590	6	+	Arabidopsis thaliana	core promoter element around -30 of transcription start
Cs1g11430.1chr1(13977538--13979026)	TATA-box	TATA	592	4	+	Arabidopsis thaliana	core promoter element around -30 of transcription start
Cs1g11430.1chr1(13977538--13979026)	TATA-box	TATA	609	4	+	Arabidopsis thaliana	core promoter element around -30 of transcription start
Cs1g11430.1chr1(13977538--13979026)	TATA-box	TACATAAA	611	8	+	Oryza sativa	core promoter element around -30 of transcription start
Cs1g11430.1chr1(13977538--13979026)	TATA-box	ATATAT	732	6	+	Brassica napus	core promoter element around -30 of transcription start
Cs1g11430.1chr1(13977538--13979026)	TATA-box	TATA	733	4	+	Arabidopsis thaliana	core promoter element around -30 of transcription start
Cs1g11430.1chr1(13977538--13979026)	TATA-box	TATAA	975	5	-	Arabidopsis thaliana	core promoter element around -30 of transcription start
Cs1g11430.1chr1(13977538--13979026)	TATA-box	TATA	976	4	-	Arabidopsis thaliana	core promoter element around -30 of transcription start
Cs1g11430.1chr1(13977538--13979026)	TATA-box	TATAAAA	1077	7	-	Pisum sativum	core promoter element around -30 of transcription start
Cs1g11430.1chr1(13977538--13979026)	TATA-box	TATAAA	1078	6	-	Helianthus annuus	core promoter element around -30 of transcription start
Cs1g11430.1chr1(13977538--13979026)	TATA-box	TATAA	1079	5	-	Arabidopsis thaliana	core promoter element around -30 of transcription start
Cs1g11430.1chr1(13977538--13979026)	TATA-box	TATA	1080	4	-	Arabidopsis thaliana	core promoter element around -30 of transcription start
Cs1g11430.1chr1(13977538--13979026)	TATA-box	TATAA	1085	5	-	Arabidopsis thaliana	core promoter element around -30 of transcription start
Cs1g11430.1chr1(13977538--13979026)	TATA-box	TATA	1086	4	-	Arabidopsis thaliana	core promoter element around -30 of transcription start
Cs1g11430.1chr1(13977538--13979026)	TATA-box	TATA	1242	4	-	Arabidopsis thaliana	core promoter element around -30 of transcription start
Cs1g11430.1chr1(13977538--13979026)	TATA-box	TATA	1251	4	-	Arabidopsis thaliana	core promoter element around -30 of transcription start
Cs1g11430.1chr1(13977538--13979026)	TATA-box	TATA	1277	4	-	Arabidopsis thaliana	core promoter element around -30 of transcription start
Cs1g11430.1chr1(13977538--13979026)	TATA-box	TATA	1423	4	-	Arabidopsis thaliana	core promoter element around -30 of transcription start
Cs1g11430.1chr1(13977538--13979026)	Unnamed__4	CTCC	250	4	+	Petroselinum hortense
Cs1g11430.1chr1(13977538--13979026)	Unnamed__4	CTCC	484	4	-	Petroselinum hortense
Cs1g11430.1chr1(13977538--13979026)	Unnamed__4	CTCC	490	4	+	Petroselinum hortense
Cs1g11430.1chr1(13977538--13979026)	Unnamed__4	CTCC	1294	4	+	Petroselinum hortense
Cs1g11430.1chr1(13977538--13979026)	Unnamed__4	CTCC	1332	4	-	Petroselinum hortense
Cs1g11430.1chr1(13977538--13979026)	Unnamed__4	CTCC	1369	4	-	Petroselinum hortense
Cs1g11430.1chr1(13977538--13979026)	Unnamed__4	CTCC	1410	4	-	Petroselinum hortense
Cs1g11430.1chr1(13977538--13979026)	MYB	CAACAG	141	6	-	Arabidopsis thaliana
Cs1g11430.1chr1(13977538--13979026)	MYB	CAACAG	553	6	+	Arabidopsis thaliana
Cs1g11430.1chr1(13977538--13979026)	MYB	CAACCA	879	6	-	Arabidopsis thaliana
Cs1g11430.1chr1(13977538--13979026)	MYB	CAACAG	885	6	-	Arabidopsis thaliana
Cs1g11430.1chr1(13977538--13979026)	MBS	CAACTG	1109	6	-	Arabidopsis thaliana	MYB binding site involved in drought-inducibility
Cs1g11430.1chr1(13977538--13979026)	MYC	CAATTG	164	6	+	Arabidopsis thaliana
Cs1g11430.1chr1(13977538--13979026)	MYC	CATTTG	322	6	+	Arabidopsis thaliana
Cs1g11430.1chr1(13977538--13979026)	TCT-motif	TCTTAC	638	6	-	Arabidopsis thaliana	part of a light responsive element
Cs1g11430.1chr1(13977538--13979026)	ABRE	ACGTG	1289	5	-	Arabidopsis thaliana	cis-acting element involved in the abscisic acid responsiveness
Cs1g11430.1chr1(13977538--13979026)	Myb-binding site	CAACAG	141	6	-	Nicotiana tabacum
Cs1g11430.1chr1(13977538--13979026)	Myb-binding site	CAACAG	553	6	+	Nicotiana tabacum
Cs1g11430.1chr1(13977538--13979026)	Myb-binding site	CAACAG	885	6	-	Nicotiana tabacum
Cs1g11430.1chr1(13979127--13979418)	WUN-motif	TTATTACAT	240	9	+	Nicotiana glutinosa
Cs1g11430.1chr1(13979127--13979418)	AT-rich sequence	TAAAATACT	234	9	-	Pisum sativum	element for maximal elicitor-mediated activation (2copies)
Cs1g11430.1chr1(13979127--13979418)	AT~TATA-box	TATATA	138	6	+	Arabidopsis thaliana
Cs1g11430.1chr1(13979127--13979418)	AAGAA-motif	GAAAGAA	223	7	+	Avena sativa
Cs1g11430.1chr1(13979127--13979418)	ARE	AAACCA	159	6	+	Zea mays	cis-acting regulatory element essential for the anaerobic induction
Cs1g11430.1chr1(13979127--13979418)	TATA-box	TATACA	136	6	-	Helianthus annuus	core promoter element around -30 of transcription start
Cs1g11430.1chr1(13979127--13979418)	TATA-box	TATATA	138	6	+	Arabidopsis thaliana	core promoter element around -30 of transcription start
Cs1g11430.1chr1(13979127--13979418)	TATA-box	ATATAA	139	6	+	Brassica oleracea	core promoter element around -30 of transcription start
Cs1g11430.1chr1(13979127--13979418)	TATA-box	TATA	140	4	+	Arabidopsis thaliana	core promoter element around -30 of transcription start
Cs1g11430.1chr1(13979127--13979418)	Unnamed__4	CTCC	170	4	-	Petroselinum hortense
Cs1g11430.1chr1(13979127--13979418)	MYC	CATTTG	212	6	-	Arabidopsis thaliana
Cs1g11430.1chr1(13979127--13979418)	TCT-motif	TCTTAC	275	6	-	Arabidopsis thaliana	part of a light responsive element
Cs1g11430.1chr1(13979127--13979418)	Box 4	ATTAAT	269	6	-	Petroselinum crispum	part of a conserved DNA module involved in light responsiveness
Cs1g11430.1chr1(13979127--13979418)	CAAT-box	CAAT	82	4	-	Nicotiana glutinosa
Cs1g11430.1chr1(13979127--13979418)	CAAT-box	CAAAT	109	5	+	Pisum sativum	common cis-acting element in promoter and enhancer regions
Cs1g11430.1chr1(13979127--13979418)	CAAT-box	CAAT	134	4	-	Nicotiana glutinosa
Cs1g11430.1chr1(13979127--13979418)	CAAT-box	CAAAT	212	5	+	Pisum sativum	common cis-acting element in promoter and enhancer regions
Cs1g11430.1chr1(13979127--13979418)	TCCC-motif	TCTCCCT	168	7	-	Spinacia oleracea	part of a light responsive element
Cs1g12140.1chr1(15084942--15085424)		motif_sequence	28	4	-	organism	short_function
Cs1g12140.1chr1(15084942--15085424)		motif_sequence	33	4	-	organism	short_function
Cs1g12140.1chr1(15084942--15085424)	MYB-like sequence	TAACCA	16	6	-	Arabidopsis thaliana
Cs1g12140.1chr1(15084942--15085424)	CGTCA-motif	CGTCA	443	5	-	Hordeum vulgare	cis-acting regulatory element involved in the MeJA-responsiveness
Cs1g12140.1chr1(15084942--15085424)	Gap-box	CAAATGAA(A/G)A	91	9.5	-	Arabidopsis thaliana	part of a light responsive element
Cs1g12140.1chr1(15084942--15085424)	as-1	TGACG	443	5	+	Arabidopsis thaliana
Cs1g12140.1chr1(15084942--15085424)	AT~TATA-box	TATATA	50	6	+	Arabidopsis thaliana
Cs1g12140.1chr1(15084942--15085424)	Unnamed__1	GAATTTAATTAA	210	11	-	Glycine max	60K protein binding site
Cs1g12140.1chr1(15084942--15085424)	GARE-motif	TCTGTTG	425	7	+	Brassica oleracea	gibberellin-responsive element
Cs1g12140.1chr1(15084942--15085424)	Box 4	ATTAAT	209	6	+	Petroselinum crispum	part of a conserved DNA module involved in light responsiveness
Cs1g12140.1chr1(15084942--15085424)	CAAT-box	CAAAT	13	5	-	Pisum sativum	common cis-acting element in promoter and enhancer regions
Cs1g12140.1chr1(15084942--15085424)	CAAT-box	CAAT	86	4	-	Nicotiana glutinosa
Cs1g12140.1chr1(15084942--15085424)	CAAT-box	CAAAT	96	5	-	Pisum sativum	common cis-acting element in promoter and enhancer regions
Cs1g12140.1chr1(15084942--15085424)	CAAT-box	CAAAT	194	5	+	Pisum sativum	common cis-acting element in promoter and enhancer regions
Cs1g12140.1chr1(15084942--15085424)	CAAT-box	CAAT	213	4	-	Nicotiana glutinosa
Cs1g12140.1chr1(15084942--15085424)	CAAT-box	CAAAT	258	5	-	Pisum sativum	common cis-acting element in promoter and enhancer regions
Cs1g12140.1chr1(15084942--15085424)	CAAT-box	TGCCAAC	261	7	+	Petunia hybrida	common cis-acting element in promoter and enhancer regions
Cs1g12140.1chr1(15084942--15085424)	CAAT-box	CAAT	290	4	+	Nicotiana glutinosa
Cs1g12140.1chr1(15084942--15085424)	CAAT-box	CAAT	352	4	-	Nicotiana glutinosa
Cs1g12140.1chr1(15084942--15085424)	CAAT-box	CAAT	378	4	-	Nicotiana glutinosa
Cs1g12140.1chr1(15084942--15085424)	CAAT-box	CAAAT	384	5	-	Pisum sativum	common cis-acting element in promoter and enhancer regions
Cs1g12140.1chr1(15084942--15085424)	CAAT-box	CAAAT	439	5	+	Pisum sativum	common cis-acting element in promoter and enhancer regions
Cs1g12140.1chr1(15084942--15085424)	TGACG-motif	TGACG	443	5	+	Hordeum vulgare	cis-acting regulatory element involved in the MeJA-responsiveness
Cs1g12140.1chr1(15084942--15085424)	TATA-box	TATAA	19	5	-	Arabidopsis thaliana	core promoter element around -30 of transcription start
Cs1g12140.1chr1(15084942--15085424)	TATA-box	TATA	20	4	+	Arabidopsis thaliana	core promoter element around -30 of transcription start
Cs1g12140.1chr1(15084942--15085424)	TATA-box	TATATA	50	6	+	Arabidopsis thaliana	core promoter element around -30 of transcription start
Cs1g12140.1chr1(15084942--15085424)	TATA-box	ATATAA	51	6	+	Brassica oleracea	core promoter element around -30 of transcription start
Cs1g12140.1chr1(15084942--15085424)	TATA-box	TATA	52	4	+	Arabidopsis thaliana	core promoter element around -30 of transcription start
Cs1g12140.1chr1(15084942--15085424)	TATA-box	TATA	122	4	+	Arabidopsis thaliana	core promoter element around -30 of transcription start
Cs1g12140.1chr1(15084942--15085424)	TATA-box	TACAAAA	133	7	-	Oryza sativa	core promoter element around -30 of transcription start
Cs1g12140.1chr1(15084942--15085424)	TATA-box	ATTATA	169	6	+	Brassica napus	core promoter element around -30 of transcription start
Cs1g12140.1chr1(15084942--15085424)	TATA-box	TATAA	170	5	-	Arabidopsis thaliana	core promoter element around -30 of transcription start
Cs1g12140.1chr1(15084942--15085424)	TATA-box	TATA	171	4	+	Arabidopsis thaliana	core promoter element around -30 of transcription start
Cs1g12140.1chr1(15084942--15085424)	TATA-box	ATATAA	361	6	+	Brassica oleracea	core promoter element around -30 of transcription start
Cs1g12140.1chr1(15084942--15085424)	TATA-box	TATA	362	4	-	Arabidopsis thaliana	core promoter element around -30 of transcription start
Cs1g12140.1chr1(15084942--15085424)	TATA-box	ATATAT	451	6	-	Brassica napus	core promoter element around -30 of transcription start
Cs1g12140.1chr1(15084942--15085424)	TATA-box	TATA	452	4	-	Arabidopsis thaliana	core promoter element around -30 of transcription start
Cs1g12140.1chr1(15084942--15085424)	Unnamed__4	CTCC	357	4	+	Petroselinum hortense
Cs1g12140.1chr1(15084942--15085424)	Unnamed__4	CTCC	391	4	-	Petroselinum hortense
Cs1g12140.1chr1(15084942--15085424)	MYB	TAACCA	16	6	-	Arabidopsis thaliana
Cs1g12140.1chr1(15084942--15085424)	MYB	CAACAG	426	6	-	Arabidopsis thaliana
Cs1g12140.1chr1(15084942--15085424)	MYC	CATTTG	95	6	+	Arabidopsis thaliana
Cs1g12140.1chr1(15084942--15085424)	MYC	CATTTG	439	6	-	Arabidopsis thaliana
Cs1g12140.1chr1(15084942--15085424)	Myb-binding site	CAACAG	426	6	-	Nicotiana tabacum
Cs1g12770.1chr1(15855465--15855812)		motif_sequence	22	4	+	organism	short_function
Cs1g12770.1chr1(15855465--15855812)		motif_sequence	114	4	+	organism	short_function
Cs1g12770.1chr1(15855465--15855812)		motif_sequence	213	4	+	organism	short_function
Cs1g12770.1chr1(15855465--15855812)		motif_sequence	276	4	+	organism	short_function
Cs1g12770.1chr1(15855465--15855812)	WUN-motif	TAATTACTC	108	9	+	Nicotiana glutinosa
Cs1g12770.1chr1(15855465--15855812)	STRE	AGGGG	290	5	+	Arabidopsis thaliana
Cs1g12770.1chr1(15855465--15855812)	TATA-box	TATAA	35	5	-	Arabidopsis thaliana	core promoter element around -30 of transcription start
Cs1g12770.1chr1(15855465--15855812)	TATA-box	TATA	36	4	+	Arabidopsis thaliana	core promoter element around -30 of transcription start
Cs1g12770.1chr1(15855465--15855812)	TATA-box	TATTTAAA	130	8	-	Arabidopsis thaliana	core promoter element around -30 of transcription start
Cs1g12770.1chr1(15855465--15855812)	TATA-box	TATA	170	4	+	Arabidopsis thaliana	core promoter element around -30 of transcription start
Cs1g12770.1chr1(15855465--15855812)	TATA-box	TATA	282	4	-	Arabidopsis thaliana	core promoter element around -30 of transcription start
Cs1g12770.1chr1(15855465--15855812)	Unnamed__4	CTCC	24	4	+	Petroselinum hortense
Cs1g12770.1chr1(15855465--15855812)	Unnamed__4	CTCC	66	4	-	Petroselinum hortense
Cs1g12770.1chr1(15855465--15855812)	Unnamed__4	CTCC	96	4	+	Petroselinum hortense
Cs1g12770.1chr1(15855465--15855812)	P-box	CCTTTTG	27	7	+	Oryza sativa	gibberellin-responsive element
Cs1g12770.1chr1(15855465--15855812)	MYC	CATTTG	40	6	-	Arabidopsis thaliana
Cs1g12770.1chr1(15855465--15855812)	MYC	CATTTG	124	6	+	Arabidopsis thaliana
Cs1g12770.1chr1(15855465--15855812)	MYC	CAATTG	218	6	-	Arabidopsis thaliana
Cs1g12770.1chr1(15855465--15855812)	CAAT-box	CAAT	8	4	-	Nicotiana glutinosa
Cs1g12770.1chr1(15855465--15855812)	CAAT-box	CAAT	14	4	+	Nicotiana glutinosa
Cs1g12770.1chr1(15855465--15855812)	CAAT-box	CAAAT	40	5	+	Pisum sativum	common cis-acting element in promoter and enhancer regions
Cs1g12770.1chr1(15855465--15855812)	CAAT-box	CAAAT	125	5	-	Pisum sativum	common cis-acting element in promoter and enhancer regions
Cs1g12770.1chr1(15855465--15855812)	CAAT-box	CCAAT	192	5	+	Arabidopsis thaliana	common cis-acting element in promoter and enhancer regions
Cs1g12770.1chr1(15855465--15855812)	CAAT-box	CAAT	193	4	+	Nicotiana glutinosa
Cs1g12770.1chr1(15855465--15855812)	CAAT-box	CAAT	211	4	+	Nicotiana glutinosa
Cs1g12770.1chr1(15855465--15855812)	CAAT-box	CAAT	218	4	+	Nicotiana glutinosa
Cs1g12770.1chr1(15855465--15855812)	CAAT-box	CAAT	220	4	-	Nicotiana glutinosa
Cs1g12770.1chr1(15855465--15855812)	CAAT-box	CAAT	311	4	+	Nicotiana glutinosa
Cs1g12770.1chr1(15855465--15855812)	TCCC-motif	TCTCCCT	23	7	+	Spinacia oleracea	part of a light responsive element
Cs1g12770.1chr1(15855921--15856462)		motif_sequence	387	4	-	organism	short_function
Cs1g12770.1chr1(15855921--15856462)		motif_sequence	416	4	-	organism	short_function
Cs1g12770.1chr1(15855921--15856462)		motif_sequence	465	4	+	organism	short_function
Cs1g12770.1chr1(15855921--15856462)		motif_sequence	475	4	+	organism	short_function
Cs1g12770.1chr1(15855921--15856462)		motif_sequence	525	4	+	organism	short_function
Cs1g12770.1chr1(15855921--15856462)		motif_sequence	535	4	+	organism	short_function
Cs1g12770.1chr1(15855921--15856462)	W box	TTGACC	31	6	-	Arabidopsis thaliana
Cs1g12770.1chr1(15855921--15856462)	GATA-motif	AAGATAAGATT	171	10	+	Arabidopsis thaliana	part of a light responsive element
Cs1g12770.1chr1(15855921--15856462)	TC-rich repeats	GTTTTCTTAC	445	9	-	Nicotiana tabacum	cis-acting element involved in defense and stress responsiveness
Cs1g12770.1chr1(15855921--15856462)	AAGAA-motif	GAAAGAA	528	7	-	Avena sativa
Cs1g12770.1chr1(15855921--15856462)	TATA-box	TATAA	21	5	-	Arabidopsis thaliana	core promoter element around -30 of transcription start
Cs1g12770.1chr1(15855921--15856462)	TATA-box	TATA	22	4	+	Arabidopsis thaliana	core promoter element around -30 of transcription start
Cs1g12770.1chr1(15855921--15856462)	TATA-box	TATA	39	4	+	Arabidopsis thaliana	core promoter element around -30 of transcription start
Cs1g12770.1chr1(15855921--15856462)	TATA-box	TATAA	126	5	-	Arabidopsis thaliana	core promoter element around -30 of transcription start
Cs1g12770.1chr1(15855921--15856462)	TATA-box	TATA	127	4	+	Arabidopsis thaliana	core promoter element around -30 of transcription start
Cs1g12770.1chr1(15855921--15856462)	TATA-box	TATA	342	4	-	Arabidopsis thaliana	core promoter element around -30 of transcription start
Cs1g12770.1chr1(15855921--15856462)	TATA-box	ATATAT	351	6	-	Brassica napus	core promoter element around -30 of transcription start
Cs1g12770.1chr1(15855921--15856462)	TATA-box	TATA	352	4	-	Arabidopsis thaliana	core promoter element around -30 of transcription start
Cs1g12770.1chr1(15855921--15856462)	TATA-box	TACAAAA	441	7	-	Oryza sativa	core promoter element around -30 of transcription start
Cs1g12770.1chr1(15855921--15856462)	Unnamed__4	CTCC	288	4	+	Petroselinum hortense
Cs1g12770.1chr1(15855921--15856462)	Unnamed__4	CTCC	318	4	+	Petroselinum hortense
Cs1g12770.1chr1(15855921--15856462)	Unnamed__4	CTCC	492	4	+	Petroselinum hortense
Cs1g12770.1chr1(15855921--15856462)	P-box	CCTTTTG	494	7	+	Oryza sativa	gibberellin-responsive element
Cs1g12770.1chr1(15855921--15856462)	P-box	CCTTTTG	518	7	+	Oryza sativa	gibberellin-responsive element
Cs1g12770.1chr1(15855921--15856462)	MBS	CAACTG	435	6	-	Arabidopsis thaliana	MYB binding site involved in drought-inducibility
Cs1g12770.1chr1(15855921--15856462)	MYC	CATGTG	69	6	+	Arabidopsis thaliana
Cs1g12770.1chr1(15855921--15856462)	MYC	CATTTG	93	6	+	Arabidopsis thaliana
Cs1g12770.1chr1(15855921--15856462)	MYC	CATTTG	400	6	+	Arabidopsis thaliana
Cs1g12770.1chr1(15855921--15856462)	TCT-motif	TCTTAC	445	6	-	Arabidopsis thaliana	part of a light responsive element
Cs1g12770.1chr1(15855921--15856462)	CAAT-box	CAAAT	60	5	-	Pisum sativum	common cis-acting element in promoter and enhancer regions
Cs1g12770.1chr1(15855921--15856462)	CAAT-box	CAAAT	94	5	-	Pisum sativum	common cis-acting element in promoter and enhancer regions
Cs1g12770.1chr1(15855921--15856462)	CAAT-box	CAAT	103	4	-	Nicotiana glutinosa
Cs1g12770.1chr1(15855921--15856462)	CAAT-box	CAAT	161	4	+	Nicotiana glutinosa
Cs1g12770.1chr1(15855921--15856462)	CAAT-box	CAAT	247	4	-	Nicotiana glutinosa
Cs1g12770.1chr1(15855921--15856462)	CAAT-box	CAAAT	401	5	-	Pisum sativum	common cis-acting element in promoter and enhancer regions
Cs1g12770.1chr1(15855921--15856462)	Myb	TAACTG	123	6	-	Arabidopsis thaliana
Cs1g12770.1chr1(15855921--15856462)	Myb	CAACTG	435	6	-	Arabidopsis thaliana
Cs1g12770.2chr1(15855465--15856462)		motif_sequence	22	4	+	organism	short_function
Cs1g12770.2chr1(15855465--15856462)		motif_sequence	114	4	+	organism	short_function
Cs1g12770.2chr1(15855465--15856462)		motif_sequence	213	4	+	organism	short_function
Cs1g12770.2chr1(15855465--15856462)		motif_sequence	276	4	+	organism	short_function
Cs1g12770.2chr1(15855465--15856462)		motif_sequence	365	4	+	organism	short_function
Cs1g12770.2chr1(15855465--15856462)		motif_sequence	398	4	-	organism	short_function
Cs1g12770.2chr1(15855465--15856462)		motif_sequence	843	4	-	organism	short_function
Cs1g12770.2chr1(15855465--15856462)		motif_sequence	872	4	-	organism	short_function
Cs1g12770.2chr1(15855465--15856462)		motif_sequence	921	4	+	organism	short_function
Cs1g12770.2chr1(15855465--15856462)		motif_sequence	931	4	+	organism	short_function
Cs1g12770.2chr1(15855465--15856462)		motif_sequence	981	4	+	organism	short_function
Cs1g12770.2chr1(15855465--15856462)		motif_sequence	991	4	+	organism	short_function
Cs1g12770.2chr1(15855465--15856462)	W box	TTGACC	487	6	-	Arabidopsis thaliana
Cs1g12770.2chr1(15855465--15856462)	WUN-motif	TAATTACTC	108	9	+	Nicotiana glutinosa
Cs1g12770.2chr1(15855465--15856462)	STRE	AGGGG	290	5	+	Arabidopsis thaliana
Cs1g12770.2chr1(15855465--15856462)	TC-rich repeats	GTTTTCTTAC	901	9	-	Nicotiana tabacum	cis-acting element involved in defense and stress responsiveness
Cs1g12770.2chr1(15855465--15856462)	AAGAA-motif	GAAAGAA	984	7	-	Avena sativa
Cs1g12770.2chr1(15855465--15856462)	P-box	CCTTTTG	27	7	+	Oryza sativa	gibberellin-responsive element
Cs1g12770.2chr1(15855465--15856462)	P-box	CCTTTTG	950	7	+	Oryza sativa	gibberellin-responsive element
Cs1g12770.2chr1(15855465--15856462)	P-box	CCTTTTG	974	7	+	Oryza sativa	gibberellin-responsive element
Cs1g12770.2chr1(15855465--15856462)	CAAT-box	CAAT	8	4	-	Nicotiana glutinosa
Cs1g12770.2chr1(15855465--15856462)	CAAT-box	CAAT	14	4	+	Nicotiana glutinosa
Cs1g12770.2chr1(15855465--15856462)	CAAT-box	CAAAT	40	5	+	Pisum sativum	common cis-acting element in promoter and enhancer regions
Cs1g12770.2chr1(15855465--15856462)	CAAT-box	CAAAT	125	5	-	Pisum sativum	common cis-acting element in promoter and enhancer regions
Cs1g12770.2chr1(15855465--15856462)	CAAT-box	CCAAT	192	5	+	Arabidopsis thaliana	common cis-acting element in promoter and enhancer regions
Cs1g12770.2chr1(15855465--15856462)	CAAT-box	CAAT	193	4	+	Nicotiana glutinosa
Cs1g12770.2chr1(15855465--15856462)	CAAT-box	CAAT	211	4	+	Nicotiana glutinosa
Cs1g12770.2chr1(15855465--15856462)	CAAT-box	CAAT	218	4	+	Nicotiana glutinosa
Cs1g12770.2chr1(15855465--15856462)	CAAT-box	CAAT	220	4	-	Nicotiana glutinosa
Cs1g12770.2chr1(15855465--15856462)	CAAT-box	CAAT	311	4	+	Nicotiana glutinosa
Cs1g12770.2chr1(15855465--15856462)	CAAT-box	CAAAT	423	5	+	Pisum sativum	common cis-acting element in promoter and enhancer regions
Cs1g12770.2chr1(15855465--15856462)	CAAT-box	CAAAT	516	5	-	Pisum sativum	common cis-acting element in promoter and enhancer regions
Cs1g12770.2chr1(15855465--15856462)	CAAT-box	CAAAT	550	5	-	Pisum sativum	common cis-acting element in promoter and enhancer regions
Cs1g12770.2chr1(15855465--15856462)	CAAT-box	CAAT	559	4	-	Nicotiana glutinosa
Cs1g12770.2chr1(15855465--15856462)	CAAT-box	CAAT	617	4	+	Nicotiana glutinosa
Cs1g12770.2chr1(15855465--15856462)	CAAT-box	CAAT	703	4	-	Nicotiana glutinosa
Cs1g12770.2chr1(15855465--15856462)	CAAT-box	CAAAT	857	5	-	Pisum sativum	common cis-acting element in promoter and enhancer regions
Cs1g12770.2chr1(15855465--15856462)	Myb	TAACTG	579	6	-	Arabidopsis thaliana
Cs1g12770.2chr1(15855465--15856462)	Myb	CAACTG	891	6	-	Arabidopsis thaliana
Cs1g12770.2chr1(15855465--15856462)	TCCC-motif	TCTCCCT	23	7	+	Spinacia oleracea	part of a light responsive element
Cs1g12770.2chr1(15855465--15856462)	GATA-motif	AAGATAAGATT	627	10	+	Arabidopsis thaliana	part of a light responsive element
Cs1g12770.2chr1(15855465--15856462)	TATA-box	TATAA	35	5	-	Arabidopsis thaliana	core promoter element around -30 of transcription start
Cs1g12770.2chr1(15855465--15856462)	TATA-box	TATA	36	4	+	Arabidopsis thaliana	core promoter element around -30 of transcription start
Cs1g12770.2chr1(15855465--15856462)	TATA-box	TATTTAAA	130	8	-	Arabidopsis thaliana	core promoter element around -30 of transcription start
Cs1g12770.2chr1(15855465--15856462)	TATA-box	TATA	170	4	+	Arabidopsis thaliana	core promoter element around -30 of transcription start
Cs1g12770.2chr1(15855465--15856462)	TATA-box	TATA	282	4	+	Arabidopsis thaliana	core promoter element around -30 of transcription start
Cs1g12770.2chr1(15855465--15856462)	TATA-box	TATA	437	4	+	Arabidopsis thaliana	core promoter element around -30 of transcription start
Cs1g12770.2chr1(15855465--15856462)	TATA-box	TATAA	477	5	-	Arabidopsis thaliana	core promoter element around -30 of transcription start
Cs1g12770.2chr1(15855465--15856462)	TATA-box	TATA	478	4	+	Arabidopsis thaliana	core promoter element around -30 of transcription start
Cs1g12770.2chr1(15855465--15856462)	TATA-box	TATA	495	4	+	Arabidopsis thaliana	core promoter element around -30 of transcription start
Cs1g12770.2chr1(15855465--15856462)	TATA-box	TATAA	582	5	-	Arabidopsis thaliana	core promoter element around -30 of transcription start
Cs1g12770.2chr1(15855465--15856462)	TATA-box	TATA	583	4	-	Arabidopsis thaliana	core promoter element around -30 of transcription start
Cs1g12770.2chr1(15855465--15856462)	TATA-box	TATA	798	4	-	Arabidopsis thaliana	core promoter element around -30 of transcription start
Cs1g12770.2chr1(15855465--15856462)	TATA-box	ATATAT	807	6	-	Brassica napus	core promoter element around -30 of transcription start
Cs1g12770.2chr1(15855465--15856462)	TATA-box	TATA	808	4	-	Arabidopsis thaliana	core promoter element around -30 of transcription start
Cs1g12770.2chr1(15855465--15856462)	TATA-box	TACAAAA	897	7	-	Oryza sativa	core promoter element around -30 of transcription start
Cs1g12770.2chr1(15855465--15856462)	Unnamed__4	CTCC	24	4	+	Petroselinum hortense
Cs1g12770.2chr1(15855465--15856462)	Unnamed__4	CTCC	66	4	-	Petroselinum hortense
Cs1g12770.2chr1(15855465--15856462)	Unnamed__4	CTCC	96	4	+	Petroselinum hortense
Cs1g12770.2chr1(15855465--15856462)	Unnamed__4	CTCC	367	4	+	Petroselinum hortense
Cs1g12770.2chr1(15855465--15856462)	Unnamed__4	CTCC	744	4	+	Petroselinum hortense
Cs1g12770.2chr1(15855465--15856462)	Unnamed__4	CTCC	774	4	+	Petroselinum hortense
Cs1g12770.2chr1(15855465--15856462)	Unnamed__4	CTCC	948	4	+	Petroselinum hortense
Cs1g12770.2chr1(15855465--15856462)	MBS	CAACTG	891	6	-	Arabidopsis thaliana	MYB binding site involved in drought-inducibility
Cs1g12770.2chr1(15855465--15856462)	MYC	CATTTG	40	6	-	Arabidopsis thaliana
Cs1g12770.2chr1(15855465--15856462)	MYC	CATTTG	124	6	+	Arabidopsis thaliana
Cs1g12770.2chr1(15855465--15856462)	MYC	CAATTG	218	6	+	Arabidopsis thaliana
Cs1g12770.2chr1(15855465--15856462)	MYC	CATGTG	525	6	+	Arabidopsis thaliana
Cs1g12770.2chr1(15855465--15856462)	MYC	CATTTG	549	6	+	Arabidopsis thaliana
Cs1g12770.2chr1(15855465--15856462)	MYC	CATTTG	856	6	+	Arabidopsis thaliana
Cs1g12770.2chr1(15855465--15856462)	TCT-motif	TCTTAC	901	6	-	Arabidopsis thaliana	part of a light responsive element
Cs1g12780.1chr1(15859781--15859870)		motif_sequence	8	4	+	organism	short_function
Cs1g12780.1chr1(15859781--15859870)	TATA-box	TATACA	23	6	-	Helianthus annuus	core promoter element around -30 of transcription start
Cs1g12780.1chr1(15859781--15859870)	TATA-box	TATA	25	4	+	Arabidopsis thaliana	core promoter element around -30 of transcription start
Cs1g12780.1chr1(15859781--15859870)	TATA-box	ATATAT	38	6	+	Brassica napus	core promoter element around -30 of transcription start
Cs1g12780.1chr1(15859781--15859870)	TATA-box	TATATA	39	6	+	Arabidopsis thaliana	core promoter element around -30 of transcription start
Cs1g12780.1chr1(15859781--15859870)	TATA-box	ATATAA	40	6	+	Brassica oleracea	core promoter element around -30 of transcription start
Cs1g12780.1chr1(15859781--15859870)	TATA-box	TATA	41	4	+	Arabidopsis thaliana	core promoter element around -30 of transcription start
Cs1g12780.1chr1(15859781--15859870)	TATA-box	TATAAAA	74	7	-	Pisum sativum	core promoter element around -30 of transcription start
Cs1g12780.1chr1(15859781--15859870)	TATA-box	TATAAA	75	6	-	Helianthus annuus	core promoter element around -30 of transcription start
Cs1g12780.1chr1(15859781--15859870)	TATA-box	TATAA	76	5	-	Arabidopsis thaliana	core promoter element around -30 of transcription start
Cs1g12780.1chr1(15859781--15859870)	TATA-box	TATA	77	4	-	Arabidopsis thaliana	core promoter element around -30 of transcription start
Cs1g12780.1chr1(15859781--15859870)	CAAT-box	CAAT	31	4	+	Nicotiana glutinosa
Cs1g12780.1chr1(15859781--15859870)	CAAT-box	CAAAT	33	5	-	Pisum sativum	common cis-acting element in promoter and enhancer regions
Cs1g12780.1chr1(15859781--15859870)	CAAT-box	CCAAT	60	5	+	Arabidopsis thaliana	common cis-acting element in promoter and enhancer regions
Cs1g12780.1chr1(15859781--15859870)	CAAT-box	CAAT	61	4	+	Nicotiana glutinosa
Cs1g12780.1chr1(15859781--15859870)	AT~TATA-box	TATATA	39	6	+	Arabidopsis thaliana
Cs1g12780.1chr1(15859983--15860289)		motif_sequence	3	4	+	organism	short_function
Cs1g12780.1chr1(15859983--15860289)		motif_sequence	67	4	+	organism	short_function
Cs1g12780.1chr1(15859983--15860289)		motif_sequence	81	4	-	organism	short_function
Cs1g12780.1chr1(15859983--15860289)		motif_sequence	294	4	+	organism	short_function
Cs1g12780.1chr1(15859983--15860289)	TATA-box	TACAAAA	250	7	-	Oryza sativa	core promoter element around -30 of transcription start
Cs1g12780.1chr1(15859983--15860289)	Unnamed__4	CTCC	81	4	-	Petroselinum hortense
Cs1g12780.1chr1(15859983--15860289)	MBS	CAACTG	125	6	-	Arabidopsis thaliana	MYB binding site involved in drought-inducibility
Cs1g12780.1chr1(15859983--15860289)	MYC	CAATTG	208	6	-	Arabidopsis thaliana
Cs1g12780.1chr1(15859983--15860289)	MYC	CATTTG	261	6	+	Arabidopsis thaliana
Cs1g12780.1chr1(15859983--15860289)	CAAT-box	CAAT	43	4	-	Nicotiana glutinosa
Cs1g12780.1chr1(15859983--15860289)	CAAT-box	CAAT	92	4	-	Nicotiana glutinosa
Cs1g12780.1chr1(15859983--15860289)	CAAT-box	CAAAT	97	5	+	Pisum sativum	common cis-acting element in promoter and enhancer regions
Cs1g12780.1chr1(15859983--15860289)	CAAT-box	CAAT	208	4	+	Nicotiana glutinosa
Cs1g12780.1chr1(15859983--15860289)	CAAT-box	CAAT	210	4	-	Nicotiana glutinosa
Cs1g12780.1chr1(15859983--15860289)	CAAT-box	CAAAT	262	5	-	Pisum sativum	common cis-acting element in promoter and enhancer regions
Cs1g12780.1chr1(15859983--15860289)	Myb	CAACTG	125	6	-	Arabidopsis thaliana
Cs1g13036.1chr1(16164433--16164888)		motif_sequence	311	4	-	organism	short_function
Cs1g13036.1chr1(16164433--16164888)		motif_sequence	382	4	+	organism	short_function
Cs1g13036.1chr1(16164433--16164888)		motif_sequence	393	4	+	organism	short_function
Cs1g13036.1chr1(16164433--16164888)	TATA	TATAAAAT	96	8	-	Arabidopsis thaliana
Cs1g13036.1chr1(16164433--16164888)	WUN-motif	AAATTACT	282	8	-	Nicotiana glutinosa
Cs1g13036.1chr1(16164433--16164888)	AT~TATA-box	TATATAAA	98	8	-	Arabidopsis thaliana
Cs1g13036.1chr1(16164433--16164888)	AT~TATA-box	TATATA	100	6	+	Arabidopsis thaliana
Cs1g13036.1chr1(16164433--16164888)	AT~TATA-box	TATATA	102	6	+	Arabidopsis thaliana
Cs1g13036.1chr1(16164433--16164888)	AT~TATA-box	TATATA	163	6	+	Arabidopsis thaliana
Cs1g13036.1chr1(16164433--16164888)	AT~TATA-box	TATATA	165	6	+	Arabidopsis thaliana
Cs1g13036.1chr1(16164433--16164888)	AT~TATA-box	TATATA	167	6	+	Arabidopsis thaliana
Cs1g13036.1chr1(16164433--16164888)	TC-rich repeats	ATTCTCTAAC	351	9	-	Nicotiana tabacum	cis-acting element involved in defense and stress responsiveness
Cs1g13036.1chr1(16164433--16164888)	TATA-box	TATAAAA	97	7	-	Pisum sativum	core promoter element around -30 of transcription start
Cs1g13036.1chr1(16164433--16164888)	TATA-box	TATAAA	98	6	-	Helianthus annuus	core promoter element around -30 of transcription start
Cs1g13036.1chr1(16164433--16164888)	TATA-box	TATATAA	99	7	-	Arabidopsis thaliana	core promoter element around -30 of transcription start
Cs1g13036.1chr1(16164433--16164888)	TATA-box	TATATA	100	6	+	Arabidopsis thaliana	core promoter element around -30 of transcription start
Cs1g13036.1chr1(16164433--16164888)	TATA-box	ATATAT	101	6	+	Brassica napus	core promoter element around -30 of transcription start
Cs1g13036.1chr1(16164433--16164888)	TATA-box	TATATA	102	6	+	Arabidopsis thaliana	core promoter element around -30 of transcription start
Cs1g13036.1chr1(16164433--16164888)	TATA-box	TATA	104	4	+	Arabidopsis thaliana	core promoter element around -30 of transcription start
Cs1g13036.1chr1(16164433--16164888)	TATA-box	ATATAA	145	6	+	Brassica oleracea	core promoter element around -30 of transcription start
Cs1g13036.1chr1(16164433--16164888)	TATA-box	TATA	146	4	+	Arabidopsis thaliana	core promoter element around -30 of transcription start
Cs1g13036.1chr1(16164433--16164888)	TATA-box	TATACA	161	6	-	Helianthus annuus	core promoter element around -30 of transcription start
Cs1g13036.1chr1(16164433--16164888)	TATA-box	TATATA	163	6	+	Arabidopsis thaliana	core promoter element around -30 of transcription start
Cs1g13036.1chr1(16164433--16164888)	TATA-box	ATATAT	164	6	+	Brassica napus	core promoter element around -30 of transcription start
Cs1g13036.1chr1(16164433--16164888)	TATA-box	TATATA	165	6	+	Arabidopsis thaliana	core promoter element around -30 of transcription start
Cs1g13036.1chr1(16164433--16164888)	TATA-box	ATATAT	166	6	+	Brassica napus	core promoter element around -30 of transcription start
Cs1g13036.1chr1(16164433--16164888)	TATA-box	TATATA	167	6	+	Arabidopsis thaliana	core promoter element around -30 of transcription start
Cs1g13036.1chr1(16164433--16164888)	TATA-box	TATA	169	4	+	Arabidopsis thaliana	core promoter element around -30 of transcription start
Cs1g13036.1chr1(16164433--16164888)	TATA-box	TATAA	320	5	-	Arabidopsis thaliana	core promoter element around -30 of transcription start
Cs1g13036.1chr1(16164433--16164888)	TATA-box	TATA	321	4	-	Arabidopsis thaliana	core promoter element around -30 of transcription start
Cs1g13036.1chr1(16164433--16164888)	TATA-box	TATA	329	4	-	Arabidopsis thaliana	core promoter element around -30 of transcription start
Cs1g13036.1chr1(16164433--16164888)	Myc	TCTCTTA	352	7	-	Arabidopsis thaliana
Cs1g13036.1chr1(16164433--16164888)	TCA-element	TCAGAAGAGG	308	9	+	Brassica oleracea	cis-acting element involved in salicylic acid responsiveness
Cs1g13036.1chr1(16164433--16164888)	MYC	CATGTG	29	6	+	Arabidopsis thaliana
Cs1g13036.1chr1(16164433--16164888)	MYC	CATTTG	184	6	-	Arabidopsis thaliana
Cs1g13036.1chr1(16164433--16164888)	TCT-motif	TCTTAC	351	6	-	Arabidopsis thaliana	part of a light responsive element
Cs1g13036.1chr1(16164433--16164888)	Box 4	ATTAAT	427	6	-	Petroselinum crispum	part of a conserved DNA module involved in light responsiveness
Cs1g13036.1chr1(16164433--16164888)	CAAT-box	CAAAT	40	5	-	Pisum sativum	common cis-acting element in promoter and enhancer regions
Cs1g13036.1chr1(16164433--16164888)	CAAT-box	CAAT	86	4	-	Nicotiana glutinosa
Cs1g13036.1chr1(16164433--16164888)	CAAT-box	CCAAT	142	5	+	Arabidopsis thaliana	common cis-acting element in promoter and enhancer regions
Cs1g13036.1chr1(16164433--16164888)	CAAT-box	CAAT	143	4	+	Nicotiana glutinosa
Cs1g13036.1chr1(16164433--16164888)	CAAT-box	CAAT	150	4	-	Nicotiana glutinosa
Cs1g13036.1chr1(16164433--16164888)	CAAT-box	CAAAT	184	5	+	Pisum sativum	common cis-acting element in promoter and enhancer regions
Cs1g13036.1chr1(16164433--16164888)	CAAT-box	CAAAT	206	5	-	Pisum sativum	common cis-acting element in promoter and enhancer regions
Cs1g13036.1chr1(16164433--16164888)	CAAT-box	CCAAT	248	5	-	Arabidopsis thaliana	common cis-acting element in promoter and enhancer regions
Cs1g13036.1chr1(16164433--16164888)	CAAT-box	CAAT	291	4	-	Nicotiana glutinosa
Cs1g13036.1chr1(16164433--16164888)	CAAT-box	CAAT	375	4	+	Nicotiana glutinosa
Cs1g13036.1chr1(16165157--16165612)		motif_sequence	52	4	-	organism	short_function
Cs1g13036.1chr1(16165157--16165612)		motif_sequence	66	4	-	organism	short_function
Cs1g13036.1chr1(16165157--16165612)		motif_sequence	79	4	-	organism	short_function
Cs1g13036.1chr1(16165157--16165612)	TATA-box	TAAAGATT	71	8	+	Arabidopsis thaliana	core promoter element around -30 of transcription start
Cs1g13036.1chr1(16165157--16165612)	TATA-box	TATAA	151	5	-	Arabidopsis thaliana	core promoter element around -30 of transcription start
Cs1g13036.1chr1(16165157--16165612)	TATA-box	TATA	152	4	+	Arabidopsis thaliana	core promoter element around -30 of transcription start
Cs1g13036.1chr1(16165157--16165612)	Unnamed__4	CTCC	176	4	-	Petroselinum hortense
Cs1g13036.1chr1(16165157--16165612)	GC-motif	CCCCCG	304	6	+	Zea mays	enhancer-like element involved in anoxic specific inducibility
Cs1g13036.1chr1(16165157--16165612)	O2-site	GATGA(C/T)(A/G)TG(A/G)	91	8	+	Zea mays	cis-acting regulatory element involved in zein metabolism regulation
Cs1g13036.1chr1(16165157--16165612)	TCT-motif	TCTTAC	138	6	+	Arabidopsis thaliana	part of a light responsive element
Cs1g13036.1chr1(16165157--16165612)	CAAT-box	CAAAT	4	5	+	Pisum sativum	common cis-acting element in promoter and enhancer regions
Cs1g13036.1chr1(16165157--16165612)	CAAT-box	CAAAT	7	5	-	Pisum sativum	common cis-acting element in promoter and enhancer regions
Cs1g13036.1chr1(16165157--16165612)	CAAT-box	CAAAT	13	5	+	Pisum sativum	common cis-acting element in promoter and enhancer regions
Cs1g13036.1chr1(16165157--16165612)	CAAT-box	CAAT	76	4	-	Nicotiana glutinosa
Cs1g13036.1chr1(16165157--16165612)	CAAT-box	CAAAT	160	5	+	Pisum sativum	common cis-acting element in promoter and enhancer regions
Cs1g13036.1chr1(16165157--16165612)	CAAT-box	CAAAT	182	5	+	Pisum sativum	common cis-acting element in promoter and enhancer regions
Cs1g13036.1chr1(16165157--16165612)	CAAT-box	CAAAT	192	5	+	Pisum sativum	common cis-acting element in promoter and enhancer regions
Cs1g13036.1chr1(16165157--16165612)	CAAT-box	CAAT	228	4	-	Nicotiana glutinosa
Cs1g13036.1chr1(16165157--16165612)	CAAT-box	CAAT	266	4	-	Nicotiana glutinosa
Cs1g13036.1chr1(16165157--16165612)	CAAT-box	CAAT	314	4	-	Nicotiana glutinosa
Cs1g13036.1chr1(16165157--16165612)	CAAT-box	CAAT	339	4	-	Nicotiana glutinosa
Cs1g13036.1chr1(16165157--16165612)	CAAT-box	CCAAT	346	5	+	Arabidopsis thaliana	common cis-acting element in promoter and enhancer regions
Cs1g13036.1chr1(16165157--16165612)	CAAT-box	CAAT	347	4	+	Nicotiana glutinosa
Cs1g13036.1chr1(16165157--16165612)	CAAT-box	CAAT	432	4	-	Nicotiana glutinosa
Cs1g13180.1chr1(16294089--16294154)	MYB	CAACCA	12	6	+	Arabidopsis thaliana
Cs1g13180.1chr1(16294089--16294154)	Myb	TAACTG	51	6	-	Arabidopsis thaliana
Cs1g14030.1chr1(17178167--17178338)		motif_sequence	11	4	+	organism	short_function
Cs1g14030.1chr1(17178167--17178338)		motif_sequence	24	4	+	organism	short_function
Cs1g14030.1chr1(17178167--17178338)		motif_sequence	121	4	-	organism	short_function
Cs1g14030.1chr1(17178167--17178338)	F-box	CTATTCTCATT	29	11	+	Lycopersicon esculentum
Cs1g14030.1chr1(17178167--17178338)	MYB-like sequence	TAACCA	97	6	-	Arabidopsis thaliana
Cs1g14030.1chr1(17178167--17178338)	TATA-box	TATA	88	4	-	Arabidopsis thaliana	core promoter element around -30 of transcription start
Cs1g14030.1chr1(17178167--17178338)	TATA-box	ATATAT	92	6	-	Brassica napus	core promoter element around -30 of transcription start
Cs1g14030.1chr1(17178167--17178338)	TATA-box	TATA	93	4	-	Arabidopsis thaliana	core promoter element around -30 of transcription start
Cs1g14030.1chr1(17178167--17178338)	TATA-box	TACAAAA	165	7	-	Oryza sativa	core promoter element around -30 of transcription start
Cs1g14030.1chr1(17178167--17178338)	MYB	TAACCA	97	6	-	Arabidopsis thaliana
Cs1g14030.1chr1(17178167--17178338)	MYC	CATTTG	36	6	+	Arabidopsis thaliana
Cs1g14030.1chr1(17178167--17178338)	Box 4	ATTAAT	145	6	-	Petroselinum crispum	part of a conserved DNA module involved in light responsiveness
Cs1g14030.1chr1(17178167--17178338)	CAAT-box	CAAAT	37	5	-	Pisum sativum	common cis-acting element in promoter and enhancer regions
Cs1g14030.1chr1(17178167--17178338)	CAAT-box	CAAT	77	4	+	Nicotiana glutinosa
Cs1g14030.1chr1(17178167--17178338)	CAAT-box	CAAT	116	4	-	Nicotiana glutinosa
Cs1g14090.1chr1(17255504--17255831)		motif_sequence	127	4	-	organism	short_function
Cs1g14090.1chr1(17255504--17255831)		motif_sequence	131	4	+	organism	short_function
Cs1g14090.1chr1(17255504--17255831)		motif_sequence	315	4	-	organism	short_function
Cs1g14090.1chr1(17255504--17255831)	ERE	ATTTTAAA	217	8	+	Nicotiana glutinos
Cs1g14090.1chr1(17255504--17255831)	TATA-box	TATA	155	4	+	Arabidopsis thaliana	core promoter element around -30 of transcription start
Cs1g14090.1chr1(17255504--17255831)	TATA-box	TATA	201	4	-	Arabidopsis thaliana	core promoter element around -30 of transcription start
Cs1g14090.1chr1(17255504--17255831)	TATA-box	ATATAT	229	6	-	Brassica napus	core promoter element around -30 of transcription start
Cs1g14090.1chr1(17255504--17255831)	TATA-box	TATA	230	4	-	Arabidopsis thaliana	core promoter element around -30 of transcription start
Cs1g14090.1chr1(17255504--17255831)	Unnamed__4	CTCC	76	4	-	Petroselinum hortense
Cs1g14090.1chr1(17255504--17255831)	Unnamed__4	CTCC	127	4	-	Petroselinum hortense
Cs1g14090.1chr1(17255504--17255831)	Myc	TCTCTTA	296	7	-	Arabidopsis thaliana
Cs1g14090.1chr1(17255504--17255831)	CAAT-box	CAAT	42	4	-	Nicotiana glutinosa
Cs1g14090.1chr1(17255504--17255831)	CAAT-box	CAAT	168	4	+	Nicotiana glutinosa
Cs1g14090.1chr1(17255504--17255831)	CAAT-box	CAAT	188	4	+	Nicotiana glutinosa
Cs1g14090.1chr1(17255504--17255831)	CAAT-box	CAAT	312	4	-	Nicotiana glutinosa
Cs1g14090.1chr1(17255504--17255831)	TCCC-motif	TCTCCCT	74	7	-	Spinacia oleracea	part of a light responsive element
Cs1g14090.2chr1(17255500--17255821)		motif_sequence	131	4	-	organism	short_function
Cs1g14090.2chr1(17255500--17255821)		motif_sequence	135	4	+	organism	short_function
Cs1g14090.2chr1(17255500--17255821)	ERE	ATTTTAAA	221	8	+	Nicotiana glutinos
Cs1g14090.2chr1(17255500--17255821)	TATA-box	TATA	159	4	+	Arabidopsis thaliana	core promoter element around -30 of transcription start
Cs1g14090.2chr1(17255500--17255821)	TATA-box	TATA	205	4	-	Arabidopsis thaliana	core promoter element around -30 of transcription start
Cs1g14090.2chr1(17255500--17255821)	TATA-box	ATATAT	233	6	-	Brassica napus	core promoter element around -30 of transcription start
Cs1g14090.2chr1(17255500--17255821)	TATA-box	TATA	234	4	-	Arabidopsis thaliana	core promoter element around -30 of transcription start
Cs1g14090.2chr1(17255500--17255821)	Unnamed__4	CTCC	80	4	-	Petroselinum hortense
Cs1g14090.2chr1(17255500--17255821)	Unnamed__4	CTCC	131	4	-	Petroselinum hortense
Cs1g14090.2chr1(17255500--17255821)	Myc	TCTCTTA	300	7	-	Arabidopsis thaliana
Cs1g14090.2chr1(17255500--17255821)	CAAT-box	CAAT	46	4	-	Nicotiana glutinosa
Cs1g14090.2chr1(17255500--17255821)	CAAT-box	CAAT	172	4	+	Nicotiana glutinosa
Cs1g14090.2chr1(17255500--17255821)	CAAT-box	CAAT	192	4	+	Nicotiana glutinosa
Cs1g14090.2chr1(17255500--17255821)	CAAT-box	CAAT	316	4	-	Nicotiana glutinosa
Cs1g14090.2chr1(17255500--17255821)	TCCC-motif	TCTCCCT	78	7	-	Spinacia oleracea	part of a light responsive element
Cs1g14090.3chr1(17255504--17255825)		motif_sequence	127	4	-	organism	short_function
Cs1g14090.3chr1(17255504--17255825)		motif_sequence	131	4	+	organism	short_function
Cs1g14090.3chr1(17255504--17255825)		motif_sequence	315	4	-	organism	short_function
Cs1g14090.3chr1(17255504--17255825)	ERE	ATTTTAAA	217	8	+	Nicotiana glutinos
Cs1g14090.3chr1(17255504--17255825)	TATA-box	TATA	155	4	+	Arabidopsis thaliana	core promoter element around -30 of transcription start
Cs1g14090.3chr1(17255504--17255825)	TATA-box	TATA	201	4	-	Arabidopsis thaliana	core promoter element around -30 of transcription start
Cs1g14090.3chr1(17255504--17255825)	TATA-box	ATATAT	229	6	-	Brassica napus	core promoter element around -30 of transcription start
Cs1g14090.3chr1(17255504--17255825)	TATA-box	TATA	230	4	-	Arabidopsis thaliana	core promoter element around -30 of transcription start
Cs1g14090.3chr1(17255504--17255825)	Unnamed__4	CTCC	76	4	-	Petroselinum hortense
Cs1g14090.3chr1(17255504--17255825)	Unnamed__4	CTCC	127	4	-	Petroselinum hortense
Cs1g14090.3chr1(17255504--17255825)	Myc	TCTCTTA	296	7	-	Arabidopsis thaliana
Cs1g14090.3chr1(17255504--17255825)	CAAT-box	CAAT	42	4	-	Nicotiana glutinosa
Cs1g14090.3chr1(17255504--17255825)	CAAT-box	CAAT	168	4	+	Nicotiana glutinosa
Cs1g14090.3chr1(17255504--17255825)	CAAT-box	CAAT	188	4	+	Nicotiana glutinosa
Cs1g14090.3chr1(17255504--17255825)	CAAT-box	CAAT	312	4	-	Nicotiana glutinosa
Cs1g14090.3chr1(17255504--17255825)	TCCC-motif	TCTCCCT	74	7	-	Spinacia oleracea	part of a light responsive element
Cs1g14120.1chr1(17267987--17268387)		motif_sequence	104	4	-	organism	short_function
Cs1g14120.1chr1(17267987--17268387)		motif_sequence	258	4	+	organism	short_function
Cs1g14120.1chr1(17267987--17268387)		motif_sequence	323	4	+	organism	short_function
Cs1g14120.1chr1(17267987--17268387)		motif_sequence	394	4	-	organism	short_function
Cs1g14120.1chr1(17267987--17268387)	O2-site	GATGA(C/T)(A/G)TG(A/G)	54	8.5	-	Zea mays	cis-acting regulatory element involved in zein metabolism regulation
Cs1g14120.1chr1(17267987--17268387)	TCA	TCATCTTCAT	59	9	+	Pisum sativum
Cs1g14120.1chr1(17267987--17268387)	TATA-box	TATA	96	4	+	Arabidopsis thaliana	core promoter element around -30 of transcription start
Cs1g14120.1chr1(17267987--17268387)	TATA-box	TATA	372	4	-	Arabidopsis thaliana	core promoter element around -30 of transcription start
Cs1g14120.1chr1(17267987--17268387)	Unnamed__4	CTCC	3	4	-	Petroselinum hortense
Cs1g14120.1chr1(17267987--17268387)	Unnamed__4	CTCC	141	4	-	Petroselinum hortense
Cs1g14120.1chr1(17267987--17268387)	Unnamed__4	CTCC	184	4	-	Petroselinum hortense
Cs1g14120.1chr1(17267987--17268387)	Unnamed__4	CTCC	260	4	+	Petroselinum hortense
Cs1g14120.1chr1(17267987--17268387)	Myc	TCTCTTA	374	7	-	Arabidopsis thaliana
Cs1g14120.1chr1(17267987--17268387)	AE-box	AGAAACAA	224	8	-	Arabidopsis thaliana	part of a module for light response
Cs1g14120.1chr1(17267987--17268387)	MYC	CAATTG	221	6	-	Arabidopsis thaliana
Cs1g14120.1chr1(17267987--17268387)	CAAT-box	CAAT	16	4	-	Nicotiana glutinosa
Cs1g14120.1chr1(17267987--17268387)	CAAT-box	CAAT	26	4	+	Nicotiana glutinosa
Cs1g14120.1chr1(17267987--17268387)	CAAT-box	CAAT	49	4	-	Nicotiana glutinosa
Cs1g14120.1chr1(17267987--17268387)	CAAT-box	CAAT	123	4	-	Nicotiana glutinosa
Cs1g14120.1chr1(17267987--17268387)	CAAT-box	CAAT	156	4	-	Nicotiana glutinosa
Cs1g14120.1chr1(17267987--17268387)	CAAT-box	CAAT	166	4	-	Nicotiana glutinosa
Cs1g14120.1chr1(17267987--17268387)	CAAT-box	CAAT	221	4	+	Nicotiana glutinosa
Cs1g14120.1chr1(17267987--17268387)	CAAT-box	CAAT	223	4	-	Nicotiana glutinosa
Cs1g14120.1chr1(17267987--17268387)	CAAT-box	CCAAT	285	5	+	Arabidopsis thaliana	common cis-acting element in promoter and enhancer regions
Cs1g14120.1chr1(17267987--17268387)	CAAT-box	CAAT	286	4	+	Nicotiana glutinosa
Cs1g14120.1chr1(17267987--17268387)	CAAT-box	CAAT	296	4	+	Nicotiana glutinosa
Cs1g14120.1chr1(17267987--17268387)	CAAT-box	CAAT	303	4	+	Nicotiana glutinosa
Cs1g14120.1chr1(17267987--17268387)	CAAT-box	CAAT	358	4	+	Nicotiana glutinosa
Cs1g14183.1chr1(17350623--17350937)		motif_sequence	264	4	-	organism	short_function
Cs1g14183.1chr1(17350623--17350937)	TATA	TATAAAAT	52	8	+	Arabidopsis thaliana
Cs1g14183.1chr1(17350623--17350937)	Box II	TGGTAATAA	30	9	-	Solanum tuberosum	part of a light responsive element
Cs1g14183.1chr1(17350623--17350937)	WRE3	CCACCT	167	6	+	Pisum sativum
Cs1g14183.1chr1(17350623--17350937)	AT~TATA-box	TATATA	112	6	+	Arabidopsis thaliana
Cs1g14183.1chr1(17350623--17350937)	TATA-box	TATA	52	4	+	Arabidopsis thaliana	core promoter element around -30 of transcription start
Cs1g14183.1chr1(17350623--17350937)	TATA-box	ATATAA	58	6	+	Brassica oleracea	core promoter element around -30 of transcription start
Cs1g14183.1chr1(17350623--17350937)	TATA-box	TATA	59	4	+	Arabidopsis thaliana	core promoter element around -30 of transcription start
Cs1g14183.1chr1(17350623--17350937)	TATA-box	TATATA	112	6	+	Arabidopsis thaliana	core promoter element around -30 of transcription start
Cs1g14183.1chr1(17350623--17350937)	TATA-box	ATATAA	113	6	+	Brassica oleracea	core promoter element around -30 of transcription start
Cs1g14183.1chr1(17350623--17350937)	TATA-box	TATA	114	4	+	Arabidopsis thaliana	core promoter element around -30 of transcription start
Cs1g14183.1chr1(17350623--17350937)	TATA-box	TATA	172	4	-	Arabidopsis thaliana	core promoter element around -30 of transcription start
Cs1g14183.1chr1(17350623--17350937)	TATA-box	ATTATA	175	6	+	Brassica napus	core promoter element around -30 of transcription start
Cs1g14183.1chr1(17350623--17350937)	TATA-box	TATAA	176	5	-	Arabidopsis thaliana	core promoter element around -30 of transcription start
Cs1g14183.1chr1(17350623--17350937)	TATA-box	TATA	177	4	-	Arabidopsis thaliana	core promoter element around -30 of transcription start
Cs1g14183.1chr1(17350623--17350937)	TATA-box	TATA	311	4	-	Arabidopsis thaliana	core promoter element around -30 of transcription start
Cs1g14183.1chr1(17350623--17350937)	Box 4	ATTAAT	287	6	-	Petroselinum crispum	part of a conserved DNA module involved in light responsiveness
Cs1g14183.1chr1(17350623--17350937)	CAAT-box	CAAT	90	4	-	Nicotiana glutinosa
Cs1g14183.1chr1(17350623--17350937)	CAAT-box	CAAT	96	4	+	Nicotiana glutinosa
Cs1g14183.1chr1(17350623--17350937)	CAAT-box	CAAT	160	4	+	Nicotiana glutinosa
Cs1g14183.1chr1(17350623--17350937)	CAAT-box	CAAT	220	4	+	Nicotiana glutinosa
Cs1g14183.1chr1(17350623--17350937)	CAAT-box	CCAAT	233	5	+	Arabidopsis thaliana	common cis-acting element in promoter and enhancer regions
Cs1g14183.1chr1(17350623--17350937)	CAAT-box	CAAT	234	4	+	Nicotiana glutinosa
Cs1g14860.1chr1(18217729--18218154)		motif_sequence	217	4	-	organism	short_function
Cs1g14860.1chr1(18217729--18218154)		motif_sequence	303	4	+	organism	short_function
Cs1g14860.1chr1(18217729--18218154)		motif_sequence	305	4	-	organism	short_function
Cs1g14860.1chr1(18217729--18218154)		motif_sequence	397	4	-	organism	short_function
Cs1g14860.1chr1(18217729--18218154)	W box	TTGACC	227	6	+	Arabidopsis thaliana
Cs1g14860.1chr1(18217729--18218154)	W box	TTGACC	372	6	-	Arabidopsis thaliana
Cs1g14860.1chr1(18217729--18218154)	Unnamed__6	taTAAATATct	262	10	-	Zea mays
Cs1g14860.1chr1(18217729--18218154)	Unnamed__6	taTAAATATct	399	10	-	Zea mays
Cs1g14860.1chr1(18217729--18218154)	chs-CMA1a	TTACTTAA	177	8	-	Daucus carota	part of a light responsive element
Cs1g14860.1chr1(18217729--18218154)	O2-site	GTTGACGTGA	320	9	-	Zea mays	cis-acting regulatory element involved in zein metabolism regulation
Cs1g14860.1chr1(18217729--18218154)	AT~TATA-box	TATATA	48	6	+	Arabidopsis thaliana
Cs1g14860.1chr1(18217729--18218154)	AT~TATA-box	TATATA	311	6	-	Arabidopsis thaliana
Cs1g14860.1chr1(18217729--18218154)	AT~TATA-box	TATATAAA	404	8	-	Arabidopsis thaliana
Cs1g14860.1chr1(18217729--18218154)	AT~TATA-box	TATATA	406	6	-	Arabidopsis thaliana
Cs1g14860.1chr1(18217729--18218154)	AT~TATA-box	TATATA	408	6	-	Arabidopsis thaliana
Cs1g14860.1chr1(18217729--18218154)	TATA-box	ATATAT	47	6	+	Brassica napus	core promoter element around -30 of transcription start
Cs1g14860.1chr1(18217729--18218154)	TATA-box	TATATA	48	6	+	Arabidopsis thaliana	core promoter element around -30 of transcription start
Cs1g14860.1chr1(18217729--18218154)	TATA-box	ATATAA	49	6	+	Brassica oleracea	core promoter element around -30 of transcription start
Cs1g14860.1chr1(18217729--18218154)	TATA-box	TATA	50	4	+	Arabidopsis thaliana	core promoter element around -30 of transcription start
Cs1g14860.1chr1(18217729--18218154)	TATA-box	ATATAA	274	6	+	Brassica oleracea	core promoter element around -30 of transcription start
Cs1g14860.1chr1(18217729--18218154)	TATA-box	TATA	275	4	-	Arabidopsis thaliana	core promoter element around -30 of transcription start
Cs1g14860.1chr1(18217729--18218154)	TATA-box	TATATA	311	6	-	Arabidopsis thaliana	core promoter element around -30 of transcription start
Cs1g14860.1chr1(18217729--18218154)	TATA-box	TATA	313	4	-	Arabidopsis thaliana	core promoter element around -30 of transcription start
Cs1g14860.1chr1(18217729--18218154)	TATA-box	taTATAAAtc	400	9	-	Arabidopsis thaliana	core promoter element around -30 of transcription start
Cs1g14860.1chr1(18217729--18218154)	TATA-box	TATAAAA	403	7	-	Pisum sativum	core promoter element around -30 of transcription start
Cs1g14860.1chr1(18217729--18218154)	TATA-box	TATAAA	404	6	-	Helianthus annuus	core promoter element around -30 of transcription start
Cs1g14860.1chr1(18217729--18218154)	TATA-box	TATATAA	405	7	-	Arabidopsis thaliana	core promoter element around -30 of transcription start
Cs1g14860.1chr1(18217729--18218154)	TATA-box	TATATA	406	6	-	Arabidopsis thaliana	core promoter element around -30 of transcription start
Cs1g14860.1chr1(18217729--18218154)	TATA-box	ATATAT	407	6	-	Brassica napus	core promoter element around -30 of transcription start
Cs1g14860.1chr1(18217729--18218154)	TATA-box	TATATA	408	6	-	Arabidopsis thaliana	core promoter element around -30 of transcription start
Cs1g14860.1chr1(18217729--18218154)	TATA-box	TATA	410	4	-	Arabidopsis thaliana	core promoter element around -30 of transcription start
Cs1g14860.1chr1(18217729--18218154)	Unnamed__4	CTCC	11	4	-	Petroselinum hortense
Cs1g14860.1chr1(18217729--18218154)	Unnamed__4	CTCC	89	4	+	Petroselinum hortense
Cs1g14860.1chr1(18217729--18218154)	Box 4	ATTAAT	20	6	+	Petroselinum crispum	part of a conserved DNA module involved in light responsiveness
Cs1g14860.1chr1(18217729--18218154)	Box 4	ATTAAT	156	6	+	Petroselinum crispum	part of a conserved DNA module involved in light responsiveness
Cs1g14860.1chr1(18217729--18218154)	CAAT-box	CAAT	35	4	+	Nicotiana glutinosa
Cs1g14860.1chr1(18217729--18218154)	CAAT-box	CAAAT	39	5	-	Pisum sativum	common cis-acting element in promoter and enhancer regions
Cs1g14860.1chr1(18217729--18218154)	CAAT-box	CAAT	119	4	-	Nicotiana glutinosa
Cs1g14860.1chr1(18217729--18218154)	CAAT-box	CAAT	188	4	-	Nicotiana glutinosa
Cs1g14860.1chr1(18217729--18218154)	CAAT-box	CAAT	226	4	-	Nicotiana glutinosa
Cs1g14860.1chr1(18217729--18218154)	CAAT-box	CCAAT	247	5	+	Arabidopsis thaliana	common cis-acting element in promoter and enhancer regions
Cs1g14860.1chr1(18217729--18218154)	CAAT-box	CAAT	248	4	+	Nicotiana glutinosa
Cs1g14860.1chr1(18217729--18218154)	CAAT-box	CAAAT	287	5	+	Pisum sativum	common cis-acting element in promoter and enhancer regions
Cs1g14860.1chr1(18217729--18218154)	CAAT-box	CAAAT	329	5	+	Pisum sativum	common cis-acting element in promoter and enhancer regions
Cs1g14860.1chr1(18217729--18218154)	CAAT-box	CAAT	419	4	+	Nicotiana glutinosa
Cs1g15550.1chr1(18716474--18716882)		motif_sequence	20	4	+	organism	short_function
Cs1g15550.1chr1(18716474--18716882)	GATA-motif	AAGATAAGATT	73	10	-	Arabidopsis thaliana	part of a light responsive element
Cs1g15550.1chr1(18716474--18716882)	CAT-box	GCCACT	128	6	-	Arabidopsis thaliana	cis-acting regulatory element related to meristem expression
Cs1g15550.1chr1(18716474--18716882)	TATA-box	TATA	2	4	+	Arabidopsis thaliana	core promoter element around -30 of transcription start
Cs1g15550.1chr1(18716474--18716882)	TATA-box	TATA	103	4	+	Arabidopsis thaliana	core promoter element around -30 of transcription start
Cs1g15550.1chr1(18716474--18716882)	TATA-box	TATACA	112	6	-	Helianthus annuus	core promoter element around -30 of transcription start
Cs1g15550.1chr1(18716474--18716882)	TATA-box	TATA	114	4	+	Arabidopsis thaliana	core promoter element around -30 of transcription start
Cs1g15550.1chr1(18716474--18716882)	TATA-box	ATATAA	194	6	+	Brassica oleracea	core promoter element around -30 of transcription start
Cs1g15550.1chr1(18716474--18716882)	TATA-box	TATA	195	4	+	Arabidopsis thaliana	core promoter element around -30 of transcription start
Cs1g15550.1chr1(18716474--18716882)	TATA-box	TATA	276	4	-	Arabidopsis thaliana	core promoter element around -30 of transcription start
Cs1g15550.1chr1(18716474--18716882)	TATA-box	TATA	344	4	-	Arabidopsis thaliana	core promoter element around -30 of transcription start
Cs1g15550.1chr1(18716474--18716882)	TATA-box	TACAAAA	374	7	-	Oryza sativa	core promoter element around -30 of transcription start
Cs1g15550.1chr1(18716474--18716882)	TATA-box	TATAA	401	5	-	Arabidopsis thaliana	core promoter element around -30 of transcription start
Cs1g15550.1chr1(18716474--18716882)	TATA-box	TATA	402	4	-	Arabidopsis thaliana	core promoter element around -30 of transcription start
Cs1g15550.1chr1(18716474--18716882)	Unnamed__4	CTCC	22	4	+	Petroselinum hortense
Cs1g15550.1chr1(18716474--18716882)	MYB	CAACAG	57	6	+	Arabidopsis thaliana
Cs1g15550.1chr1(18716474--18716882)	MYB	CAACAG	124	6	+	Arabidopsis thaliana
Cs1g15550.1chr1(18716474--18716882)	MYC	CATTTG	108	6	+	Arabidopsis thaliana
Cs1g15550.1chr1(18716474--18716882)	Box 4	ATTAAT	33	6	+	Petroselinum crispum	part of a conserved DNA module involved in light responsiveness
Cs1g15550.1chr1(18716474--18716882)	Box 4	ATTAAT	209	6	-	Petroselinum crispum	part of a conserved DNA module involved in light responsiveness
Cs1g15550.1chr1(18716474--18716882)	Box 4	ATTAAT	354	6	-	Petroselinum crispum	part of a conserved DNA module involved in light responsiveness
Cs1g15550.1chr1(18716474--18716882)	Myb-binding site	CAACAG	57	6	+	Nicotiana tabacum
Cs1g15550.1chr1(18716474--18716882)	Myb-binding site	CAACAG	124	6	+	Nicotiana tabacum
Cs1g15550.1chr1(18716474--18716882)	CAAT-box	CAAAT	71	5	+	Pisum sativum	common cis-acting element in promoter and enhancer regions
Cs1g15550.1chr1(18716474--18716882)	CAAT-box	CAAAT	109	5	-	Pisum sativum	common cis-acting element in promoter and enhancer regions
Cs1g15550.1chr1(18716474--18716882)	CAAT-box	CAAAT	140	5	+	Pisum sativum	common cis-acting element in promoter and enhancer regions
Cs1g15550.1chr1(18716474--18716882)	CAAT-box	CAAT	157	4	-	Nicotiana glutinosa
Cs1g15550.1chr1(18716474--18716882)	CAAT-box	CAAT	192	4	+	Nicotiana glutinosa
Cs1g15550.1chr1(18716474--18716882)	CAAT-box	CAAAT	206	5	+	Pisum sativum	common cis-acting element in promoter and enhancer regions
Cs1g15550.1chr1(18716474--18716882)	CAAT-box	CAAT	232	4	-	Nicotiana glutinosa
Cs1g15550.1chr1(18716474--18716882)	CAAT-box	CAAT	254	4	-	Nicotiana glutinosa
Cs1g15550.1chr1(18716474--18716882)	CAAT-box	CAAT	264	4	-	Nicotiana glutinosa
Cs1g15550.1chr1(18716474--18716882)	CAAT-box	CAAAT	280	5	+	Pisum sativum	common cis-acting element in promoter and enhancer regions
Cs1g15550.1chr1(18716474--18716882)	CAAT-box	CAAT	283	4	-	Nicotiana glutinosa
Cs1g15550.1chr1(18716474--18716882)	CAAT-box	CCAAT	335	5	-	Arabidopsis thaliana	common cis-acting element in promoter and enhancer regions
Cs1g15550.1chr1(18716474--18716882)	CAAT-box	CAAT	358	4	-	Nicotiana glutinosa
Cs1g15550.1chr1(18716474--18716882)	TCCC-motif	TCTCCCT	21	7	+	Spinacia oleracea	part of a light responsive element
Cs1g15550.1chr1(18717062--18717221)		motif_sequence	11	4	+	organism	short_function
Cs1g15550.1chr1(18717062--18717221)		motif_sequence	28	4	-	organism	short_function
Cs1g15550.1chr1(18717062--18717221)		motif_sequence	96	4	+	organism	short_function
Cs1g15550.1chr1(18717062--18717221)	ERE	ATTTTAAA	66	8	+	Nicotiana glutinos
Cs1g15550.1chr1(18717062--18717221)	CAAT-box	CAAAT	38	5	-	Pisum sativum	common cis-acting element in promoter and enhancer regions
Cs1g15550.1chr1(18717062--18717221)	CAAT-box	CAAT	49	4	-	Nicotiana glutinosa
Cs1g15550.1chr1(18717062--18717221)	CAAT-box	CAAAT	75	5	+	Pisum sativum	common cis-acting element in promoter and enhancer regions
Cs1g15550.1chr1(18717062--18717221)	CAAT-box	CAAAT	136	5	+	Pisum sativum	common cis-acting element in promoter and enhancer regions
Cs1g15550.1chr1(18717062--18717221)	Myb	TAACTG	125	6	+	Arabidopsis thaliana
Cs1g15550.1chr1(18717398--18717561)	TC-rich repeats	GTTTTCTTAC	146	9	+	Nicotiana tabacum	cis-acting element involved in defense and stress responsiveness
Cs1g15550.1chr1(18717398--18717561)		motif_sequence	70	4	-	organism	short_function
Cs1g15550.1chr1(18717398--18717561)	MRE	AACCTAA	37	7	-	Petroselinum crispum	MYB binding site involved in light responsiveness
Cs1g15550.1chr1(18717398--18717561)	ARE	AAACCA	118	6	-	Zea mays	cis-acting regulatory element essential for the anaerobic induction
Cs1g15550.1chr1(18717398--18717561)	ARE	AAACCA	144	6	-	Zea mays	cis-acting regulatory element essential for the anaerobic induction
Cs1g15550.1chr1(18717398--18717561)	MBS	CAACTG	106	6	-	Arabidopsis thaliana	MYB binding site involved in drought-inducibility
Cs1g15550.1chr1(18717398--18717561)	CAAT-box	CAAAT	17	5	+	Pisum sativum	common cis-acting element in promoter and enhancer regions
Cs1g15550.1chr1(18717398--18717561)	CAAT-box	CAAAT	25	5	+	Pisum sativum	common cis-acting element in promoter and enhancer regions
Cs1g15550.1chr1(18717398--18717561)	CAAT-box	CAAAT	28	5	-	Pisum sativum	common cis-acting element in promoter and enhancer regions
Cs1g15550.1chr1(18717398--18717561)	CAAT-box	CAAT	61	4	+	Nicotiana glutinosa
Cs1g15550.1chr1(18717398--18717561)	CAAT-box	CAAT	81	4	+	Nicotiana glutinosa
Cs1g15550.1chr1(18717398--18717561)	CAAT-box	CAAT	90	4	-	Nicotiana glutinosa
Cs1g15550.1chr1(18717398--18717561)	Myb	CAACTG	106	6	-	Arabidopsis thaliana
Cs1g15550.1chr1(18717863--18718156)		motif_sequence	101	4	-	organism	short_function
Cs1g15550.1chr1(18717863--18718156)		motif_sequence	244	4	+	organism	short_function
Cs1g15550.1chr1(18717863--18718156)	CGTCA-motif	CGTCA	147	5	+	Hordeum vulgare	cis-acting regulatory element involved in the MeJA-responsiveness
Cs1g15550.1chr1(18717863--18718156)	WUN-motif	TAATTACTC	171	9	-	Nicotiana glutinosa
Cs1g15550.1chr1(18717863--18718156)	as-1	TGACG	147	5	-	Arabidopsis thaliana
[truncated: 26,704 more rows]
