# Supplementary material for: Genome-Wide Identification and Characterization of UTR-Introns of Citrus sinensis
Source: Int J Mol Sci. 2020 Apr 27;21(9):3088. doi: 10.3390/ijms21093088 (PMC7247714; doi:10.3390/ijms21093088)
Supplement: Supplementary file 1 [file ijms-21-03088-s001.zip › Supplemental tables/Supplemental data Table S11.xlsx]

## Sheet: Identification primers
Supplemental data Table S11 Information of primers used for RT-PCR and qRT-PCR.
Gene name	Forward primer sequence	Reverse primer sequence	Target length (bp)	Annealing temperature	Application
PPR-5UI	TAGCTCAAAGTGGAATAAACGC	GTGATGATGAGTTGAAGAGTG	292199	57℃	RT-PCR
PPR-3UI	GATACATCAAATGTTTGTCAAC	CTCAGCCTCATCAGTCAAG	699567419287	59
VPS28-5UI	CTGCTACACGTAGATGCC	TCCATAGCTTGACCTCCAT	775332	57
VPS28-3UI	TGCAGATGAGTTGACCGAGC	CCTGTCCATCAACACATAG	940313	57
DUF247-UI	TCAATACTTCATGCATGGTCAAG	TAGTTTCACATCAACCACTATCT	336225	56
EIN3-UI	CTACTAAAGCTGTGATACCTG	GTTCAGATGGTTGGACG	634466403	56
GRAS-UI	CAGGAAAGAATAACCTGGGAAGT	CATACTTTGCAGAGTGACCAACA	421137	59
TPR-UI	CATCCACAGGTGATTGAGATAC	TATCCACCACAGACGATTCTG	1788,1630,1580,782,1422,624,574,416	57
LTP-UI	TGGTGCACATAGGGCTAG	CTCAGGCATTCTACTCAGT	364269	56
R-UI	CACGACCATGTTGAAAGTGAT	CTTCAGTAAACTCCTCCTG	420289	56
DUF-5UI	TGCAATTTAAATCAGCAACTG	TGCTTGGGTTCAACAAGAAT	102	54	qRT-PCR
DUF-cds	CCATGATCTCATTTTGCTTG	CTCTGGCTTTGTTTCAGGTT	163	56
EIN3-5UI-1	TGATCTGTCATTTGATTGCTG	TGCTTAAACATCGTGAGTGAA	109	54
EIN3-3UI-2	TTTGGAGTTTCTGTGGGTGT	CCAGAGGAGCAGAGAAGAAG	97	56
EIN3-cds	GAGCTGTAATGGATGGGAAC	ACTCCTGCTGCTTGAAAATC	220	56
GRAS-3UI	CTCCTGCTTTCTCTTTCACG	TCACAACAAAACCACAAACA	247	56
GRAS-cds	ACTATTGGCACTGGGTTGAT	CTCTTCCTTCTCCACCTTGA	219	56
TPR-3UI-1	ACTCAAATCTTGTATACGTGAGG	TGCATTAAGACCCACATTACC	151	56
TPR-3UI-2	CACCAAACACAAAACTTCCA	CGGTTTATGTTGGACACGTA	150	54
TPR-UI-3	GTGCAGTAATATCTGGCTGTAAT	TTCAATATCAACGACAGAAAGG	131	56
TPR-cds	GGCTACAGCTGGATTGAAGT	CAGCCTTTCACTGTGTTGAG	210	56
R-3UI	TCCTCTCTGTCAAGTAAGCTCT	CCAAATTCAGTCTCCAGCAT	107	58
R-cds	GAGATGGAGGAATTTTGGTG	GGTCAAGGAGTTGAAGATGG	213	58
LTP-3UI	TTGTTAGCGTAGACGGTTTTAG	AAACACCAAAAACTAAAGTTACG	75	54
LTP-cds	TCCCTCCAATTACACATCCT	CAAAGCCCTAGCTTAAGTGC	217	58
PPR-5UI	TTCAATTTTGTTCTGTCTGTAGC	TGCATTAAAATTTCAGCAAAA	71	54
PPR-3UI-1	CAAAATCTCGGAAACCAAAT	TAAAACACAAAACGGTGGTG	198	54
PPR-3UI-2	CAAAGTTCCTCTCGTTTGAGAA	CCGTACGAGCGAGAGAAAT	91	58
PPR-cds	GGCATGAGATGGATAAAAGG	AATCACAGAAAGCTGCATCA	182	54
VPS28-5UI	TAGCCATGATCTGAGGTGAA	GCAAAGACAAAAACGTAGCA	177	54
VPS28-3UI	CAGTTGTCCAACCTCAATTCT	AGTTGTGATTCATGCCTTTG	153	54
VPS28-cds	TCCAATCCTCCACTATTGCT	GTCGTTCCATAGCTTGACCT	139	58
β-actin	ATCTGCTGGAAGGTGCTGAG	CCAAGCAGCATGAAGATCAA	101	58
