# Supplementary material for: Genome-Wide Identification and Characterization of UTR-Introns of Citrus sinensis
Source: Int J Mol Sci. 2020 Apr 27;21(9):3088. doi: 10.3390/ijms21093088 (PMC7247714; doi:10.3390/ijms21093088)
Supplement: Supplementary file 1 [file ijms-21-03088-s001.zip › Supplemental tables/supplemental data Table S2.xlsx]

## Sheet: 5UI GO enrichment
	Supplemental data Table S2: Gene Ontology (GO) enrichment analysis result of 5UI-Ts.
GO terms	GO ID	Description	out	All	Pvalue	P.adjust	Genes
5UI out.C	GO:0043226	organelle	57	2568	6.93871e-08	3.26119e-06	Cs1g11100.1;Cs1g12240.1;Cs1g14610.1;Cs1g21850.2;Cs2g11430.1;Cs2g11430.2;Cs2g16080.1;Cs2g27360.1;Cs2g27360.2;Cs2g29100.1;Cs2g29100.2;Cs2g29100.4;Cs3g03820.1;Cs3g03820.2;Cs3g06430.1;Cs3g06930.1;Cs3g06930.2;Cs3g06940.1;Cs3g06940.2;Cs3g09325.1;Cs3g19085.1;Cs3g26300.1;Cs4g01510.1;Cs4g01510.2;Cs4g12850.1;Cs4g12850.2;Cs4g12850.3;Cs5g07860.1;Cs6g06100.1;Cs6g10170.1;Cs6g16280.1;Cs6g16280.3;Cs6g17460.1;Cs6…
	GO:0043229	intracellular organelle	57	2568	6.93871e-08	3.26119e-06	Cs1g11100.1;Cs1g12240.1;Cs1g14610.1;Cs1g21850.2;Cs2g11430.1;Cs2g11430.2;Cs2g16080.1;Cs2g27360.1;Cs2g27360.2;Cs2g29100.1;Cs2g29100.2;Cs2g29100.4;Cs3g03820.1;Cs3g03820.2;Cs3g06430.1;Cs3g06930.1;Cs3g06930.2;Cs3g06940.1;Cs3g06940.2;Cs3g09325.1;Cs3g19085.1;Cs3g26300.1;Cs4g01510.1;Cs4g01510.2;Cs4g12850.1;Cs4g12850.2;Cs4g12850.3;Cs5g07860.1;Cs6g06100.1;Cs6g10170.1;Cs6g16280.1;Cs6g16280.3;Cs6g17460.1;Cs6…
	GO:0005840	ribosome	21	479	2.67527e-07	8.3825e-06	Cs2g11430.1;Cs2g11430.2;Cs2g16080.1;Cs3g03820.1;Cs3g03820.2;Cs3g19085.1;Cs4g12850.1;Cs4g12850.2;Cs4g12850.3;Cs6g06100.1;Cs6g17460.1;Cs7g21330.1;Cs7g23110.1;Cs7g23110.2;Cs7g23110.3;Cs7g23110.4;Cs7g23110.5;Cs8g07900.1;Cs9g05160.1;Cs9g05160.2;Cs9g05160.3
	GO:0030529	intracellular ribonucleoprotein complex	22	545	5.47001e-07	9.17272e-06	Cs2g11430.1;Cs2g11430.2;Cs2g16080.1;Cs3g03820.1;Cs3g03820.2;Cs3g19085.1;Cs4g12850.1;Cs4g12850.2;Cs4g12850.3;Cs6g06100.1;Cs6g10170.1;Cs6g17460.1;Cs7g21330.1;Cs7g23110.1;Cs7g23110.2;Cs7g23110.3;Cs7g23110.4;Cs7g23110.5;Cs8g07900.1;Cs9g05160.1;Cs9g05160.2;Cs9g05160.3
	GO:1990904	ribonucleoprotein complex	22	545	5.47001e-07	9.17272e-06	Cs2g11430.1;Cs2g11430.2;Cs2g16080.1;Cs3g03820.1;Cs3g03820.2;Cs3g19085.1;Cs4g12850.1;Cs4g12850.2;Cs4g12850.3;Cs6g06100.1;Cs6g10170.1;Cs6g17460.1;Cs7g21330.1;Cs7g23110.1;Cs7g23110.2;Cs7g23110.3;Cs7g23110.4;Cs7g23110.5;Cs8g07900.1;Cs9g05160.1;Cs9g05160.2;Cs9g05160.3
	GO:0043228	non-membrane-bounded organelle	28	848	6.83075e-07	9.17272e-06	Cs1g12240.1;Cs2g11430.1;Cs2g11430.2;Cs2g16080.1;Cs3g03820.1;Cs3g03820.2;Cs3g19085.1;Cs4g12850.1;Cs4g12850.2;Cs4g12850.3;Cs6g06100.1;Cs6g17460.1;Cs7g21330.1;Cs7g23110.1;Cs7g23110.2;Cs7g23110.3;Cs7g23110.4;Cs7g23110.5;Cs8g07900.1;Cs8g15410.1;Cs8g17650.1;Cs8g17690.1;Cs8g17690.2;Cs9g05160.1;Cs9g05160.2;Cs9g05160.3;orange1.1t00607.1;orange1.1t00607.2
	GO:0043232	intracellular non-membrane-bounded organelle	28	848	6.83075e-07	9.17272e-06	Cs1g12240.1;Cs2g11430.1;Cs2g11430.2;Cs2g16080.1;Cs3g03820.1;Cs3g03820.2;Cs3g19085.1;Cs4g12850.1;Cs4g12850.2;Cs4g12850.3;Cs6g06100.1;Cs6g17460.1;Cs7g21330.1;Cs7g23110.1;Cs7g23110.2;Cs7g23110.3;Cs7g23110.4;Cs7g23110.5;Cs8g07900.1;Cs8g15410.1;Cs8g17650.1;Cs8g17690.1;Cs8g17690.2;Cs9g05160.1;Cs9g05160.2;Cs9g05160.3;orange1.1t00607.1;orange1.1t00607.2
	GO:0044424	intracellular part	67	3553	8.89386e-07	1.04503e-05	Cs1g11100.1;Cs1g12240.1;Cs1g14610.1;Cs1g21850.2;Cs2g04430.2;Cs2g11430.1;Cs2g11430.2;Cs2g15030.1;Cs2g16080.1;Cs2g27360.1;Cs2g27360.2;Cs2g29100.1;Cs2g29100.2;Cs2g29100.4;Cs3g03820.1;Cs3g03820.2;Cs3g06430.1;Cs3g06930.1;Cs3g06930.2;Cs3g06940.1;Cs3g06940.2;Cs3g09325.1;Cs3g19085.1;Cs3g26300.1;Cs4g01510.1;Cs4g01510.2;Cs4g12850.1;Cs4g12850.2;Cs4g12850.3;Cs5g07860.1;Cs5g28560.1;Cs6g06100.1;Cs6g10170.1;Cs6…
	GO:0032991	macromolecular complex	39	1591	4.63646e-06	4.84253e-05	Cs1g12240.1;Cs1g21850.2;Cs2g04430.2;Cs2g11430.1;Cs2g11430.2;Cs2g16080.1;Cs3g03820.1;Cs3g03820.2;Cs3g19085.1;Cs4g12850.1;Cs4g12850.2;Cs4g12850.3;Cs5g28560.1;Cs6g06100.1;Cs6g10170.1;Cs6g14710.2;Cs6g16760.1;Cs6g17460.1;Cs6g22190.1;Cs7g07150.1;Cs7g07280.1;Cs7g21330.1;Cs7g23110.1;Cs7g23110.2;Cs7g23110.3;Cs7g23110.4;Cs7g23110.5;Cs8g04410.2;Cs8g07900.1;Cs8g15410.1;Cs8g17650.1;Cs8g17690.1;Cs8g17690.2;Cs9…
	GO:0070461	SAGA-type complex	3	6	3.63045e-05	0.0003125	Cs1g21850.2;Cs7g07280.1;Cs8g04410.2
	GO:0005622	intracellular	73	4423	4.2678e-05	0.0003125	Cs1g11100.1;Cs1g12240.1;Cs1g14610.1;Cs1g21850.2;Cs2g04430.2;Cs2g11430.1;Cs2g11430.2;Cs2g15030.1;Cs2g16080.1;Cs2g27360.1;Cs2g27360.2;Cs2g29100.1;Cs2g29100.2;Cs2g29100.4;Cs3g03820.1;Cs3g03820.2;Cs3g06430.1;Cs3g06930.1;Cs3g06930.2;Cs3g06940.1;Cs3g06940.2;Cs3g09325.1;Cs3g13490.1;Cs3g13490.2;Cs3g13490.3;Cs3g19085.1;Cs3g22510.1;Cs3g22510.2;Cs3g26300.1;Cs4g01510.1;Cs4g01510.2;Cs4g12850.1;Cs4g12850.2;Cs4…
	GO:0005623	cell	75	4614	4.3218e-05	0.0003125	Cs1g11100.1;Cs1g12240.1;Cs1g14610.1;Cs1g21850.2;Cs2g04430.2;Cs2g11430.1;Cs2g11430.2;Cs2g15030.1;Cs2g16080.1;Cs2g27360.1;Cs2g27360.2;Cs2g29100.1;Cs2g29100.2;Cs2g29100.4;Cs3g03820.1;Cs3g03820.2;Cs3g06430.1;Cs3g06930.1;Cs3g06930.2;Cs3g06940.1;Cs3g06940.2;Cs3g09325.1;Cs3g13490.1;Cs3g13490.2;Cs3g13490.3;Cs3g19085.1;Cs3g22510.1;Cs3g22510.2;Cs3g26300.1;Cs4g01510.1;Cs4g01510.2;Cs4g01550.2;Cs4g12850.1;Cs4…
	GO:0044464	cell part	75	4614	4.3218e-05	0.0003125	Cs1g11100.1;Cs1g12240.1;Cs1g14610.1;Cs1g21850.2;Cs2g04430.2;Cs2g11430.1;Cs2g11430.2;Cs2g15030.1;Cs2g16080.1;Cs2g27360.1;Cs2g27360.2;Cs2g29100.1;Cs2g29100.2;Cs2g29100.4;Cs3g03820.1;Cs3g03820.2;Cs3g06430.1;Cs3g06930.1;Cs3g06930.2;Cs3g06940.1;Cs3g06940.2;Cs3g09325.1;Cs3g13490.1;Cs3g13490.2;Cs3g13490.3;Cs3g19085.1;Cs3g22510.1;Cs3g22510.2;Cs3g26300.1;Cs4g01510.1;Cs4g01510.2;Cs4g01550.2;Cs4g12850.1;Cs4…
	GO:0044454	nuclear chromosome part	4	20	9.33927e-05	0.000477159	Cs1g12240.1;Cs8g17650.1;orange1.1t00607.1;orange1.1t00607.2
	GO:0000790	nuclear chromatin	3	8	9.98284e-05	0.000477159	Cs8g17650.1;orange1.1t00607.1;orange1.1t00607.2
	GO:0031011	Ino80 complex	3	8	9.98284e-05	0.000477159	Cs8g17650.1;orange1.1t00607.1;orange1.1t00607.2
	GO:0033202	DNA helicase complex	3	8	9.98284e-05	0.000477159	Cs8g17650.1;orange1.1t00607.1;orange1.1t00607.2
	GO:0070603	SWI/SNF superfamily-type complex	3	8	9.98284e-05	0.000477159	Cs8g17650.1;orange1.1t00607.1;orange1.1t00607.2
	GO:0097346	INO80-type complex	3	8	9.98284e-05	0.000477159	Cs8g17650.1;orange1.1t00607.1;orange1.1t00607.2
	GO:0005634	nucleus	32	1346	0.000101523	0.000477159	Cs1g11100.1;Cs1g12240.1;Cs1g14610.1;Cs1g21850.2;Cs2g29100.1;Cs2g29100.2;Cs2g29100.4;Cs3g06430.1;Cs3g06930.1;Cs3g06930.2;Cs3g06940.1;Cs3g06940.2;Cs3g26300.1;Cs4g01510.1;Cs4g01510.2;Cs5g07860.1;Cs6g10170.1;Cs6g16280.1;Cs6g16280.3;Cs6g17885.1;Cs7g06230.1;Cs7g07280.1;Cs7g26840.1;Cs8g04410.2;Cs8g04760.1;Cs8g04760.2;Cs8g15410.1;Cs8g17650.1;Cs8g17690.1;Cs8g17690.2;orange1.1t00607.1;orange1.1t00607.2
	GO:0000785	chromatin	6	64	0.000132139	0.000591479	Cs8g15410.1;Cs8g17650.1;Cs8g17690.1;Cs8g17690.2;orange1.1t00607.1;orange1.1t00607.2
	GO:0044427	chromosomal part	7	98	0.000202215	0.000864011	Cs1g12240.1;Cs8g15410.1;Cs8g17650.1;Cs8g17690.1;Cs8g17690.2;orange1.1t00607.1;orange1.1t00607.2
	GO:0044444	cytoplasmic part	28	1152	0.000230542	0.000942217	Cs2g11430.1;Cs2g11430.2;Cs2g16080.1;Cs2g27360.1;Cs2g27360.2;Cs3g03820.1;Cs3g03820.2;Cs3g09325.1;Cs3g19085.1;Cs4g12850.1;Cs4g12850.2;Cs4g12850.3;Cs6g06100.1;Cs6g16760.1;Cs6g17460.1;Cs6g22190.1;Cs7g07150.1;Cs7g21330.1;Cs7g23110.1;Cs7g23110.2;Cs7g23110.3;Cs7g23110.4;Cs7g23110.5;Cs8g06070.1;Cs8g07900.1;Cs9g05160.1;Cs9g05160.2;Cs9g05160.3
	GO:0000228	nuclear chromosome	4	29	0.000420262	0.00164603	Cs1g12240.1;Cs8g17650.1;orange1.1t00607.1;orange1.1t00607.2
	GO:0000123	histone acetyltransferase complex	3	14	0.000614639	0.00213985	Cs1g21850.2;Cs7g07280.1;Cs8g04410.2
	GO:0031248	protein acetyltransferase complex	3	14	0.000614639	0.00213985	Cs1g21850.2;Cs7g07280.1;Cs8g04410.2
	GO:1902493	acetyltransferase complex	3	14	0.000614639	0.00213985	Cs1g21850.2;Cs7g07280.1;Cs8g04410.2
	GO:0031981	nuclear lumen	7	120	0.00069702	0.00234	Cs1g12240.1;Cs1g21850.2;Cs7g07280.1;Cs8g04410.2;Cs8g17650.1;orange1.1t00607.1;orange1.1t00607.2
	GO:0043233	organelle lumen	7	131	0.00117095	0.00366897	Cs1g12240.1;Cs1g21850.2;Cs7g07280.1;Cs8g04410.2;Cs8g17650.1;orange1.1t00607.1;orange1.1t00607.2
	GO:0070013	intracellular organelle lumen	7	131	0.00117095	0.00366897	Cs1g12240.1;Cs1g21850.2;Cs7g07280.1;Cs8g04410.2;Cs8g17650.1;orange1.1t00607.1;orange1.1t00607.2
	GO:0031974	membrane-enclosed lumen	7	135	0.00139535	0.00408055	Cs1g12240.1;Cs1g21850.2;Cs7g07280.1;Cs8g04410.2;Cs8g17650.1;orange1.1t00607.1;orange1.1t00607.2
	GO:0005694	chromosome	7	136	0.00145639	0.00408055	Cs1g12240.1;Cs8g15410.1;Cs8g17650.1;Cs8g17690.1;Cs8g17690.2;orange1.1t00607.1;orange1.1t00607.2
	GO:0043227	membrane-bounded organelle	36	1829	0.00147595	0.00408055	Cs1g11100.1;Cs1g12240.1;Cs1g14610.1;Cs1g21850.2;Cs2g27360.1;Cs2g27360.2;Cs2g29100.1;Cs2g29100.2;Cs2g29100.4;Cs3g06430.1;Cs3g06930.1;Cs3g06930.2;Cs3g06940.1;Cs3g06940.2;Cs3g09325.1;Cs3g26300.1;Cs4g01510.1;Cs4g01510.2;Cs5g07860.1;Cs6g10170.1;Cs6g16280.1;Cs6g16280.3;Cs6g17885.1;Cs7g06230.1;Cs7g07280.1;Cs7g26840.1;Cs8g04410.2;Cs8g04760.1;Cs8g04760.2;Cs8g06070.1;Cs8g15410.1;Cs8g17650.1;Cs8g17690.1;Cs8…
	GO:0043231	intracellular membrane-bounded organelle	36	1829	0.00147595	0.00408055	Cs1g11100.1;Cs1g12240.1;Cs1g14610.1;Cs1g21850.2;Cs2g27360.1;Cs2g27360.2;Cs2g29100.1;Cs2g29100.2;Cs2g29100.4;Cs3g06430.1;Cs3g06930.1;Cs3g06930.2;Cs3g06940.1;Cs3g06940.2;Cs3g09325.1;Cs3g26300.1;Cs4g01510.1;Cs4g01510.2;Cs5g07860.1;Cs6g10170.1;Cs6g16280.1;Cs6g16280.3;Cs6g17885.1;Cs7g06230.1;Cs7g07280.1;Cs7g26840.1;Cs8g04410.2;Cs8g04760.1;Cs8g04760.2;Cs8g06070.1;Cs8g15410.1;Cs8g17650.1;Cs8g17690.1;Cs8…
	GO:0044428	nuclear part	9	229	0.0020818	0.00559112	Cs1g12240.1;Cs1g14610.1;Cs1g21850.2;Cs6g10170.1;Cs7g07280.1;Cs8g04410.2;Cs8g17650.1;orange1.1t00607.1;orange1.1t00607.2
	GO:0000145	exocyst	3	24	0.00312354	0.00752854	Cs6g16760.1;Cs6g22190.1;Cs7g07150.1
	GO:0005938	cell cortex	3	24	0.00312354	0.00752854	Cs6g16760.1;Cs6g22190.1;Cs7g07150.1
	GO:0044448	cell cortex part	3	24	0.00312354	0.00752854	Cs6g16760.1;Cs6g22190.1;Cs7g07150.1
	GO:0099568	cytoplasmic region	3	24	0.00312354	0.00752854	Cs6g16760.1;Cs6g22190.1;Cs7g07150.1
	GO:0005737	cytoplasm	32	1675	0.00511896	0.0120296	Cs2g11430.1;Cs2g11430.2;Cs2g15030.1;Cs2g16080.1;Cs2g27360.1;Cs2g27360.2;Cs3g03820.1;Cs3g03820.2;Cs3g09325.1;Cs3g19085.1;Cs4g12850.1;Cs4g12850.2;Cs4g12850.3;Cs6g06100.1;Cs6g16760.1;Cs6g17460.1;Cs6g22190.1;Cs7g07150.1;Cs7g21330.1;Cs7g23110.1;Cs7g23110.2;Cs7g23110.3;Cs7g23110.4;Cs7g23110.5;Cs8g06070.1;Cs8g07900.1;Cs8g12090.1;Cs8g12090.2;Cs9g05160.1;Cs9g05160.2;Cs9g05160.3;orange1.1t02007.1
	GO:0009512	cytochrome b6f complex	1	1	0.0124453	0.0285331	Cs5g28560.1
	GO:0070069	cytochrome complex	1	2	0.0247374	0.0553646	Cs5g28560.1
	GO:0000786	nucleosome	3	56	0.0321814	0.0672234	Cs8g15410.1;Cs8g17690.1;Cs8g17690.2
	GO:0032993	protein-DNA complex	3	56	0.0321814	0.0672234	Cs8g15410.1;Cs8g17690.1;Cs8g17690.2
	GO:0044815	DNA packaging complex	3	56	0.0321814	0.0672234	Cs8g15410.1;Cs8g17690.1;Cs8g17690.2
	GO:0005654	nucleoplasm	3	73	0.0622073	0.124415	Cs1g21850.2;Cs7g07280.1;Cs8g04410.2
	GO:0044451	nucleoplasm part	3	73	0.0622073	0.124415	Cs1g21850.2;Cs7g07280.1;Cs8g04410.2
	GO:0000794	condensed nuclear chromosome	1	7	0.0839643	0.161074	Cs1g12240.1
	GO:0030896	checkpoint clamp complex	1	7	0.0839643	0.161074	Cs1g12240.1
	GO:0030176	integral component of endoplasmic reticulum membrane	1	8	0.0953755	0.179306	Cs3g09325.1
	GO:0000793	condensed chromosome	1	9	0.106646	0.189329	Cs1g12240.1
	GO:0044422	organelle part	15	856	0.106749	0.189329	Cs1g12240.1;Cs1g14610.1;Cs1g21850.2;Cs3g09325.1;Cs3g19085.1;Cs6g10170.1;Cs7g07280.1;Cs8g04410.2;Cs8g07900.1;Cs8g15410.1;Cs8g17650.1;Cs8g17690.1;Cs8g17690.2;orange1.1t00607.1;orange1.1t00607.2
	GO:0044446	intracellular organelle part	15	856	0.106749	0.189329	Cs1g12240.1;Cs1g14610.1;Cs1g21850.2;Cs3g09325.1;Cs3g19085.1;Cs6g10170.1;Cs7g07280.1;Cs8g04410.2;Cs8g07900.1;Cs8g15410.1;Cs8g17650.1;Cs8g17690.1;Cs8g17690.2;orange1.1t00607.1;orange1.1t00607.2
	GO:0005681	spliceosomal complex	1	11	0.128772	0.22416	Cs6g10170.1
	GO:0019773	proteasome core complex, alpha-subunit complex	1	12	0.139632	0.238643	orange1.1t02288.1
	GO:0043234	protein complex	17	1050	0.150976	0.253423	Cs1g12240.1;Cs1g21850.2;Cs2g04430.2;Cs5g28560.1;Cs6g14710.2;Cs6g16760.1;Cs6g22190.1;Cs7g07150.1;Cs7g07280.1;Cs8g04410.2;Cs8g15410.1;Cs8g17650.1;Cs8g17690.1;Cs8g17690.2;orange1.1t00607.1;orange1.1t00607.2;orange1.1t02288.1
	GO:1902494	catalytic complex	7	363	0.165032	0.272158	Cs1g21850.2;Cs2g04430.2;Cs7g07280.1;Cs8g04410.2;Cs8g17650.1;orange1.1t00607.1;orange1.1t00607.2
	GO:0071944	cell periphery	4	177	0.178234	0.288861	Cs6g16760.1;Cs6g22190.1;Cs7g07150.1;Cs9g14400.2
	GO:0044391	ribosomal subunit	2	65	0.193656	0.308537	Cs3g19085.1;Cs8g07900.1
	GO:0005730	nucleolus	1	22	0.241121	0.377757	Cs1g12240.1
	GO:0031227	intrinsic component of endoplasmic reticulum membrane	1	29	0.305025	0.468074	Cs3g09325.1
	GO:0005783	endoplasmic reticulum	3	157	0.310585	0.468074	Cs2g27360.1;Cs2g27360.2;Cs3g09325.1
	GO:0015935	small ribosomal subunit	1	30	0.313709	0.468074	Cs3g19085.1
	GO:1990234	transferase complex	4	233	0.329744	0.484311	Cs1g21850.2;Cs2g04430.2;Cs7g07280.1;Cs8g04410.2
	GO:0005839	proteasome core complex	1	34	0.347383	0.502369	orange1.1t02288.1
	GO:0015934	large ribosomal subunit	1	35	0.355543	0.50638	Cs8g07900.1
	GO:0030288	outer membrane-bounded periplasmic space	1	38	0.379422	0.524496	Cs4g01550.2
	GO:0030313	cell envelope	1	38	0.379422	0.524496	Cs4g01550.2
	GO:0042597	periplasmic space	1	40	0.394853	0.537916	Cs4g01550.2
	GO:0000502	proteasome complex	1	43	0.417291	0.556005	orange1.1t02288.1
	GO:0005643	nuclear pore	1	44	0.424586	0.556005	Cs1g14610.1
	GO:0005777	peroxisome	1	45	0.431791	0.556005	Cs8g06070.1
	GO:0042579	microbody	1	45	0.431791	0.556005	Cs8g06070.1
	GO:0005635	nuclear envelope	1	47	0.445933	0.566456	Cs1g14610.1
	GO:0031301	integral component of organelle membrane	1	52	0.479785	0.60133	Cs3g09325.1
	GO:0012505	endomembrane system	4	307	0.535348	0.645517	Cs1g14610.1;Cs2g27360.1;Cs2g27360.2;Cs3g09325.1
	GO:0009579	thylakoid	1	61	0.535641	0.645517	Cs5g28560.1
	GO:0044436	thylakoid part	1	61	0.535641	0.645517	Cs5g28560.1
	GO:0031300	intrinsic component of organelle membrane	1	73	0.600989	0.700367	Cs3g09325.1
	GO:0005789	endoplasmic reticulum membrane	1	74	0.606005	0.700367	Cs3g09325.1
	GO:0042175	nuclear outer membrane-endoplasmic reticulum membrane network	1	74	0.606005	0.700367	Cs3g09325.1
	GO:0044432	endoplasmic reticulum part	1	75	0.610959	0.700367	Cs3g09325.1
	GO:0031975	envelope	2	184	0.672482	0.761606	Cs1g14610.1;Cs4g01550.2
	GO:0005618	cell wall	1	105	0.734053	0.811776	Cs9g14400.2
	GO:0030312	external encapsulating structure	1	105	0.734053	0.811776	Cs9g14400.2
	GO:0000151	ubiquitin ligase complex	1	111	0.753582	0.823683	Cs2g04430.2
	GO:0031967	organelle envelope	1	146	0.842275	0.910045	Cs1g14610.1
	GO:0016021	integral component of membrane	11	1262	0.932488	0.982908	Cs2g11690.1;Cs2g11690.2;Cs2g13710.1;Cs2g18610.1;Cs2g27360.1;Cs2g27360.2;Cs3g09325.1;Cs8g01190.1;Cs9g10530.1;Cs9g10530.2;Cs9g10540.1
	GO:0098588	bounding membrane of organelle	1	218	0.937444	0.982908	Cs3g09325.1
	GO:0031224	intrinsic component of membrane	11	1283	0.941082	0.982908	Cs2g11690.1;Cs2g11690.2;Cs2g13710.1;Cs2g18610.1;Cs2g27360.1;Cs2g27360.2;Cs3g09325.1;Cs8g01190.1;Cs9g10530.1;Cs9g10530.2;Cs9g10540.1
	GO:0031090	organelle membrane	1	280	0.972003	1	Cs3g09325.1
	GO:0044425	membrane part	11	1576	0.993425	1	Cs2g11690.1;Cs2g11690.2;Cs2g13710.1;Cs2g18610.1;Cs2g27360.1;Cs2g27360.2;Cs3g09325.1;Cs8g01190.1;Cs9g10530.1;Cs9g10530.2;Cs9g10540.1
	GO:0016020	membrane	18	3183	1	1	Cs1g25990.2;Cs2g11690.1;Cs2g11690.2;Cs2g13710.1;Cs2g18610.1;Cs2g27360.1;Cs2g27360.2;Cs3g09325.1;Cs4g17260.1;Cs4g18220.1;Cs4g18220.2;Cs5g26090.1;Cs7g04850.1;Cs7g04850.2;Cs8g01190.1;Cs9g10530.1;Cs9g10530.2;Cs9g10540.1
	GO:0005575	cellular_component	91	7312	1	1	Cs1g11100.1;Cs1g12240.1;Cs1g14610.1;Cs1g21850.2;Cs1g25990.2;Cs2g04430.2;Cs2g11430.1;Cs2g11430.2;Cs2g11690.1;Cs2g11690.2;Cs2g13710.1;Cs2g15030.1;Cs2g16080.1;Cs2g18610.1;Cs2g27360.1;Cs2g27360.2;Cs2g29100.1;Cs2g29100.2;Cs2g29100.4;Cs3g03820.1;Cs3g03820.2;Cs3g06430.1;Cs3g06930.1;Cs3g06930.2;Cs3g06940.1;Cs3g06940.2;Cs3g09325.1;Cs3g13490.1;Cs3g13490.2;Cs3g13490.3;Cs3g19085.1;Cs3g22510.1;Cs3g22510.2;Cs3…
5UI out.F	GO:0005515	protein binding	159	6741	1.51321e-13	2.63299e-11	Cs1g02590.1;Cs1g07110.1;Cs1g12245.1;Cs1g15600.1;Cs1g21080.2;Cs1g24520.1;Cs2g02490.1;Cs2g02490.2;Cs2g02490.3;Cs2g02510.2;Cs2g03090.1;Cs2g03090.2;Cs2g03700.1;Cs2g04430.2;Cs2g06115.1;Cs2g13390.1;Cs2g18440.1;Cs2g19040.1;Cs2g19040.2;Cs2g19040.3;Cs2g20600.1;Cs2g20600.2;Cs2g22860.1;Cs2g25210.1;Cs2g25210.2;Cs2g26800.2;Cs2g28780.1;Cs2g30300.1;Cs2g30300.2;Cs2g30300.3;Cs3g06430.1;Cs3g12240.1;Cs3g12240.3;Cs3…
	GO:0008270	zinc ion binding	69	2259	5.9465e-10	5.17345e-08	Cs1g04130.2;Cs1g07110.1;Cs2g01050.1;Cs2g01050.2;Cs2g01050.4;Cs2g02510.2;Cs2g05750.2;Cs2g06115.1;Cs2g06400.1;Cs2g13390.1;Cs2g17870.1;Cs2g17870.2;Cs2g17870.3;Cs2g17870.4;Cs2g19040.1;Cs2g19040.2;Cs2g19040.3;Cs2g20600.1;Cs2g20600.2;Cs2g24320.1;Cs2g30300.1;Cs2g30300.2;Cs2g30300.3;Cs3g03190.1;Cs3g06430.1;Cs3g21100.1;Cs3g22510.1;Cs3g22510.2;Cs3g24390.1;Cs3g24390.2;Cs3g25810.1;Cs5g07860.1;Cs5g09740.1;Cs5…
	GO:0004478	methionine adenosyltransferase activity	4	7	1.30346e-06	7.5601e-05	Cs6g01310.1;Cs6g01310.2;Cs8g15750.1;Cs9g01410.1
	GO:0004379	glycylpeptide N-tetradecanoyltransferase activity	3	3	2.7606e-06	8.00574e-05	Cs1g17950.1;Cs1g17960.1;Cs1g17960.2
	GO:0008428	ribonuclease inhibitor activity	3	3	2.7606e-06	8.00574e-05	Cs4g07540.1;Cs6g02670.1;Cs6g02670.2
	GO:0019107	myristoyltransferase activity	3	3	2.7606e-06	8.00574e-05	Cs1g17950.1;Cs1g17960.1;Cs1g17960.2
	GO:0003735	structural constituent of ribosome	21	478	4.92525e-06	0.00011729	Cs2g11430.1;Cs2g11430.2;Cs2g16080.1;Cs3g03820.1;Cs3g03820.2;Cs3g19085.1;Cs4g12850.1;Cs4g12850.2;Cs4g12850.3;Cs6g06100.1;Cs6g17460.1;Cs7g21330.1;Cs7g23110.1;Cs7g23110.2;Cs7g23110.3;Cs7g23110.4;Cs7g23110.5;Cs8g07900.1;Cs9g05160.1;Cs9g05160.2;Cs9g05160.3
	GO:0008135	translation factor activity, RNA binding	10	115	5.39262e-06	0.00011729	Cs2g15030.1;Cs2g20280.1;Cs2g20280.2;Cs3g18950.1;Cs4g10310.1;Cs4g10310.2;Cs6g18000.1;Cs6g18000.2;Cs8g12090.1;Cs8g12090.2
	GO:0003743	translation initiation factor activity	7	53	9.0861e-06	0.000175665	Cs2g20280.1;Cs2g20280.2;Cs3g18950.1;Cs4g10310.1;Cs4g10310.2;Cs6g18000.1;Cs6g18000.2
	GO:0008276	protein methyltransferase activity	6	43	2.91981e-05	0.000508047	Cs2g27360.1;Cs2g27360.2;Cs3g06430.1;Cs5g07860.1;Cs6g16280.1;Cs6g16280.3
	GO:0042393	histone binding	4	14	3.44771e-05	0.000545365	Cs3g06430.1;Cs5g07860.1;Cs6g16280.1;Cs6g16280.3
	GO:0046914	transition metal ion binding	69	3070	5.26532e-05	0.000763472	Cs1g04130.2;Cs1g07110.1;Cs2g01050.1;Cs2g01050.2;Cs2g01050.4;Cs2g02510.2;Cs2g05750.2;Cs2g06115.1;Cs2g06400.1;Cs2g13390.1;Cs2g17870.1;Cs2g17870.2;Cs2g17870.3;Cs2g17870.4;Cs2g19040.1;Cs2g19040.2;Cs2g19040.3;Cs2g20600.1;Cs2g20600.2;Cs2g24320.1;Cs2g30300.1;Cs2g30300.2;Cs2g30300.3;Cs3g03190.1;Cs3g06430.1;Cs3g21100.1;Cs3g22510.1;Cs3g22510.2;Cs3g24390.1;Cs3g24390.2;Cs3g25810.1;Cs5g07860.1;Cs5g09740.1;Cs5…
	GO:0005198	structural molecule activity	21	602	0.000141416	0.00182307	Cs2g11430.1;Cs2g11430.2;Cs2g16080.1;Cs3g03820.1;Cs3g03820.2;Cs3g19085.1;Cs4g12850.1;Cs4g12850.2;Cs4g12850.3;Cs6g06100.1;Cs6g17460.1;Cs7g21330.1;Cs7g23110.1;Cs7g23110.2;Cs7g23110.3;Cs7g23110.4;Cs7g23110.5;Cs8g07900.1;Cs9g05160.1;Cs9g05160.2;Cs9g05160.3
	GO:0005315	inorganic phosphate transmembrane transporter activity	3	8	0.000146684	0.00182307	Cs9g10530.1;Cs9g10530.2;Cs9g10540.1
	GO:0051537	2 iron, 2 sulfur cluster binding	5	37	0.000161272	0.00187076	Cs7g20350.1;Cs7g20360.1;Cs7g20360.2;Cs7g20360.3;Cs8g14960.1
	GO:0003880	protein C-terminal carboxyl O-methyltransferase activity	2	2	0.000197333	0.00201976	Cs2g27360.1;Cs2g27360.2
	GO:0004671	protein C-terminal S-isoprenylcysteine carboxyl O-methyltransferase activity	2	2	0.000197333	0.00201976	Cs2g27360.1;Cs2g27360.2
	GO:0003676	nucleic acid binding	94	4762	0.000253872	0.0024541	Cs1g04130.2;Cs1g11100.1;Cs1g12245.1;Cs1g12750.1;Cs1g21080.2;Cs2g01050.1;Cs2g01050.2;Cs2g01050.4;Cs2g05750.2;Cs2g06400.1;Cs2g07960.1;Cs2g10330.1;Cs2g12030.1;Cs2g12030.2;Cs2g12030.3;Cs2g15030.1;Cs2g16080.1;Cs2g20280.1;Cs2g20280.2;Cs2g30300.1;Cs2g30300.2;Cs2g30300.3;Cs3g13490.1;Cs3g13490.2;Cs3g13490.3;Cs3g18950.1;Cs3g19085.1;Cs3g22510.1;Cs3g22510.2;Cs3g23270.2;Cs3g24930.1;Cs3g25810.1;Cs3g26300.1;Cs4…
	GO:0008757	S-adenosylmethionine-dependent methyltransferase activity	7	91	0.000302307	0.00267789	Cs2g27360.1;Cs2g27360.2;Cs3g06430.1;Cs5g07860.1;Cs6g16280.1;Cs6g16280.3;Cs7g07490.1
	GO:0016149	translation release factor activity, codon specific	3	10	0.000307804	0.00267789	Cs2g15030.1;Cs8g12090.1;Cs8g12090.2
	GO:0016410	N-acyltransferase activity	6	66	0.00033175	0.00274878	Cs1g17950.1;Cs1g17960.1;Cs1g17960.2;Cs1g20790.1;Cs6g14630.1;Cs6g14630.2
	GO:0046982	protein heterodimerization activity	7	100	0.000536901	0.0042464	Cs3g13490.1;Cs3g13490.2;Cs3g13490.3;Cs8g15410.1;Cs8g17690.1;Cs8g17690.2;orange1.1t03257.1
	GO:0010340	carboxyl-O-methyltransferase activity	2	3	0.000586477	0.00425196	Cs2g27360.1;Cs2g27360.2
	GO:0051998	protein carboxyl O-methyltransferase activity	2	3	0.000586477	0.00425196	Cs2g27360.1;Cs2g27360.2
	GO:0031072	heat shock protein binding	10	206	0.000714202	0.00497084	Cs3g12240.1;Cs3g12240.3;Cs3g23720.1;Cs6g08770.1;Cs7g10870.1;Cs7g10870.2;Cs9g04270.1;Cs9g04270.2;Cs9g05080.1;orange1.1t02577.1
	GO:0016278	lysine N-methyltransferase activity	4	34	0.00127947	0.00767683	Cs3g06430.1;Cs5g07860.1;Cs6g16280.1;Cs6g16280.3
	GO:0016279	protein-lysine N-methyltransferase activity	4	34	0.00127947	0.00767683	Cs3g06430.1;Cs5g07860.1;Cs6g16280.1;Cs6g16280.3
	GO:0018024	histone-lysine N-methyltransferase activity	4	34	0.00127947	0.00767683	Cs3g06430.1;Cs5g07860.1;Cs6g16280.1;Cs6g16280.3
	GO:0042054	histone methyltransferase activity	4	34	0.00127947	0.00767683	Cs3g06430.1;Cs5g07860.1;Cs6g16280.1;Cs6g16280.3
	GO:0003830	beta-1,4-mannosylglycoprotein 4-beta-N-acetylglucosaminyltransferase activity	2	5	0.00191869	0.0108066	Cs4g18220.1;Cs4g18220.2
	GO:1901677	phosphate transmembrane transporter activity	3	18	0.00192531	0.0108066	Cs9g10530.1;Cs9g10530.2;Cs9g10540.1
	GO:0004616	phosphogluconate dehydrogenase (decarboxylating) activity	3	19	0.00226263	0.0123031	Cs6g19310.1;Cs7g12340.1;Cs7g12340.2
	GO:0016747	transferase activity, transferring acyl groups other than amino-acyl groups	13	376	0.0027695	0.0145919	Cs1g14430.1;Cs1g17950.1;Cs1g17960.1;Cs1g17960.2;Cs1g20790.1;Cs3g03970.1;Cs3g04840.1;Cs4g17260.1;Cs6g14630.1;Cs6g14630.2;Cs7g04850.1;Cs7g04850.2;orange1.1t02007.1
	GO:0004014	adenosylmethionine decarboxylase activity	2	6	0.00285129	0.0145919	Cs4g02260.1;Cs7g12410.1
	GO:0005488	binding	283	18477	0.00300228	0.0149256	Cs1g02590.1;Cs1g04130.2;Cs1g05190.2;Cs1g06650.1;Cs1g07110.1;Cs1g11100.1;Cs1g12245.1;Cs1g12750.1;Cs1g13980.1;Cs1g15600.1;Cs1g21080.2;Cs1g24520.1;Cs2g01050.1;Cs2g01050.2;Cs2g01050.4;Cs2g02490.1;Cs2g02490.2;Cs2g02490.3;Cs2g02510.2;Cs2g03090.1;Cs2g03090.2;Cs2g03700.1;Cs2g04430.2;Cs2g05750.2;Cs2g06115.1;Cs2g06400.1;Cs2g07960.1;Cs2g09340.1;Cs2g09340.2;Cs2g09870.1;Cs2g09870.2;Cs2g10330.1;Cs2g12030.1;Cs2…
	GO:0003677	DNA binding	48	2278	0.00314568	0.0152041	Cs1g04130.2;Cs1g12245.1;Cs1g12750.1;Cs1g21080.2;Cs2g01050.1;Cs2g01050.2;Cs2g01050.4;Cs2g05750.2;Cs2g06400.1;Cs2g07960.1;Cs2g10330.1;Cs3g13490.1;Cs3g13490.2;Cs3g13490.3;Cs3g23270.2;Cs3g24930.1;Cs3g26300.1;Cs4g10750.1;Cs4g11280.1;Cs5g01200.1;Cs5g01200.2;Cs5g09740.1;Cs6g06480.1;Cs6g08770.1;Cs6g15060.1;Cs6g15060.2;Cs6g18260.1;Cs7g02230.1;Cs7g02230.2;Cs7g06380.1;Cs7g13260.1;Cs7g26660.1;Cs8g04760.1;Cs8…
	GO:0051082	unfolded protein binding	10	254	0.0033615	0.0155508	Cs3g12240.1;Cs3g12240.3;Cs3g23720.1;Cs6g08770.1;Cs7g10870.1;Cs7g10870.2;Cs9g04270.1;Cs9g04270.2;Cs9g05080.1;orange1.1t02577.1
	GO:0003747	translation release factor activity	3	22	0.00348553	0.0155508	Cs2g15030.1;Cs8g12090.1;Cs8g12090.2
	GO:0008079	translation termination factor activity	3	22	0.00348553	0.0155508	Cs2g15030.1;Cs8g12090.1;Cs8g12090.2
	GO:0008170	N-methyltransferase activity	4	51	0.00571902	0.0248778	Cs3g06430.1;Cs5g07860.1;Cs6g16280.1;Cs6g16280.3
	GO:0017176	phosphatidylinositol N-acetylglucosaminyltransferase activity	2	9	0.00665449	0.028241	Cs2g11690.1;Cs2g11690.2
	GO:0004435	phosphatidylinositol phospholipase C activity	2	11	0.00997946	0.040382	Cs7g14760.1;Cs7g14760.2
	GO:0004629	phospholipase C activity	2	11	0.00997946	0.040382	Cs7g14760.1;Cs7g14760.2
	GO:0016616	oxidoreductase activity, acting on the CH-OH group of donors, NAD or NADP as acceptor	9	256	0.0106987	0.0414011	Cs3g10950.2;Cs5g10730.1;Cs5g11560.1;Cs5g11560.2;Cs6g19310.1;Cs6g22050.1;Cs7g03050.1;Cs7g12340.1;Cs7g12340.2
	GO:0008375	acetylglucosaminyltransferase activity	4	61	0.0107072	0.0414011	Cs2g11690.1;Cs2g11690.2;Cs4g18220.1;Cs4g18220.2
	GO:0016746	transferase activity, transferring acyl groups	13	462	0.0144625	0.0547061	Cs1g14430.1;Cs1g17950.1;Cs1g17960.1;Cs1g17960.2;Cs1g20790.1;Cs3g03970.1;Cs3g04840.1;Cs4g17260.1;Cs6g14630.1;Cs6g14630.2;Cs7g04850.1;Cs7g04850.2;orange1.1t02007.1
	GO:0016614	oxidoreductase activity, acting on CH-OH group of donors	9	290	0.022235	0.0806213	Cs3g10950.2;Cs5g10730.1;Cs5g11560.1;Cs5g11560.2;Cs6g19310.1;Cs6g22050.1;Cs7g03050.1;Cs7g12340.1;Cs7g12340.2
	GO:0046983	protein dimerization activity	17	704	0.0224454	0.0806213	Cs1g12245.1;Cs1g21080.2;Cs2g03700.1;Cs3g13490.1;Cs3g13490.2;Cs3g13490.3;Cs3g17500.1;Cs4g10750.1;Cs5g15630.1;Cs5g30170.1;Cs5g30170.2;Cs6g06760.1;Cs6g18260.1;Cs8g15410.1;Cs8g17690.1;Cs8g17690.2;orange1.1t03257.1
	GO:0046872	metal ion binding	72	4080	0.0227037	0.0806213	Cs1g04130.2;Cs1g07110.1;Cs2g01050.1;Cs2g01050.2;Cs2g01050.4;Cs2g02510.2;Cs2g05750.2;Cs2g06115.1;Cs2g06400.1;Cs2g13390.1;Cs2g17870.1;Cs2g17870.2;Cs2g17870.3;Cs2g17870.4;Cs2g19040.1;Cs2g19040.2;Cs2g19040.3;Cs2g20600.1;Cs2g20600.2;Cs2g24320.1;Cs2g30300.1;Cs2g30300.2;Cs2g30300.3;Cs3g03190.1;Cs3g06430.1;Cs3g21100.1;Cs3g22510.1;Cs3g22510.2;Cs3g24390.1;Cs3g24390.2;Cs3g25810.1;Cs5g07860.1;Cs5g09740.1;Cs5…
	GO:0016765	transferase activity, transferring alkyl or aryl (other than methyl) groups	5	117	0.0250053	0.0870185	Cs1g26470.1;Cs6g01310.1;Cs6g01310.2;Cs8g15750.1;Cs9g01410.1
	GO:0016415	octanoyltransferase activity	1	2	0.0279364	0.0953123	orange1.1t02007.1
	GO:0004620	phospholipase activity	2	25	0.047855	0.16013	Cs7g14760.1;Cs7g14760.2
	GO:0005516	calmodulin binding	2	27	0.0549794	0.177526	Cs6g21810.1;Cs6g21810.2
	GO:0004385	guanylate kinase activity	1	4	0.0550944	0.177526	orange1.1t04406.1
	GO:0008080	N-acetyltransferase activity	3	63	0.0590994	0.186969	Cs1g20790.1;Cs6g14630.1;Cs6g14630.2
	GO:0051536	iron-sulfur cluster binding	5	154	0.0669512	0.204377	Cs7g20350.1;Cs7g20360.1;Cs7g20360.2;Cs7g20360.3;Cs8g14960.1
	GO:0051540	metal cluster binding	5	154	0.0669512	0.204377	Cs7g20350.1;Cs7g20360.1;Cs7g20360.2;Cs7g20360.3;Cs8g14960.1
	GO:0051287	NAD binding	4	109	0.0681314	0.204394	Cs5g11560.1;Cs5g11560.2;Cs6g22050.1;Cs7g03050.1
	GO:0016407	acetyltransferase activity	3	70	0.0759408	0.223961	Cs1g20790.1;Cs6g14630.1;Cs6g14630.2
	GO:0043169	cation binding	72	4380	0.0836281	0.242521	Cs1g04130.2;Cs1g07110.1;Cs2g01050.1;Cs2g01050.2;Cs2g01050.4;Cs2g02510.2;Cs2g05750.2;Cs2g06115.1;Cs2g06400.1;Cs2g13390.1;Cs2g17870.1;Cs2g17870.2;Cs2g17870.3;Cs2g17870.4;Cs2g19040.1;Cs2g19040.2;Cs2g19040.3;Cs2g20600.1;Cs2g20600.2;Cs2g24320.1;Cs2g30300.1;Cs2g30300.2;Cs2g30300.3;Cs3g03190.1;Cs3g06430.1;Cs3g21100.1;Cs3g22510.1;Cs3g22510.2;Cs3g24390.1;Cs3g24390.2;Cs3g25810.1;Cs5g07860.1;Cs5g09740.1;Cs5…
	GO:0050661	NADP binding	3	77	0.0946368	0.269948	Cs6g19310.1;Cs7g12340.1;Cs7g12340.2
	GO:0003899	DNA-directed RNA polymerase activity	3	81	0.106084	0.297719	Cs1g12750.1;Cs7g06380.1;Cs9g11150.1
	GO:0008176	tRNA (guanine-N7-)-methyltransferase activity	1	9	0.119725	0.330668	Cs7g07490.1
	GO:0008168	methyltransferase activity	11	530	0.130165	0.353886	Cs2g12030.1;Cs2g12030.2;Cs2g12030.3;Cs2g27360.1;Cs2g27360.2;Cs3g06430.1;Cs4g15480.1;Cs5g07860.1;Cs6g16280.1;Cs6g16280.3;Cs7g07490.1
	GO:0008173	RNA methyltransferase activity	2	47	0.141474	0.378715	Cs4g15480.1;Cs7g07490.1
	GO:0016423	tRNA (guanine) methyltransferase activity	1	12	0.156367	0.41224	Cs7g07490.1
	GO:0034062	RNA polymerase activity	3	98	0.159986	0.415487	Cs1g12750.1;Cs7g06380.1;Cs9g11150.1
	GO:0004803	transposase activity	1	13	0.16824	0.428079	Cs9g02070.1
	GO:0016741	transferase activity, transferring one-carbon groups	11	561	0.169756	0.428079	Cs2g12030.1;Cs2g12030.2;Cs2g12030.3;Cs2g27360.1;Cs2g27360.2;Cs3g06430.1;Cs4g15480.1;Cs5g07860.1;Cs6g16280.1;Cs6g16280.3;Cs7g07490.1
	GO:0008081	phosphoric diester hydrolase activity	2	57	0.191259	0.475414	Cs7g14760.1;Cs7g14760.2
	GO:0001071	nucleic acid binding transcription factor activity	13	716	0.2113	0.504782	Cs2g29100.1;Cs2g29100.2;Cs2g29100.4;Cs3g06930.1;Cs3g06930.2;Cs3g06940.1;Cs3g06940.2;Cs3g23270.2;Cs7g02230.1;Cs7g02230.2;Cs7g13260.1;Cs7g26660.1;Cs7g26840.1
	GO:0003700	transcription factor activity, sequence-specific DNA binding	13	716	0.2113	0.504782	Cs2g29100.1;Cs2g29100.2;Cs2g29100.4;Cs3g06930.1;Cs3g06930.2;Cs3g06940.1;Cs3g06940.2;Cs3g23270.2;Cs7g02230.1;Cs7g02230.2;Cs7g13260.1;Cs7g26660.1;Cs7g26840.1
	GO:0016831	carboxy-lyase activity	2	61	0.211776	0.504782	Cs4g02260.1;Cs7g12410.1
	GO:0008194	UDP-glycosyltransferase activity	4	175	0.233046	0.547974	Cs2g11690.1;Cs2g11690.2;Cs4g18220.1;Cs4g18220.2
	GO:0008175	tRNA methyltransferase activity	1	20	0.246812	0.572604	Cs7g07490.1
	GO:0016717	oxidoreductase activity, acting on paired donors, with oxidation of a pair of donors resulting in the reduction of molecular oxygen to two molecules of water	1	21	0.257416	0.589346	orange1.1t02024.2
	GO:0005484	SNAP receptor activity	1	23	0.278178	0.62055	Cs5g26090.1
	GO:0030060	L-malate dehydrogenase activity	1	23	0.278178	0.62055	Cs5g10730.1
	GO:0004857	enzyme inhibitor activity	3	136	0.299569	0.659811	Cs4g07540.1;Cs6g02670.1;Cs6g02670.2
	GO:0016298	lipase activity	2	81	0.315803	0.686871	Cs7g14760.1;Cs7g14760.2
	GO:0019843	rRNA binding	1	31	0.355595	0.763872	Cs2g16080.1
	GO:0019201	nucleotide kinase activity	1	33	0.37362	0.792202	orange1.1t04406.1
	GO:0004298	threonine-type endopeptidase activity	1	34	0.382442	0.792202	orange1.1t02288.1
	GO:0070003	threonine-type peptidase activity	1	34	0.382442	0.792202	orange1.1t02288.1
	GO:0003723	RNA binding	15	979	0.404656	0.828355	Cs2g15030.1;Cs2g16080.1;Cs2g20280.1;Cs2g20280.2;Cs3g18950.1;Cs3g19085.1;Cs4g10310.1;Cs4g10310.2;Cs4g15480.1;Cs6g12470.1;Cs6g12470.3;Cs6g18000.1;Cs6g18000.2;Cs8g12090.1;Cs8g12090.2
	GO:0016615	malate dehydrogenase activity	1	44	0.464131	0.928427	Cs5g10730.1
	GO:0016830	carbon-carbon lyase activity	2	111	0.464214	0.928427	Cs4g02260.1;Cs7g12410.1
	GO:0016776	phosphotransferase activity, phosphate group as acceptor	1	46	0.479127	0.947364	orange1.1t04406.1
	GO:0050662	coenzyme binding	8	545	0.501301	0.980072	Cs3g10950.2;Cs5g11560.1;Cs5g11560.2;Cs6g19310.1;Cs6g22050.1;Cs7g03050.1;Cs7g12340.1;Cs7g12340.2
	GO:0008171	O-methyltransferase activity	2	126	0.531125	1	Cs2g27360.1;Cs2g27360.2
	GO:0004842	ubiquitin-protein transferase activity	2	130	0.547985	1	Cs2g04430.2;Cs6g17885.1
	GO:0030234	enzyme regulator activity	3	206	0.555829	1	Cs4g07540.1;Cs6g02670.1;Cs6g02670.2
	GO:0019787	ubiquitin-like protein transferase activity	2	132	0.556255	1	Cs2g04430.2;Cs6g17885.1
	GO:0003755	peptidyl-prolyl cis-trans isomerase activity	1	58	0.56071	1	Cs8g12840.1
	GO:0016859	cis-trans isomerase activity	1	58	0.56071	1	Cs8g12840.1
	GO:0008762	UDP-N-acetylmuramate dehydrogenase activity	1	61	0.57903	1	Cs3g10950.2
	GO:0016740	transferase activity	67	4876	0.606414	1	Cs1g05190.2;Cs1g06650.1;Cs1g12750.1;Cs1g14430.1;Cs1g17950.1;Cs1g17960.1;Cs1g17960.2;Cs1g20790.1;Cs1g26470.1;Cs2g04430.2;Cs2g09340.1;Cs2g09340.2;Cs2g09870.1;Cs2g09870.2;Cs2g11690.1;Cs2g11690.2;Cs2g12030.1;Cs2g12030.2;Cs2g12030.3;Cs2g27360.1;Cs2g27360.2;Cs3g03970.1;Cs3g04840.1;Cs3g06430.1;Cs3g13910.1;Cs3g14060.1;Cs4g07550.1;Cs4g15480.1;Cs4g17260.1;Cs4g18220.1;Cs4g18220.2;Cs5g01900.2;Cs5g07860.1;Cs5…
	GO:0019205	nucleobase-containing compound kinase activity	1	72	0.639922	1	orange1.1t04406.1
	GO:0098772	molecular function regulator	3	234	0.641929	1	Cs4g07540.1;Cs6g02670.1;Cs6g02670.2
	GO:0015291	secondary active transmembrane transporter activity	3	244	0.669686	1	Cs9g10530.1;Cs9g10530.2;Cs9g10540.1
	GO:0043565	sequence-specific DNA binding	6	484	0.678202	1	Cs3g13490.1;Cs3g13490.2;Cs3g13490.3;Cs7g02230.1;Cs7g02230.2;orange1.1t03257.1
	GO:0003682	chromatin binding	4	342	0.711192	1	Cs2g10330.1;Cs6g06480.1;Cs6g08770.1;Cs8g16050.1
	GO:0042802	identical protein binding	1	90	0.721197	1	orange1.1t00282.1
	GO:0030599	pectinesterase activity	1	104	0.771528	1	Cs9g14400.2
	GO:0008026	ATP-dependent helicase activity	2	207	0.790656	1	Cs5g10510.1;orange1.1t03258.1
	GO:0070035	purine NTP-dependent helicase activity	2	207	0.790656	1	Cs5g10510.1;orange1.1t03258.1
	GO:0044877	macromolecular complex binding	4	386	0.794384	1	Cs2g10330.1;Cs6g06480.1;Cs6g08770.1;Cs8g16050.1
	GO:0015035	protein disulfide oxidoreductase activity	1	116	0.807389	1	Cs2g08130.1
	GO:0015036	disulfide oxidoreductase activity	1	122	0.823155	1	Cs2g08130.1
	GO:0016758	transferase activity, transferring hexosyl groups	5	515	0.852729	1	Cs2g11690.1;Cs2g11690.2;Cs4g18220.1;Cs4g18220.2;orange1.1t01115.2
	GO:0048037	cofactor binding	8	774	0.855248	1	Cs3g10950.2;Cs5g11560.1;Cs5g11560.2;Cs6g19310.1;Cs6g22050.1;Cs7g03050.1;Cs7g12340.1;Cs7g12340.2
	GO:0009055	electron carrier activity	6	626	0.876868	1	Cs2g08130.1;Cs7g20350.1;Cs7g20360.1;Cs7g20360.2;Cs7g20360.3;Cs8g14960.1
	GO:0030246	carbohydrate binding	2	257	0.878866	1	Cs7g27570.1;orange1.1t01070.1
	GO:0016773	phosphotransferase activity, alcohol group as acceptor	24	2110	0.886173	1	Cs1g05190.2;Cs1g06650.1;Cs2g09340.1;Cs2g09340.2;Cs2g09870.1;Cs2g09870.2;Cs3g13910.1;Cs3g14060.1;Cs4g07550.1;Cs5g01900.2;Cs6g09730.1;Cs6g09730.2;Cs6g10250.2;Cs6g19820.1;Cs6g19820.2;Cs6g19820.3;Cs6g19820.4;Cs6g20340.2;Cs7g07320.1;Cs7g12040.1;Cs7g25860.1;Cs7g25860.2;Cs7g30070.1;Cs8g17720.1
	GO:0005509	calcium ion binding	3	364	0.888584	1	Cs7g14760.1;Cs7g14760.2;orange1.1t04034.1
	GO:0008234	cysteine-type peptidase activity	2	265	0.889296	1	Cs8g17290.1;Cs8g17290.2
	GO:0043531	ADP binding	5	576	0.910168	1	Cs1g24520.1;Cs4g07610.1;Cs4g10860.1;Cs5g21980.1;orange1.1t05262.1
	GO:0004713	protein tyrosine kinase activity	17	1602	0.91165	1	Cs1g05190.2;Cs1g06650.1;Cs2g09340.1;Cs2g09340.2;Cs2g09870.1;Cs2g09870.2;Cs3g13910.1;Cs3g14060.1;Cs4g07550.1;Cs5g01900.2;Cs6g09730.1;Cs6g09730.2;Cs6g10250.2;Cs6g20340.2;Cs7g07320.1;Cs7g30070.1;Cs8g17720.1
	GO:0004674	protein serine/threonine kinase activity	13	1306	0.927901	1	Cs1g06650.1;Cs2g09340.1;Cs2g09340.2;Cs2g09870.1;Cs2g09870.2;Cs4g07550.1;Cs5g01900.2;Cs6g09730.1;Cs6g09730.2;Cs6g10250.2;Cs7g07320.1;Cs7g30070.1;Cs8g17720.1
	GO:0004252	serine-type endopeptidase activity	1	189	0.931949	1	orange1.1t00282.1
	GO:0004386	helicase activity	2	310	0.93399	1	Cs5g10510.1;orange1.1t03258.1
	GO:0052689	carboxylic ester hydrolase activity	1	195	0.937534	1	Cs9g14400.2
	GO:0050660	flavin adenine dinucleotide binding	1	204	0.945067	1	Cs3g10950.2
	GO:0016667	oxidoreductase activity, acting on a sulfur group of donors	1	205	0.945846	1	Cs2g08130.1
	GO:0016757	transferase activity, transferring glycosyl groups	5	649	0.952399	1	Cs2g11690.1;Cs2g11690.2;Cs4g18220.1;Cs4g18220.2;orange1.1t01115.2
	GO:0022804	active transmembrane transporter activity	3	460	0.95833	1	Cs9g10530.1;Cs9g10530.2;Cs9g10540.1
	GO:1901363	heterocyclic compound binding	134	10643	0.960346	1	Cs1g04130.2;Cs1g05190.2;Cs1g06650.1;Cs1g11100.1;Cs1g12245.1;Cs1g12750.1;Cs1g13980.1;Cs1g21080.2;Cs1g24520.1;Cs2g01050.1;Cs2g01050.2;Cs2g01050.4;Cs2g05750.2;Cs2g06400.1;Cs2g07960.1;Cs2g09340.1;Cs2g09340.2;Cs2g09870.1;Cs2g09870.2;Cs2g10330.1;Cs2g12030.1;Cs2g12030.2;Cs2g12030.3;Cs2g15030.1;Cs2g16080.1;Cs2g20280.1;Cs2g20280.2;Cs2g30300.1;Cs2g30300.2;Cs2g30300.3;Cs3g10950.2;Cs3g13490.1;Cs3g13490.2;Cs3…
	GO:0097159	organic cyclic compound binding	134	10645	0.960604	1	Cs1g04130.2;Cs1g05190.2;Cs1g06650.1;Cs1g11100.1;Cs1g12245.1;Cs1g12750.1;Cs1g13980.1;Cs1g21080.2;Cs1g24520.1;Cs2g01050.1;Cs2g01050.2;Cs2g01050.4;Cs2g05750.2;Cs2g06400.1;Cs2g07960.1;Cs2g09340.1;Cs2g09340.2;Cs2g09870.1;Cs2g09870.2;Cs2g10330.1;Cs2g12030.1;Cs2g12030.2;Cs2g12030.3;Cs2g15030.1;Cs2g16080.1;Cs2g20280.1;Cs2g20280.2;Cs2g30300.1;Cs2g30300.2;Cs2g30300.3;Cs3g10950.2;Cs3g13490.1;Cs3g13490.2;Cs3…
	GO:0016887	ATPase activity	4	574	0.962207	1	Cs1g13980.1;Cs4g01550.2;Cs5g10510.1;orange1.1t03258.1
	GO:0042578	phosphoric ester hydrolase activity	2	377	0.970257	1	Cs7g14760.1;Cs7g14760.2
	GO:0016779	nucleotidyltransferase activity	3	499	0.972628	1	Cs1g12750.1;Cs7g06380.1;Cs9g11150.1
	GO:0016772	transferase activity, transferring phosphorus-containing groups	29	2821	0.975046	1	Cs1g05190.2;Cs1g06650.1;Cs1g12750.1;Cs2g09340.1;Cs2g09340.2;Cs2g09870.1;Cs2g09870.2;Cs3g13910.1;Cs3g14060.1;Cs4g07550.1;Cs5g01900.2;Cs5g23450.2;Cs6g09730.1;Cs6g09730.2;Cs6g10250.2;Cs6g19820.1;Cs6g19820.2;Cs6g19820.3;Cs6g19820.4;Cs6g20340.2;Cs7g06380.1;Cs7g07320.1;Cs7g12040.1;Cs7g25860.1;Cs7g25860.2;Cs7g30070.1;Cs8g17720.1;Cs9g11150.1;orange1.1t04406.1
	GO:0004672	protein kinase activity	17	1833	0.977501	1	Cs1g05190.2;Cs1g06650.1;Cs2g09340.1;Cs2g09340.2;Cs2g09870.1;Cs2g09870.2;Cs3g13910.1;Cs3g14060.1;Cs4g07550.1;Cs5g01900.2;Cs6g09730.1;Cs6g09730.2;Cs6g10250.2;Cs6g20340.2;Cs7g07320.1;Cs7g30070.1;Cs8g17720.1
	GO:0005525	GTP binding	2	402	0.978061	1	Cs8g12230.1;Cs9g11490.1
	GO:0032561	guanyl ribonucleotide binding	2	402	0.978061	1	Cs8g12230.1;Cs9g11490.1
	GO:0019001	guanyl nucleotide binding	2	411	0.980352	1	Cs8g12230.1;Cs9g11490.1
	GO:0016829	lyase activity	2	417	0.98175	1	Cs4g02260.1;Cs7g12410.1
	GO:0042623	ATPase activity, coupled	2	438	0.985922	1	Cs5g10510.1;orange1.1t03258.1
	GO:0016853	isomerase activity	1	303	0.986677	1	Cs8g12840.1
	GO:0008236	serine-type peptidase activity	1	324	0.990142	1	orange1.1t00282.1
	GO:0017171	serine hydrolase activity	1	324	0.990142	1	orange1.1t00282.1
	GO:0004175	endopeptidase activity	2	475	0.991131	1	orange1.1t00282.1;orange1.1t02288.1
	GO:0043167	ion binding	106	9074	0.993595	1	Cs1g04130.2;Cs1g05190.2;Cs1g06650.1;Cs1g07110.1;Cs1g13980.1;Cs1g24520.1;Cs2g01050.1;Cs2g01050.2;Cs2g01050.4;Cs2g02510.2;Cs2g05750.2;Cs2g06115.1;Cs2g06400.1;Cs2g09340.1;Cs2g09340.2;Cs2g09870.1;Cs2g09870.2;Cs2g13390.1;Cs2g17870.1;Cs2g17870.2;Cs2g17870.3;Cs2g17870.4;Cs2g19040.1;Cs2g19040.2;Cs2g19040.3;Cs2g20600.1;Cs2g20600.2;Cs2g24320.1;Cs2g30300.1;Cs2g30300.2;Cs2g30300.3;Cs3g03190.1;Cs3g06430.1;Cs3…
	GO:0016301	kinase activity	18	2143	0.995096	1	Cs1g05190.2;Cs1g06650.1;Cs2g09340.1;Cs2g09340.2;Cs2g09870.1;Cs2g09870.2;Cs3g13910.1;Cs3g14060.1;Cs4g07550.1;Cs5g01900.2;Cs6g09730.1;Cs6g09730.2;Cs6g10250.2;Cs6g20340.2;Cs7g07320.1;Cs7g30070.1;Cs8g17720.1;orange1.1t04406.1
	GO:0070011	peptidase activity, acting on L-amino acid peptides	4	915	0.999048	1	Cs8g17290.1;Cs8g17290.2;orange1.1t00282.1;orange1.1t02288.1
	GO:0008233	peptidase activity	4	945	0.999328	1	Cs8g17290.1;Cs8g17290.2;orange1.1t00282.1;orange1.1t02288.1
	GO:0016788	hydrolase activity, acting on ester bonds	4	991	0.999608	1	Cs5g29720.1;Cs7g14760.1;Cs7g14760.2;Cs9g14400.2
	GO:0016817	hydrolase activity, acting on acid anhydrides	7	1418	0.999816	1	Cs1g13980.1;Cs4g01550.2;Cs4g07610.1;Cs4g10860.1;Cs5g10510.1;Cs8g12230.1;orange1.1t03258.1
	GO:0022857	transmembrane transporter activity	3	948	0.999871	1	Cs9g10530.1;Cs9g10530.2;Cs9g10540.1
	GO:0017111	nucleoside-triphosphatase activity	6	1334	0.999872	1	Cs1g13980.1;Cs4g01550.2;Cs4g07610.1;Cs4g10860.1;Cs5g10510.1;orange1.1t03258.1
	GO:0016462	pyrophosphatase activity	6	1363	0.999908	1	Cs1g13980.1;Cs4g01550.2;Cs4g07610.1;Cs4g10860.1;Cs5g10510.1;orange1.1t03258.1
	GO:0016818	hydrolase activity, acting on acid anhydrides, in phosphorus-containing anhydrides	6	1386	0.999929	1	Cs1g13980.1;Cs4g01550.2;Cs4g07610.1;Cs4g10860.1;Cs5g10510.1;orange1.1t03258.1
	GO:0016705	oxidoreductase activity, acting on paired donors, with incorporation or reduction of molecular oxygen	1	683	0.999945	1	orange1.1t02024.2
	GO:0005524	ATP binding	26	3502	0.999964	1	Cs1g05190.2;Cs1g06650.1;Cs1g13980.1;Cs2g09340.1;Cs2g09340.2;Cs2g09870.1;Cs2g09870.2;Cs3g13910.1;Cs3g14060.1;Cs4g01550.2;Cs4g07550.1;Cs5g01900.2;Cs5g10510.1;Cs6g01310.1;Cs6g01310.2;Cs6g09730.1;Cs6g09730.2;Cs6g10250.2;Cs6g20340.2;Cs7g07320.1;Cs7g30070.1;Cs8g15750.1;Cs8g17720.1;Cs9g01410.1;Cs9g06010.1;orange1.1t03258.1
	GO:0032559	adenyl ribonucleotide binding	31	4080	0.999986	1	Cs1g05190.2;Cs1g06650.1;Cs1g13980.1;Cs1g24520.1;Cs2g09340.1;Cs2g09340.2;Cs2g09870.1;Cs2g09870.2;Cs3g13910.1;Cs3g14060.1;Cs4g01550.2;Cs4g07550.1;Cs4g07610.1;Cs4g10860.1;Cs5g01900.2;Cs5g10510.1;Cs5g21980.1;Cs6g01310.1;Cs6g01310.2;Cs6g09730.1;Cs6g09730.2;Cs6g10250.2;Cs6g20340.2;Cs7g07320.1;Cs7g30070.1;Cs8g15750.1;Cs8g17720.1;Cs9g01410.1;Cs9g06010.1;orange1.1t03258.1;orange1.1t05262.1
	GO:0030554	adenyl nucleotide binding	31	4087	0.999987	1	Cs1g05190.2;Cs1g06650.1;Cs1g13980.1;Cs1g24520.1;Cs2g09340.1;Cs2g09340.2;Cs2g09870.1;Cs2g09870.2;Cs3g13910.1;Cs3g14060.1;Cs4g01550.2;Cs4g07550.1;Cs4g07610.1;Cs4g10860.1;Cs5g01900.2;Cs5g10510.1;Cs5g21980.1;Cs6g01310.1;Cs6g01310.2;Cs6g09730.1;Cs6g09730.2;Cs6g10250.2;Cs6g20340.2;Cs7g07320.1;Cs7g30070.1;Cs8g15750.1;Cs8g17720.1;Cs9g01410.1;Cs9g06010.1;orange1.1t03258.1;orange1.1t05262.1
	GO:0005215	transporter activity	4	1272	0.999987	1	Cs4g01550.2;Cs9g10530.1;Cs9g10530.2;Cs9g10540.1
	GO:0035639	purine ribonucleoside triphosphate binding	28	3903	0.999994	1	Cs1g05190.2;Cs1g06650.1;Cs1g13980.1;Cs2g09340.1;Cs2g09340.2;Cs2g09870.1;Cs2g09870.2;Cs3g13910.1;Cs3g14060.1;Cs4g01550.2;Cs4g07550.1;Cs5g01900.2;Cs5g10510.1;Cs6g01310.1;Cs6g01310.2;Cs6g09730.1;Cs6g09730.2;Cs6g10250.2;Cs6g20340.2;Cs7g07320.1;Cs7g30070.1;Cs8g12230.1;Cs8g15750.1;Cs8g17720.1;Cs9g01410.1;Cs9g06010.1;Cs9g11490.1;orange1.1t03258.1
	GO:0032549	ribonucleoside binding	34	4493	0.999996	1	Cs1g05190.2;Cs1g06650.1;Cs1g13980.1;Cs1g24520.1;Cs2g09340.1;Cs2g09340.2;Cs2g09870.1;Cs2g09870.2;Cs3g13910.1;Cs3g14060.1;Cs4g01550.2;Cs4g07550.1;Cs4g07610.1;Cs4g10860.1;Cs5g01900.2;Cs5g10510.1;Cs5g21980.1;Cs6g01310.1;Cs6g01310.2;Cs6g09730.1;Cs6g09730.2;Cs6g10250.2;Cs6g20340.2;Cs7g06380.1;Cs7g07320.1;Cs7g30070.1;Cs8g12230.1;Cs8g15750.1;Cs8g17720.1;Cs9g01410.1;Cs9g06010.1;Cs9g11490.1;orange1.1t03258…
	GO:0001882	nucleoside binding	34	4494	0.999996	1	Cs1g05190.2;Cs1g06650.1;Cs1g13980.1;Cs1g24520.1;Cs2g09340.1;Cs2g09340.2;Cs2g09870.1;Cs2g09870.2;Cs3g13910.1;Cs3g14060.1;Cs4g01550.2;Cs4g07550.1;Cs4g07610.1;Cs4g10860.1;Cs5g01900.2;Cs5g10510.1;Cs5g21980.1;Cs6g01310.1;Cs6g01310.2;Cs6g09730.1;Cs6g09730.2;Cs6g10250.2;Cs6g20340.2;Cs7g06380.1;Cs7g07320.1;Cs7g30070.1;Cs8g12230.1;Cs8g15750.1;Cs8g17720.1;Cs9g01410.1;Cs9g06010.1;Cs9g11490.1;orange1.1t03258…
	GO:0016491	oxidoreductase activity	12	2354	0.999997	1	Cs2g08130.1;Cs3g10950.2;Cs5g10730.1;Cs5g11560.1;Cs5g11560.2;Cs6g19310.1;Cs6g22050.1;Cs7g03050.1;Cs7g12340.1;Cs7g12340.2;Cs7g27740.1;orange1.1t02024.2
	GO:0001883	purine nucleoside binding	33	4481	0.999998	1	Cs1g05190.2;Cs1g06650.1;Cs1g13980.1;Cs1g24520.1;Cs2g09340.1;Cs2g09340.2;Cs2g09870.1;Cs2g09870.2;Cs3g13910.1;Cs3g14060.1;Cs4g01550.2;Cs4g07550.1;Cs4g07610.1;Cs4g10860.1;Cs5g01900.2;Cs5g10510.1;Cs5g21980.1;Cs6g01310.1;Cs6g01310.2;Cs6g09730.1;Cs6g09730.2;Cs6g10250.2;Cs6g20340.2;Cs7g07320.1;Cs7g30070.1;Cs8g12230.1;Cs8g15750.1;Cs8g17720.1;Cs9g01410.1;Cs9g06010.1;Cs9g11490.1;orange1.1t03258.1;orange1.1…
	GO:0032550	purine ribonucleoside binding	33	4481	0.999998	1	Cs1g05190.2;Cs1g06650.1;Cs1g13980.1;Cs1g24520.1;Cs2g09340.1;Cs2g09340.2;Cs2g09870.1;Cs2g09870.2;Cs3g13910.1;Cs3g14060.1;Cs4g01550.2;Cs4g07550.1;Cs4g07610.1;Cs4g10860.1;Cs5g01900.2;Cs5g10510.1;Cs5g21980.1;Cs6g01310.1;Cs6g01310.2;Cs6g09730.1;Cs6g09730.2;Cs6g10250.2;Cs6g20340.2;Cs7g07320.1;Cs7g30070.1;Cs8g12230.1;Cs8g15750.1;Cs8g17720.1;Cs9g01410.1;Cs9g06010.1;Cs9g11490.1;orange1.1t03258.1;orange1.1…
	GO:0032555	purine ribonucleotide binding	33	4481	0.999998	1	Cs1g05190.2;Cs1g06650.1;Cs1g13980.1;Cs1g24520.1;Cs2g09340.1;Cs2g09340.2;Cs2g09870.1;Cs2g09870.2;Cs3g13910.1;Cs3g14060.1;Cs4g01550.2;Cs4g07550.1;Cs4g07610.1;Cs4g10860.1;Cs5g01900.2;Cs5g10510.1;Cs5g21980.1;Cs6g01310.1;Cs6g01310.2;Cs6g09730.1;Cs6g09730.2;Cs6g10250.2;Cs6g20340.2;Cs7g07320.1;Cs7g30070.1;Cs8g12230.1;Cs8g15750.1;Cs8g17720.1;Cs9g01410.1;Cs9g06010.1;Cs9g11490.1;orange1.1t03258.1;orange1.1…
	GO:0097367	carbohydrate derivative binding	34	4581	0.999998	1	Cs1g05190.2;Cs1g06650.1;Cs1g13980.1;Cs1g24520.1;Cs2g09340.1;Cs2g09340.2;Cs2g09870.1;Cs2g09870.2;Cs3g13910.1;Cs3g14060.1;Cs4g01550.2;Cs4g07550.1;Cs4g07610.1;Cs4g10860.1;Cs5g01900.2;Cs5g10510.1;Cs5g21980.1;Cs6g01310.1;Cs6g01310.2;Cs6g09730.1;Cs6g09730.2;Cs6g10250.2;Cs6g20340.2;Cs7g06380.1;Cs7g07320.1;Cs7g30070.1;Cs8g12230.1;Cs8g15750.1;Cs8g17720.1;Cs9g01410.1;Cs9g06010.1;Cs9g11490.1;orange1.1t03258…
	GO:0017076	purine nucleotide binding	33	4497	0.999998	1	Cs1g05190.2;Cs1g06650.1;Cs1g13980.1;Cs1g24520.1;Cs2g09340.1;Cs2g09340.2;Cs2g09870.1;Cs2g09870.2;Cs3g13910.1;Cs3g14060.1;Cs4g01550.2;Cs4g07550.1;Cs4g07610.1;Cs4g10860.1;Cs5g01900.2;Cs5g10510.1;Cs5g21980.1;Cs6g01310.1;Cs6g01310.2;Cs6g09730.1;Cs6g09730.2;Cs6g10250.2;Cs6g20340.2;Cs7g07320.1;Cs7g30070.1;Cs8g12230.1;Cs8g15750.1;Cs8g17720.1;Cs9g01410.1;Cs9g06010.1;Cs9g11490.1;orange1.1t03258.1;orange1.1…
	GO:0032553	ribonucleotide binding	33	4550	0.999999	1	Cs1g05190.2;Cs1g06650.1;Cs1g13980.1;Cs1g24520.1;Cs2g09340.1;Cs2g09340.2;Cs2g09870.1;Cs2g09870.2;Cs3g13910.1;Cs3g14060.1;Cs4g01550.2;Cs4g07550.1;Cs4g07610.1;Cs4g10860.1;Cs5g01900.2;Cs5g10510.1;Cs5g21980.1;Cs6g01310.1;Cs6g01310.2;Cs6g09730.1;Cs6g09730.2;Cs6g10250.2;Cs6g20340.2;Cs7g07320.1;Cs7g30070.1;Cs8g12230.1;Cs8g15750.1;Cs8g17720.1;Cs9g01410.1;Cs9g06010.1;Cs9g11490.1;orange1.1t03258.1;orange1.1…
	GO:0043168	anion binding	34	5139	1	1	Cs1g05190.2;Cs1g06650.1;Cs1g13980.1;Cs1g24520.1;Cs2g09340.1;Cs2g09340.2;Cs2g09870.1;Cs2g09870.2;Cs3g10950.2;Cs3g13910.1;Cs3g14060.1;Cs4g01550.2;Cs4g07550.1;Cs4g07610.1;Cs4g10860.1;Cs5g01900.2;Cs5g10510.1;Cs5g21980.1;Cs6g01310.1;Cs6g01310.2;Cs6g09730.1;Cs6g09730.2;Cs6g10250.2;Cs6g20340.2;Cs7g07320.1;Cs7g30070.1;Cs8g12230.1;Cs8g15750.1;Cs8g17720.1;Cs9g01410.1;Cs9g06010.1;Cs9g11490.1;orange1.1t03258…
	GO:0000166	nucleotide binding	44	6073	1	1	Cs1g05190.2;Cs1g06650.1;Cs1g13980.1;Cs1g24520.1;Cs2g09340.1;Cs2g09340.2;Cs2g09870.1;Cs2g09870.2;Cs3g10950.2;Cs3g13910.1;Cs3g14060.1;Cs4g01550.2;Cs4g07550.1;Cs4g07610.1;Cs4g10860.1;Cs5g01900.2;Cs5g10510.1;Cs5g10730.1;Cs5g11560.1;Cs5g11560.2;Cs5g21980.1;Cs6g01310.1;Cs6g01310.2;Cs6g09730.1;Cs6g09730.2;Cs6g10250.2;Cs6g19310.1;Cs6g20340.2;Cs6g22050.1;Cs7g03050.1;Cs7g07320.1;Cs7g09800.1;Cs7g09800.2;Cs7…
	GO:1901265	nucleoside phosphate binding	44	6073	1	1	Cs1g05190.2;Cs1g06650.1;Cs1g13980.1;Cs1g24520.1;Cs2g09340.1;Cs2g09340.2;Cs2g09870.1;Cs2g09870.2;Cs3g10950.2;Cs3g13910.1;Cs3g14060.1;Cs4g01550.2;Cs4g07550.1;Cs4g07610.1;Cs4g10860.1;Cs5g01900.2;Cs5g10510.1;Cs5g10730.1;Cs5g11560.1;Cs5g11560.2;Cs5g21980.1;Cs6g01310.1;Cs6g01310.2;Cs6g09730.1;Cs6g09730.2;Cs6g10250.2;Cs6g19310.1;Cs6g20340.2;Cs6g22050.1;Cs7g03050.1;Cs7g07320.1;Cs7g09800.1;Cs7g09800.2;Cs7…
	GO:0036094	small molecule binding	45	6174	1	1	Cs1g05190.2;Cs1g06650.1;Cs1g13980.1;Cs1g24520.1;Cs2g09340.1;Cs2g09340.2;Cs2g09870.1;Cs2g09870.2;Cs3g10950.2;Cs3g13910.1;Cs3g14060.1;Cs4g01550.2;Cs4g07550.1;Cs4g07610.1;Cs4g10860.1;Cs5g01900.2;Cs5g10510.1;Cs5g10730.1;Cs5g11560.1;Cs5g11560.2;Cs5g21980.1;Cs6g01310.1;Cs6g01310.2;Cs6g09730.1;Cs6g09730.2;Cs6g10250.2;Cs6g19310.1;Cs6g20340.2;Cs6g22050.1;Cs7g03050.1;Cs7g06380.1;Cs7g07320.1;Cs7g09800.1;Cs7…
	GO:0016787	hydrolase activity	16	4380	1	1	Cs1g13980.1;Cs4g01550.2;Cs4g07610.1;Cs4g10860.1;Cs5g10510.1;Cs5g29720.1;Cs7g14760.1;Cs7g14760.2;Cs8g12230.1;Cs8g17290.1;Cs8g17290.2;Cs9g14400.2;orange1.1t00101.3;orange1.1t00282.1;orange1.1t02288.1;orange1.1t03258.1
	GO:0003674	molecular_function	359	25521	1	1	Cs1g02590.1;Cs1g04130.2;Cs1g05190.2;Cs1g06650.1;Cs1g07110.1;Cs1g11100.1;Cs1g12245.1;Cs1g12750.1;Cs1g13980.1;Cs1g14430.1;Cs1g15600.1;Cs1g17950.1;Cs1g17960.1;Cs1g17960.2;Cs1g20790.1;Cs1g21080.2;Cs1g24520.1;Cs1g26470.1;Cs2g01050.1;Cs2g01050.2;Cs2g01050.4;Cs2g02490.1;Cs2g02490.2;Cs2g02490.3;Cs2g02510.2;Cs2g03090.1;Cs2g03090.2;Cs2g03700.1;Cs2g04430.2;Cs2g05750.2;Cs2g06115.1;Cs2g06400.1;Cs2g07960.1;Cs2…
	GO:0003824	catalytic activity	99	13114	1	1	Cs1g05190.2;Cs1g06650.1;Cs1g12750.1;Cs1g13980.1;Cs1g14430.1;Cs1g17950.1;Cs1g17960.1;Cs1g17960.2;Cs1g20790.1;Cs1g26470.1;Cs2g04430.2;Cs2g08130.1;Cs2g09340.1;Cs2g09340.2;Cs2g09870.1;Cs2g09870.2;Cs2g11690.1;Cs2g11690.2;Cs2g12030.1;Cs2g12030.2;Cs2g12030.3;Cs2g27360.1;Cs2g27360.2;Cs3g03970.1;Cs3g04840.1;Cs3g06430.1;Cs3g10950.2;Cs3g13910.1;Cs3g14060.1;Cs4g01550.2;Cs4g02260.1;Cs4g07550.1;Cs4g07610.1;Cs4…
5UI out.P	GO:0006412	translation	31	721	5.84148e-12	1.92769e-09	Cs2g11430.1;Cs2g11430.2;Cs2g15030.1;Cs2g16080.1;Cs2g20280.1;Cs2g20280.2;Cs3g03820.1;Cs3g03820.2;Cs3g18950.1;Cs3g19085.1;Cs4g10310.1;Cs4g10310.2;Cs4g12850.1;Cs4g12850.2;Cs4g12850.3;Cs6g06100.1;Cs6g17460.1;Cs6g18000.1;Cs6g18000.2;Cs7g21330.1;Cs7g23110.1;Cs7g23110.2;Cs7g23110.3;Cs7g23110.4;Cs7g23110.5;Cs8g07900.1;Cs8g12090.1;Cs8g12090.2;Cs9g05160.1;Cs9g05160.2;Cs9g05160.3
	GO:0043043	peptide biosynthetic process	31	742	1.21795e-11	2.00961e-09	Cs2g11430.1;Cs2g11430.2;Cs2g15030.1;Cs2g16080.1;Cs2g20280.1;Cs2g20280.2;Cs3g03820.1;Cs3g03820.2;Cs3g18950.1;Cs3g19085.1;Cs4g10310.1;Cs4g10310.2;Cs4g12850.1;Cs4g12850.2;Cs4g12850.3;Cs6g06100.1;Cs6g17460.1;Cs6g18000.1;Cs6g18000.2;Cs7g21330.1;Cs7g23110.1;Cs7g23110.2;Cs7g23110.3;Cs7g23110.4;Cs7g23110.5;Cs8g07900.1;Cs8g12090.1;Cs8g12090.2;Cs9g05160.1;Cs9g05160.2;Cs9g05160.3
	GO:0006518	peptide metabolic process	31	765	2.6434e-11	2.90774e-09	Cs2g11430.1;Cs2g11430.2;Cs2g15030.1;Cs2g16080.1;Cs2g20280.1;Cs2g20280.2;Cs3g03820.1;Cs3g03820.2;Cs3g18950.1;Cs3g19085.1;Cs4g10310.1;Cs4g10310.2;Cs4g12850.1;Cs4g12850.2;Cs4g12850.3;Cs6g06100.1;Cs6g17460.1;Cs6g18000.1;Cs6g18000.2;Cs7g21330.1;Cs7g23110.1;Cs7g23110.2;Cs7g23110.3;Cs7g23110.4;Cs7g23110.5;Cs8g07900.1;Cs8g12090.1;Cs8g12090.2;Cs9g05160.1;Cs9g05160.2;Cs9g05160.3
	GO:0043604	amide biosynthetic process	31	782	4.59898e-11	3.79416e-09	Cs2g11430.1;Cs2g11430.2;Cs2g15030.1;Cs2g16080.1;Cs2g20280.1;Cs2g20280.2;Cs3g03820.1;Cs3g03820.2;Cs3g18950.1;Cs3g19085.1;Cs4g10310.1;Cs4g10310.2;Cs4g12850.1;Cs4g12850.2;Cs4g12850.3;Cs6g06100.1;Cs6g17460.1;Cs6g18000.1;Cs6g18000.2;Cs7g21330.1;Cs7g23110.1;Cs7g23110.2;Cs7g23110.3;Cs7g23110.4;Cs7g23110.5;Cs8g07900.1;Cs8g12090.1;Cs8g12090.2;Cs9g05160.1;Cs9g05160.2;Cs9g05160.3
	GO:0043603	cellular amide metabolic process	31	823	1.64364e-10	1.0848e-08	Cs2g11430.1;Cs2g11430.2;Cs2g15030.1;Cs2g16080.1;Cs2g20280.1;Cs2g20280.2;Cs3g03820.1;Cs3g03820.2;Cs3g18950.1;Cs3g19085.1;Cs4g10310.1;Cs4g10310.2;Cs4g12850.1;Cs4g12850.2;Cs4g12850.3;Cs6g06100.1;Cs6g17460.1;Cs6g18000.1;Cs6g18000.2;Cs7g21330.1;Cs7g23110.1;Cs7g23110.2;Cs7g23110.3;Cs7g23110.4;Cs7g23110.5;Cs8g07900.1;Cs8g12090.1;Cs8g12090.2;Cs9g05160.1;Cs9g05160.2;Cs9g05160.3
	GO:0044267	cellular protein metabolic process	69	3367	4.35379e-10	2.39459e-08	Cs1g05190.2;Cs1g06650.1;Cs1g17950.1;Cs1g17960.1;Cs1g17960.2;Cs2g04430.2;Cs2g09340.1;Cs2g09340.2;Cs2g09870.1;Cs2g09870.2;Cs2g11430.1;Cs2g11430.2;Cs2g11690.1;Cs2g11690.2;Cs2g15030.1;Cs2g16080.1;Cs2g20280.1;Cs2g20280.2;Cs2g27360.1;Cs2g27360.2;Cs2g29290.1;Cs2g29290.2;Cs3g03820.1;Cs3g03820.2;Cs3g06430.1;Cs3g13910.1;Cs3g14060.1;Cs3g18950.1;Cs3g19085.1;Cs4g07550.1;Cs4g10310.1;Cs4g10310.2;Cs4g12850.1;Cs4…
	GO:1901566	organonitrogen compound biosynthetic process	39	1346	1.15525e-09	5.4462e-08	Cs2g11430.1;Cs2g11430.2;Cs2g15030.1;Cs2g16080.1;Cs2g20280.1;Cs2g20280.2;Cs2g29290.1;Cs2g29290.2;Cs3g03820.1;Cs3g03820.2;Cs3g18950.1;Cs3g19085.1;Cs4g02260.1;Cs4g10310.1;Cs4g10310.2;Cs4g12850.1;Cs4g12850.2;Cs4g12850.3;Cs6g01310.1;Cs6g01310.2;Cs6g06100.1;Cs6g17460.1;Cs6g18000.1;Cs6g18000.2;Cs7g12410.1;Cs7g21330.1;Cs7g23110.1;Cs7g23110.2;Cs7g23110.3;Cs7g23110.4;Cs7g23110.5;Cs8g07900.1;Cs8g12090.1;Cs8…
	GO:0009987	cellular process	145	11017	3.22411e-09	1.32994e-07	Cs1g05190.2;Cs1g06650.1;Cs1g12240.1;Cs1g12750.1;Cs1g17950.1;Cs1g17960.1;Cs1g17960.2;Cs2g04430.2;Cs2g05750.2;Cs2g06400.1;Cs2g08130.1;Cs2g09340.1;Cs2g09340.2;Cs2g09870.1;Cs2g09870.2;Cs2g11430.1;Cs2g11430.2;Cs2g11690.1;Cs2g11690.2;Cs2g13710.1;Cs2g15030.1;Cs2g16080.1;Cs2g20280.1;Cs2g20280.2;Cs2g27360.1;Cs2g27360.2;Cs2g29290.1;Cs2g29290.2;Cs3g03820.1;Cs3g03820.2;Cs3g06430.1;Cs3g12240.1;Cs3g12240.3;Cs3…
	GO:1901564	organonitrogen compound metabolic process	44	1841	2.911e-08	1.06737e-06	Cs2g11430.1;Cs2g11430.2;Cs2g15030.1;Cs2g16080.1;Cs2g20280.1;Cs2g20280.2;Cs2g29290.1;Cs2g29290.2;Cs3g03820.1;Cs3g03820.2;Cs3g18950.1;Cs3g19085.1;Cs4g02260.1;Cs4g10310.1;Cs4g10310.2;Cs4g12850.1;Cs4g12850.2;Cs4g12850.3;Cs6g01310.1;Cs6g01310.2;Cs6g06100.1;Cs6g17460.1;Cs6g18000.1;Cs6g18000.2;Cs6g19310.1;Cs7g12340.1;Cs7g12340.2;Cs7g12410.1;Cs7g21330.1;Cs7g23110.1;Cs7g23110.2;Cs7g23110.3;Cs7g23110.4;Cs7…
	GO:0044271	cellular nitrogen compound biosynthetic process	56	2763	6.95059e-08	2.2937e-06	Cs1g12750.1;Cs2g05750.2;Cs2g06400.1;Cs2g11430.1;Cs2g11430.2;Cs2g15030.1;Cs2g16080.1;Cs2g20280.1;Cs2g20280.2;Cs3g03820.1;Cs3g03820.2;Cs3g18950.1;Cs3g19085.1;Cs3g23270.2;Cs3g26300.1;Cs4g02260.1;Cs4g10310.1;Cs4g10310.2;Cs4g12850.1;Cs4g12850.2;Cs4g12850.3;Cs5g01200.1;Cs5g01200.2;Cs6g01310.1;Cs6g01310.2;Cs6g06100.1;Cs6g17460.1;Cs6g18000.1;Cs6g18000.2;Cs7g02230.1;Cs7g02230.2;Cs7g06380.1;Cs7g12410.1;Cs7…
	GO:0009059	macromolecule biosynthetic process	58	2957	1.15756e-07	3.47269e-06	Cs1g12750.1;Cs1g17950.1;Cs1g17960.1;Cs1g17960.2;Cs2g05750.2;Cs2g06400.1;Cs2g11430.1;Cs2g11430.2;Cs2g11690.1;Cs2g11690.2;Cs2g15030.1;Cs2g16080.1;Cs2g20280.1;Cs2g20280.2;Cs3g03820.1;Cs3g03820.2;Cs3g09325.1;Cs3g18950.1;Cs3g19085.1;Cs3g23270.2;Cs3g26300.1;Cs4g10310.1;Cs4g10310.2;Cs4g12850.1;Cs4g12850.2;Cs4g12850.3;Cs4g18220.1;Cs4g18220.2;Cs5g01200.1;Cs5g01200.2;Cs6g06100.1;Cs6g17460.1;Cs6g18000.1;Cs6…
	GO:0010467	gene expression	54	2705	2.21767e-07	4.26174e-06	Cs1g12750.1;Cs2g05750.2;Cs2g06400.1;Cs2g11430.1;Cs2g11430.2;Cs2g15030.1;Cs2g16080.1;Cs2g20280.1;Cs2g20280.2;Cs3g03820.1;Cs3g03820.2;Cs3g18950.1;Cs3g19085.1;Cs3g23270.2;Cs3g26300.1;Cs4g10310.1;Cs4g10310.2;Cs4g12850.1;Cs4g12850.2;Cs4g12850.3;Cs4g15480.1;Cs5g01200.1;Cs5g01200.2;Cs6g06100.1;Cs6g10170.1;Cs6g17460.1;Cs6g18000.1;Cs6g18000.2;Cs7g02230.1;Cs7g02230.2;Cs7g06380.1;Cs7g07490.1;Cs7g13260.1;Cs7…
	GO:0009058	biosynthetic process	73	4235	2.32069e-07	4.26174e-06	Cs1g12750.1;Cs1g17950.1;Cs1g17960.1;Cs1g17960.2;Cs2g05750.2;Cs2g06400.1;Cs2g11430.1;Cs2g11430.2;Cs2g11690.1;Cs2g11690.2;Cs2g12755.1;Cs2g15030.1;Cs2g16080.1;Cs2g20280.1;Cs2g20280.2;Cs2g29290.1;Cs2g29290.2;Cs3g03820.1;Cs3g03820.2;Cs3g09325.1;Cs3g18950.1;Cs3g19085.1;Cs3g23270.2;Cs3g26300.1;Cs4g02260.1;Cs4g10310.1;Cs4g10310.2;Cs4g12850.1;Cs4g12850.2;Cs4g12850.3;Cs4g17260.1;Cs4g18220.1;Cs4g18220.2;Cs5…
	GO:1901576	organic substance biosynthetic process	70	3984	2.34039e-07	4.26174e-06	Cs1g12750.1;Cs1g17950.1;Cs1g17960.1;Cs1g17960.2;Cs2g05750.2;Cs2g06400.1;Cs2g11430.1;Cs2g11430.2;Cs2g11690.1;Cs2g11690.2;Cs2g15030.1;Cs2g16080.1;Cs2g20280.1;Cs2g20280.2;Cs2g29290.1;Cs2g29290.2;Cs3g03820.1;Cs3g03820.2;Cs3g09325.1;Cs3g18950.1;Cs3g19085.1;Cs3g23270.2;Cs3g26300.1;Cs4g02260.1;Cs4g10310.1;Cs4g10310.2;Cs4g12850.1;Cs4g12850.2;Cs4g12850.3;Cs4g17260.1;Cs4g18220.1;Cs4g18220.2;Cs5g01200.1;Cs5…
	GO:0044260	cellular macromolecule metabolic process	95	6207	2.52089e-07	4.26174e-06	Cs1g05190.2;Cs1g06650.1;Cs1g12240.1;Cs1g12750.1;Cs1g17950.1;Cs1g17960.1;Cs1g17960.2;Cs2g04430.2;Cs2g05750.2;Cs2g06400.1;Cs2g09340.1;Cs2g09340.2;Cs2g09870.1;Cs2g09870.2;Cs2g11430.1;Cs2g11430.2;Cs2g11690.1;Cs2g11690.2;Cs2g15030.1;Cs2g16080.1;Cs2g20280.1;Cs2g20280.2;Cs2g27360.1;Cs2g27360.2;Cs2g29290.1;Cs2g29290.2;Cs3g03820.1;Cs3g03820.2;Cs3g06430.1;Cs3g13910.1;Cs3g14060.1;Cs3g18950.1;Cs3g19085.1;Cs3…
	GO:0034645	cellular macromolecule biosynthetic process	57	2952	2.71972e-07	4.26174e-06	Cs1g12750.1;Cs1g17950.1;Cs1g17960.1;Cs1g17960.2;Cs2g05750.2;Cs2g06400.1;Cs2g11430.1;Cs2g11430.2;Cs2g11690.1;Cs2g11690.2;Cs2g15030.1;Cs2g16080.1;Cs2g20280.1;Cs2g20280.2;Cs3g03820.1;Cs3g03820.2;Cs3g18950.1;Cs3g19085.1;Cs3g23270.2;Cs3g26300.1;Cs4g10310.1;Cs4g10310.2;Cs4g12850.1;Cs4g12850.2;Cs4g12850.3;Cs4g18220.1;Cs4g18220.2;Cs5g01200.1;Cs5g01200.2;Cs6g06100.1;Cs6g17460.1;Cs6g18000.1;Cs6g18000.2;Cs7…
	GO:0044237	cellular metabolic process	116	8305	3.2199e-07	4.26174e-06	Cs1g05190.2;Cs1g06650.1;Cs1g12240.1;Cs1g12750.1;Cs1g17950.1;Cs1g17960.1;Cs1g17960.2;Cs2g04430.2;Cs2g05750.2;Cs2g06400.1;Cs2g09340.1;Cs2g09340.2;Cs2g09870.1;Cs2g09870.2;Cs2g11430.1;Cs2g11430.2;Cs2g11690.1;Cs2g11690.2;Cs2g15030.1;Cs2g16080.1;Cs2g20280.1;Cs2g20280.2;Cs2g27360.1;Cs2g27360.2;Cs2g29290.1;Cs2g29290.2;Cs3g03820.1;Cs3g03820.2;Cs3g06430.1;Cs3g13910.1;Cs3g14060.1;Cs3g18950.1;Cs3g19085.1;Cs3…
	GO:0044249	cellular biosynthetic process	69	3936	3.34658e-07	4.26174e-06	Cs1g12750.1;Cs1g17950.1;Cs1g17960.1;Cs1g17960.2;Cs2g05750.2;Cs2g06400.1;Cs2g11430.1;Cs2g11430.2;Cs2g11690.1;Cs2g11690.2;Cs2g15030.1;Cs2g16080.1;Cs2g20280.1;Cs2g20280.2;Cs2g29290.1;Cs2g29290.2;Cs3g03820.1;Cs3g03820.2;Cs3g18950.1;Cs3g19085.1;Cs3g23270.2;Cs3g26300.1;Cs4g02260.1;Cs4g10310.1;Cs4g10310.2;Cs4g12850.1;Cs4g12850.2;Cs4g12850.3;Cs4g17260.1;Cs4g18220.1;Cs4g18220.2;Cs5g01200.1;Cs5g01200.2;Cs6…
	GO:0006556	S-adenosylmethionine biosynthetic process	4	7	3.35774e-07	4.26174e-06	Cs6g01310.1;Cs6g01310.2;Cs8g15750.1;Cs9g01410.1
	GO:0009061	anaerobic respiration	4	7	3.35774e-07	4.26174e-06	Cs6g01310.1;Cs6g01310.2;Cs8g15750.1;Cs9g01410.1
	GO:0015947	methane metabolic process	4	7	3.35774e-07	4.26174e-06	Cs6g01310.1;Cs6g01310.2;Cs8g15750.1;Cs9g01410.1
	GO:0015948	methanogenesis	4	7	3.35774e-07	4.26174e-06	Cs6g01310.1;Cs6g01310.2;Cs8g15750.1;Cs9g01410.1
	GO:0015975	energy derivation by oxidation of reduced inorganic compounds	4	7	3.35774e-07	4.26174e-06	Cs6g01310.1;Cs6g01310.2;Cs8g15750.1;Cs9g01410.1
	GO:0043446	cellular alkane metabolic process	4	7	3.35774e-07	4.26174e-06	Cs6g01310.1;Cs6g01310.2;Cs8g15750.1;Cs9g01410.1
	GO:0043447	alkane biosynthetic process	4	7	3.35774e-07	4.26174e-06	Cs6g01310.1;Cs6g01310.2;Cs8g15750.1;Cs9g01410.1
	GO:0046500	S-adenosylmethionine metabolic process	4	7	3.35774e-07	4.26174e-06	Cs6g01310.1;Cs6g01310.2;Cs8g15750.1;Cs9g01410.1
	GO:0043933	macromolecular complex subunit organization	14	269	5.72911e-07	7.00225e-06	Cs2g15030.1;Cs3g06430.1;Cs4g01550.2;Cs5g07860.1;Cs6g14710.2;Cs6g16280.1;Cs6g16280.3;Cs8g04760.1;Cs8g04760.2;Cs8g12090.1;Cs8g12090.2;Cs8g15410.1;Cs8g17690.1;Cs8g17690.2
	GO:0019538	protein metabolic process	72	4250	6.13234e-07	7.22741e-06	Cs1g05190.2;Cs1g06650.1;Cs1g17950.1;Cs1g17960.1;Cs1g17960.2;Cs2g04430.2;Cs2g09340.1;Cs2g09340.2;Cs2g09870.1;Cs2g09870.2;Cs2g11430.1;Cs2g11430.2;Cs2g11690.1;Cs2g11690.2;Cs2g15030.1;Cs2g16080.1;Cs2g20280.1;Cs2g20280.2;Cs2g27360.1;Cs2g27360.2;Cs2g29290.1;Cs2g29290.2;Cs3g03820.1;Cs3g03820.2;Cs3g06430.1;Cs3g13910.1;Cs3g14060.1;Cs3g18950.1;Cs3g19085.1;Cs4g07550.1;Cs4g10310.1;Cs4g10310.2;Cs4g12850.1;Cs4…
	GO:0006413	translational initiation	7	51	7.27174e-07	8.27474e-06	Cs2g20280.1;Cs2g20280.2;Cs3g18950.1;Cs4g10310.1;Cs4g10310.2;Cs6g18000.1;Cs6g18000.2
	GO:0034641	cellular nitrogen compound metabolic process	71	4189	7.70181e-07	8.47199e-06	Cs1g12240.1;Cs1g12750.1;Cs2g05750.2;Cs2g06400.1;Cs2g11430.1;Cs2g11430.2;Cs2g15030.1;Cs2g16080.1;Cs2g20280.1;Cs2g20280.2;Cs3g03820.1;Cs3g03820.2;Cs3g18950.1;Cs3g19085.1;Cs3g23270.2;Cs3g26300.1;Cs4g02260.1;Cs4g07540.1;Cs4g10310.1;Cs4g10310.2;Cs4g12850.1;Cs4g12850.2;Cs4g12850.3;Cs4g15480.1;Cs5g01200.1;Cs5g01200.2;Cs5g29720.1;Cs6g01310.1;Cs6g01310.2;Cs6g02670.1;Cs6g02670.2;Cs6g06100.1;Cs6g10170.1;Cs6…
	GO:0006498	N-terminal protein lipidation	3	3	9.95391e-07	9.38512e-06	Cs1g17950.1;Cs1g17960.1;Cs1g17960.2
	GO:0006499	N-terminal protein myristoylation	3	3	9.95391e-07	9.38512e-06	Cs1g17950.1;Cs1g17960.1;Cs1g17960.2
	GO:0018377	protein myristoylation	3	3	9.95391e-07	9.38512e-06	Cs1g17950.1;Cs1g17960.1;Cs1g17960.2
	GO:0031365	N-terminal protein amino acid modification	3	3	9.95391e-07	9.38512e-06	Cs1g17950.1;Cs1g17960.1;Cs1g17960.2
	GO:0043543	protein acylation	3	3	9.95391e-07	9.38512e-06	Cs1g17950.1;Cs1g17960.1;Cs1g17960.2
	GO:0032259	methylation	9	109	1.51861e-06	1.39206e-05	Cs2g12030.1;Cs2g12030.2;Cs2g12030.3;Cs2g27360.1;Cs2g27360.2;Cs3g06430.1;Cs5g07860.1;Cs6g16280.1;Cs6g16280.3
	GO:0022900	electron transport chain	5	22	2.20945e-06	1.97059e-05	Cs7g20350.1;Cs7g20360.1;Cs7g20360.2;Cs7g20360.3;Cs8g14960.1
	GO:0016569	covalent chromatin modification	6	48	8.13061e-06	6.87975e-05	Cs3g06430.1;Cs5g07860.1;Cs6g16280.1;Cs6g16280.3;Cs8g04760.1;Cs8g04760.2
	GO:0016570	histone modification	6	48	8.13061e-06	6.87975e-05	Cs3g06430.1;Cs5g07860.1;Cs6g16280.1;Cs6g16280.3;Cs8g04760.1;Cs8g04760.2
	GO:0006325	chromatin organization	9	134	8.3881e-06	6.92019e-05	Cs3g06430.1;Cs5g07860.1;Cs6g16280.1;Cs6g16280.3;Cs8g04760.1;Cs8g04760.2;Cs8g15410.1;Cs8g17690.1;Cs8g17690.2
	GO:0006479	protein methylation	6	49	9.18855e-06	7.21958e-05	Cs2g27360.1;Cs2g27360.2;Cs3g06430.1;Cs5g07860.1;Cs6g16280.1;Cs6g16280.3
	GO:0008213	protein alkylation	6	49	9.18855e-06	7.21958e-05	Cs2g27360.1;Cs2g27360.2;Cs3g06430.1;Cs5g07860.1;Cs6g16280.1;Cs6g16280.3
	GO:0006807	nitrogen compound metabolic process	73	4656	1.02522e-05	7.86794e-05	Cs1g12240.1;Cs1g12750.1;Cs2g05750.2;Cs2g06400.1;Cs2g11430.1;Cs2g11430.2;Cs2g15030.1;Cs2g16080.1;Cs2g20280.1;Cs2g20280.2;Cs2g29290.1;Cs2g29290.2;Cs3g03820.1;Cs3g03820.2;Cs3g18950.1;Cs3g19085.1;Cs3g23270.2;Cs3g26300.1;Cs4g02260.1;Cs4g07540.1;Cs4g10310.1;Cs4g10310.2;Cs4g12850.1;Cs4g12850.2;Cs4g12850.3;Cs4g15480.1;Cs5g01200.1;Cs5g01200.2;Cs5g29720.1;Cs6g01310.1;Cs6g01310.2;Cs6g02670.1;Cs6g02670.2;Cs6…
	GO:0043170	macromolecule metabolic process	99	7120	1.51674e-05	0.000113755	Cs1g05190.2;Cs1g06650.1;Cs1g12240.1;Cs1g12750.1;Cs1g17950.1;Cs1g17960.1;Cs1g17960.2;Cs2g04430.2;Cs2g05750.2;Cs2g06400.1;Cs2g09340.1;Cs2g09340.2;Cs2g09870.1;Cs2g09870.2;Cs2g11430.1;Cs2g11430.2;Cs2g11690.1;Cs2g11690.2;Cs2g15030.1;Cs2g16080.1;Cs2g20280.1;Cs2g20280.2;Cs2g27360.1;Cs2g27360.2;Cs2g29290.1;Cs2g29290.2;Cs3g03820.1;Cs3g03820.2;Cs3g06430.1;Cs3g09325.1;Cs3g13910.1;Cs3g14060.1;Cs3g18950.1;Cs3…
	GO:0016568	chromatin modification	6	56	2.01312e-05	0.000147629	Cs3g06430.1;Cs5g07860.1;Cs6g16280.1;Cs6g16280.3;Cs8g04760.1;Cs8g04760.2
	GO:0006497	protein lipidation	5	35	2.4507e-05	0.000168485	Cs1g17950.1;Cs1g17960.1;Cs1g17960.2;Cs2g11690.1;Cs2g11690.2
	GO:0042157	lipoprotein metabolic process	5	35	2.4507e-05	0.000168485	Cs1g17950.1;Cs1g17960.1;Cs1g17960.2;Cs2g11690.1;Cs2g11690.2
	GO:0042158	lipoprotein biosynthetic process	5	35	2.4507e-05	0.000168485	Cs1g17950.1;Cs1g17960.1;Cs1g17960.2;Cs2g11690.1;Cs2g11690.2
	GO:0006817	phosphate ion transport	3	8	5.37112e-05	0.000361729	Cs9g10530.1;Cs9g10530.2;Cs9g10540.1
	GO:0051276	chromosome organization	9	179	8.29488e-05	0.000547462	Cs3g06430.1;Cs5g07860.1;Cs6g16280.1;Cs6g16280.3;Cs8g04760.1;Cs8g04760.2;Cs8g15410.1;Cs8g17690.1;Cs8g17690.2
	GO:0016571	histone methylation	4	24	8.91989e-05	0.000555389	Cs3g06430.1;Cs5g07860.1;Cs6g16280.1;Cs6g16280.3
	GO:0018022	peptidyl-lysine methylation	4	24	8.91989e-05	0.000555389	Cs3g06430.1;Cs5g07860.1;Cs6g16280.1;Cs6g16280.3
	GO:0034968	histone lysine methylation	4	24	8.91989e-05	0.000555389	Cs3g06430.1;Cs5g07860.1;Cs6g16280.1;Cs6g16280.3
	GO:0006481	C-terminal protein methylation	2	2	0.000100275	0.000590908	Cs2g27360.1;Cs2g27360.2
	GO:0018410	C-terminal protein amino acid modification	2	2	0.000100275	0.000590908	Cs2g27360.1;Cs2g27360.2
	GO:0043687	post-translational protein modification	2	2	0.000100275	0.000590908	Cs2g27360.1;Cs2g27360.2
	GO:0006091	generation of precursor metabolites and energy	9	196	0.000165294	0.000956966	Cs6g01310.1;Cs6g01310.2;Cs7g20350.1;Cs7g20360.1;Cs7g20360.2;Cs7g20360.3;Cs8g14960.1;Cs8g15750.1;Cs9g01410.1
	GO:0009108	coenzyme biosynthetic process	7	118	0.000188543	0.00107274	Cs2g29290.1;Cs2g29290.2;Cs6g01310.1;Cs6g01310.2;Cs8g15750.1;Cs9g01410.1;orange1.1t02007.1
	GO:0018205	peptidyl-lysine modification	4	32	0.000283544	0.00158592	Cs3g06430.1;Cs5g07860.1;Cs6g16280.1;Cs6g16280.3
	GO:0043414	macromolecule methylation	6	90	0.000291425	0.00160284	Cs2g27360.1;Cs2g27360.2;Cs3g06430.1;Cs5g07860.1;Cs6g16280.1;Cs6g16280.3
	GO:0006732	coenzyme metabolic process	10	263	0.000332714	0.00179993	Cs2g29290.1;Cs2g29290.2;Cs6g01310.1;Cs6g01310.2;Cs6g19310.1;Cs7g12340.1;Cs7g12340.2;Cs8g15750.1;Cs9g01410.1;orange1.1t02007.1
	GO:0016043	cellular component organization	15	561	0.000545988	0.00290606	Cs2g15030.1;Cs3g06430.1;Cs4g01550.2;Cs5g07860.1;Cs6g14710.2;Cs6g16280.1;Cs6g16280.3;Cs8g04760.1;Cs8g04760.2;Cs8g12090.1;Cs8g12090.2;Cs8g15410.1;Cs8g17690.1;Cs8g17690.2;Cs9g14400.2
	GO:0071822	protein complex subunit organization	8	197	0.000858395	0.00449636	Cs2g15030.1;Cs4g01550.2;Cs6g14710.2;Cs8g12090.1;Cs8g12090.2;Cs8g15410.1;Cs8g17690.1;Cs8g17690.2
	GO:0051188	cofactor biosynthetic process	7	154	0.000939431	0.00484394	Cs2g29290.1;Cs2g29290.2;Cs6g01310.1;Cs6g01310.2;Cs8g15750.1;Cs9g01410.1;orange1.1t02007.1
	GO:0044238	primary metabolic process	115	9454	0.00110526	0.00561131	Cs1g05190.2;Cs1g06650.1;Cs1g12240.1;Cs1g12750.1;Cs1g17950.1;Cs1g17960.1;Cs1g17960.2;Cs2g04430.2;Cs2g05750.2;Cs2g06400.1;Cs2g09340.1;Cs2g09340.2;Cs2g09870.1;Cs2g09870.2;Cs2g11430.1;Cs2g11430.2;Cs2g11690.1;Cs2g11690.2;Cs2g15030.1;Cs2g16080.1;Cs2g20280.1;Cs2g20280.2;Cs2g27360.1;Cs2g27360.2;Cs2g29290.1;Cs2g29290.2;Cs3g03820.1;Cs3g03820.2;Cs3g06430.1;Cs3g13910.1;Cs3g14060.1;Cs3g18950.1;Cs3g19085.1;Cs3…
	GO:0051186	cofactor metabolic process	10	308	0.00112705	0.00563524	Cs2g29290.1;Cs2g29290.2;Cs6g01310.1;Cs6g01310.2;Cs6g19310.1;Cs7g12340.1;Cs7g12340.2;Cs8g15750.1;Cs9g01410.1;orange1.1t02007.1
	GO:0018193	peptidyl-amino acid modification	4	46	0.00115361	0.00568195	Cs3g06430.1;Cs5g07860.1;Cs6g16280.1;Cs6g16280.3
	GO:0045333	cellular respiration	4	48	0.00135431	0.0065724	Cs6g01310.1;Cs6g01310.2;Cs8g15750.1;Cs9g01410.1
	GO:0006597	spermine biosynthetic process	2	6	0.00146475	0.00690527	Cs4g02260.1;Cs7g12410.1
	GO:0008215	spermine metabolic process	2	6	0.00146475	0.00690527	Cs4g02260.1;Cs7g12410.1
	GO:0042398	cellular modified amino acid biosynthetic process	4	52	0.00182661	0.00848988	Cs6g01310.1;Cs6g01310.2;Cs8g15750.1;Cs9g01410.1
	GO:0071704	organic substance metabolic process	118	9881	0.00195484	0.00895966	Cs1g05190.2;Cs1g06650.1;Cs1g12240.1;Cs1g12750.1;Cs1g17950.1;Cs1g17960.1;Cs1g17960.2;Cs2g04430.2;Cs2g05750.2;Cs2g06400.1;Cs2g09340.1;Cs2g09340.2;Cs2g09870.1;Cs2g09870.2;Cs2g11430.1;Cs2g11430.2;Cs2g11690.1;Cs2g11690.2;Cs2g15030.1;Cs2g16080.1;Cs2g20280.1;Cs2g20280.2;Cs2g27360.1;Cs2g27360.2;Cs2g29290.1;Cs2g29290.2;Cs3g03820.1;Cs3g03820.2;Cs3g06430.1;Cs3g09325.1;Cs3g13910.1;Cs3g14060.1;Cs3g18950.1;Cs3…
	GO:0071840	cellular component organization or biogenesis	15	646	0.00222381	0.0100255	Cs2g15030.1;Cs3g06430.1;Cs4g01550.2;Cs5g07860.1;Cs6g14710.2;Cs6g16280.1;Cs6g16280.3;Cs8g04760.1;Cs8g04760.2;Cs8g12090.1;Cs8g12090.2;Cs8g15410.1;Cs8g17690.1;Cs8g17690.2;Cs9g14400.2
	GO:0015980	energy derivation by oxidation of organic compounds	4	55	0.00224815	0.0100255	Cs6g01310.1;Cs6g01310.2;Cs8g15750.1;Cs9g01410.1
	GO:0006415	translational termination	3	27	0.00243835	0.0100417	Cs2g15030.1;Cs8g12090.1;Cs8g12090.2
	GO:0022411	cellular component disassembly	3	27	0.00243835	0.0100417	Cs2g15030.1;Cs8g12090.1;Cs8g12090.2
	GO:0032984	macromolecular complex disassembly	3	27	0.00243835	0.0100417	Cs2g15030.1;Cs8g12090.1;Cs8g12090.2
	GO:0043241	protein complex disassembly	3	27	0.00243835	0.0100417	Cs2g15030.1;Cs8g12090.1;Cs8g12090.2
	GO:0043624	cellular protein complex disassembly	3	27	0.00243835	0.0100417	Cs2g15030.1;Cs8g12090.1;Cs8g12090.2
	GO:0044272	sulfur compound biosynthetic process	5	93	0.0024576	0.0100417	Cs6g01310.1;Cs6g01310.2;Cs8g15750.1;Cs9g01410.1;orange1.1t02007.1
	GO:0006457	protein folding	11	401	0.00246478	0.0100417	Cs3g12240.1;Cs3g12240.3;Cs3g23720.1;Cs6g08770.1;Cs7g10870.1;Cs7g10870.2;Cs8g12840.1;Cs9g04270.1;Cs9g04270.2;Cs9g05080.1;orange1.1t02577.1
	GO:0008216	spermidine metabolic process	2	8	0.00269827	0.0107281	Cs4g02260.1;Cs7g12410.1
	GO:0008295	spermidine biosynthetic process	2	8	0.00269827	0.0107281	Cs4g02260.1;Cs7g12410.1
	GO:0006098	pentose-phosphate shunt	3	35	0.00514517	0.0199754	Cs6g19310.1;Cs7g12340.1;Cs7g12340.2
	GO:0051156	glucose 6-phosphate metabolic process	3	35	0.00514517	0.0199754	Cs6g19310.1;Cs7g12340.1;Cs7g12340.2
	GO:0006575	cellular modified amino acid metabolic process	4	70	0.00538131	0.0206492	Cs6g01310.1;Cs6g01310.2;Cs8g15750.1;Cs9g01410.1
	GO:1902589	single-organism organelle organization	6	160	0.00558705	0.0211922	Cs3g06430.1;Cs5g07860.1;Cs6g16280.1;Cs6g16280.3;Cs8g04760.1;Cs8g04760.2
	GO:0006996	organelle organization	9	326	0.00575807	0.0215928	Cs3g06430.1;Cs5g07860.1;Cs6g16280.1;Cs6g16280.3;Cs8g04760.1;Cs8g04760.2;Cs8g15410.1;Cs8g17690.1;Cs8g17690.2
	GO:0006595	polyamine metabolic process	2	12	0.00619449	0.0227131	Cs4g02260.1;Cs7g12410.1
	GO:0006596	polyamine biosynthetic process	2	12	0.00619449	0.0227131	Cs4g02260.1;Cs7g12410.1
	GO:0006739	NADP metabolic process	3	41	0.00802051	0.0287692	Cs6g19310.1;Cs7g12340.1;Cs7g12340.2
	GO:0019682	glyceraldehyde-3-phosphate metabolic process	3	41	0.00802051	0.0287692	Cs6g19310.1;Cs7g12340.1;Cs7g12340.2
	GO:0006487	protein N-linked glycosylation	2	15	0.0096622	0.032536	Cs4g18220.1;Cs4g18220.2
	GO:0006777	Mo-molybdopterin cofactor biosynthetic process	2	15	0.0096622	0.032536	Cs2g29290.1;Cs2g29290.2
	GO:0019720	Mo-molybdopterin cofactor metabolic process	2	15	0.0096622	0.032536	Cs2g29290.1;Cs2g29290.2
	GO:0032324	molybdopterin cofactor biosynthetic process	2	15	0.0096622	0.032536	Cs2g29290.1;Cs2g29290.2
	GO:0043545	molybdopterin cofactor metabolic process	2	15	0.0096622	0.032536	Cs2g29290.1;Cs2g29290.2
	GO:0051189	prosthetic group metabolic process	2	15	0.0096622	0.032536	Cs2g29290.1;Cs2g29290.2
	GO:0006790	sulfur compound metabolic process	5	131	0.0103926	0.0346419	Cs6g01310.1;Cs6g01310.2;Cs8g15750.1;Cs9g01410.1;orange1.1t02007.1
	GO:0006887	exocytosis	3	47	0.0116781	0.0382543	Cs6g16760.1;Cs6g22190.1;Cs7g07150.1
	GO:1901135	carbohydrate derivative metabolic process	12	565	0.0118095	0.0382543	Cs2g11690.1;Cs2g11690.2;Cs4g18220.1;Cs4g18220.2;Cs6g01310.1;Cs6g01310.2;Cs6g19310.1;Cs7g12340.1;Cs7g12340.2;Cs8g07660.2;Cs8g15750.1;Cs9g01410.1
	GO:0006464	cellular protein modification process	35	2377	0.01194	0.0382543	Cs1g05190.2;Cs1g06650.1;Cs1g17950.1;Cs1g17960.1;Cs1g17960.2;Cs2g04430.2;Cs2g09340.1;Cs2g09340.2;Cs2g09870.1;Cs2g09870.2;Cs2g11690.1;Cs2g11690.2;Cs2g27360.1;Cs2g27360.2;Cs3g06430.1;Cs3g13910.1;Cs3g14060.1;Cs4g07550.1;Cs4g18220.1;Cs4g18220.2;Cs5g01900.2;Cs5g07860.1;Cs6g09730.1;Cs6g09730.2;Cs6g10250.2;Cs6g16280.1;Cs6g16280.3;Cs6g17885.1;Cs6g20340.2;Cs7g07320.1;Cs7g30070.1;Cs8g04760.1;Cs8g04760.2;Cs8…
	GO:0036211	protein modification process	35	2377	0.01194	0.0382543	Cs1g05190.2;Cs1g06650.1;Cs1g17950.1;Cs1g17960.1;Cs1g17960.2;Cs2g04430.2;Cs2g09340.1;Cs2g09340.2;Cs2g09870.1;Cs2g09870.2;Cs2g11690.1;Cs2g11690.2;Cs2g27360.1;Cs2g27360.2;Cs3g06430.1;Cs3g13910.1;Cs3g14060.1;Cs4g07550.1;Cs4g18220.1;Cs4g18220.2;Cs5g01900.2;Cs5g07860.1;Cs6g09730.1;Cs6g09730.2;Cs6g10250.2;Cs6g16280.1;Cs6g16280.3;Cs6g17885.1;Cs6g20340.2;Cs7g07320.1;Cs7g30070.1;Cs8g04760.1;Cs8g04760.2;Cs8…
	GO:1901137	carbohydrate derivative biosynthetic process	8	311	0.013432	0.0425021	Cs2g11690.1;Cs2g11690.2;Cs4g18220.1;Cs4g18220.2;Cs6g01310.1;Cs6g01310.2;Cs8g15750.1;Cs9g01410.1
	GO:0043412	macromolecule modification	36	2483	0.0135234	0.0425021	Cs1g05190.2;Cs1g06650.1;Cs1g17950.1;Cs1g17960.1;Cs1g17960.2;Cs2g04430.2;Cs2g09340.1;Cs2g09340.2;Cs2g09870.1;Cs2g09870.2;Cs2g11690.1;Cs2g11690.2;Cs2g27360.1;Cs2g27360.2;Cs3g06430.1;Cs3g13910.1;Cs3g14060.1;Cs4g07550.1;Cs4g18220.1;Cs4g18220.2;Cs5g01900.2;Cs5g07860.1;Cs6g09730.1;Cs6g09730.2;Cs6g10250.2;Cs6g16280.1;Cs6g16280.3;Cs6g17885.1;Cs6g20340.2;Cs7g07320.1;Cs7g07490.1;Cs7g30070.1;Cs8g04760.1;Cs8…
	GO:0032940	secretion by cell	3	50	0.0138114	0.042596	Cs6g16760.1;Cs6g22190.1;Cs7g07150.1
	GO:0046903	secretion	3	50	0.0138114	0.042596	Cs6g16760.1;Cs6g22190.1;Cs7g07150.1
	GO:0006081	cellular aldehyde metabolic process	3	59	0.0214612	0.0655758	Cs6g19310.1;Cs7g12340.1;Cs7g12340.2
	GO:0015698	inorganic anion transport	3	60	0.022428	0.0679012	Cs9g10530.1;Cs9g10530.2;Cs9g10540.1
	GO:0055086	nucleobase-containing small molecule metabolic process	9	412	0.0235267	0.07058	Cs6g01310.1;Cs6g01310.2;Cs6g19310.1;Cs7g12340.1;Cs7g12340.2;Cs8g07660.2;Cs8g15750.1;Cs9g01410.1;orange1.1t04406.1
	GO:0042451	purine nucleoside biosynthetic process	4	109	0.0242081	0.0713274	Cs6g01310.1;Cs6g01310.2;Cs8g15750.1;Cs9g01410.1
	GO:0046129	purine ribonucleoside biosynthetic process	4	109	0.0242081	0.0713274	Cs6g01310.1;Cs6g01310.2;Cs8g15750.1;Cs9g01410.1
	GO:0006633	fatty acid biosynthetic process	4	111	0.0256668	0.074849	Cs4g17260.1;Cs7g04850.1;Cs7g04850.2;orange1.1t02007.1
	GO:0097164	ammonium ion metabolic process	2	25	0.0258569	0.074849	Cs4g02260.1;Cs7g12410.1
	GO:0034622	cellular macromolecular complex assembly	5	168	0.0273764	0.0785582	Cs4g01550.2;Cs6g14710.2;Cs8g15410.1;Cs8g17690.1;Cs8g17690.2
	GO:0006461	protein complex assembly	5	170	0.0286124	0.0807017	Cs4g01550.2;Cs6g14710.2;Cs8g15410.1;Cs8g17690.1;Cs8g17690.2
	GO:0070271	protein complex biogenesis	5	170	0.0286124	0.0807017	Cs4g01550.2;Cs6g14710.2;Cs8g15410.1;Cs8g17690.1;Cs8g17690.2
	GO:0009163	nucleoside biosynthetic process	4	116	0.0295412	0.0812382	Cs6g01310.1;Cs6g01310.2;Cs8g15750.1;Cs9g01410.1
	GO:0042455	ribonucleoside biosynthetic process	4	116	0.0295412	0.0812382	Cs6g01310.1;Cs6g01310.2;Cs8g15750.1;Cs9g01410.1
	GO:1901659	glycosyl compound biosynthetic process	4	116	0.0295412	0.0812382	Cs6g01310.1;Cs6g01310.2;Cs8g15750.1;Cs9g01410.1
	GO:0072330	monocarboxylic acid biosynthetic process	4	123	0.035518	0.0968671	Cs4g17260.1;Cs7g04850.1;Cs7g04850.2;orange1.1t02007.1
	GO:0065003	macromolecular complex assembly	5	183	0.0375075	0.101455	Cs4g01550.2;Cs6g14710.2;Cs8g15410.1;Cs8g17690.1;Cs8g17690.2
	GO:0006334	nucleosome assembly	3	75	0.0397257	0.103224	Cs8g15410.1;Cs8g17690.1;Cs8g17690.2
	GO:0031497	chromatin assembly	3	75	0.0397257	0.103224	Cs8g15410.1;Cs8g17690.1;Cs8g17690.2
	GO:0034728	nucleosome organization	3	75	0.0397257	0.103224	Cs8g15410.1;Cs8g17690.1;Cs8g17690.2
	GO:0065004	protein-DNA complex assembly	3	75	0.0397257	0.103224	Cs8g15410.1;Cs8g17690.1;Cs8g17690.2
	GO:0071824	protein-DNA complex subunit organization	3	75	0.0397257	0.103224	Cs8g15410.1;Cs8g17690.1;Cs8g17690.2
	GO:0006506	GPI anchor biosynthetic process	2	32	0.0408485	0.103682	Cs2g11690.1;Cs2g11690.2
	GO:0009309	amine biosynthetic process	2	32	0.0408485	0.103682	Cs4g02260.1;Cs7g12410.1
	GO:0042401	cellular biogenic amine biosynthetic process	2	32	0.0408485	0.103682	Cs4g02260.1;Cs7g12410.1
	GO:0006631	fatty acid metabolic process	4	129	0.0411588	0.103682	Cs4g17260.1;Cs7g04850.1;Cs7g04850.2;orange1.1t02007.1
	GO:0006333	chromatin assembly or disassembly	3	78	0.0438046	0.109511	Cs8g15410.1;Cs8g17690.1;Cs8g17690.2
	GO:0006323	DNA packaging	3	80	0.0466355	0.115712	Cs8g15410.1;Cs8g17690.1;Cs8g17690.2
	GO:0006661	phosphatidylinositol biosynthetic process	2	35	0.0480593	0.118355	Cs2g11690.1;Cs2g11690.2
	GO:0006505	GPI anchor metabolic process	2	38	0.0556934	0.136139	Cs2g11690.1;Cs2g11690.2
	GO:0022607	cellular component assembly	5	212	0.0628967	0.15251	Cs4g01550.2;Cs6g14710.2;Cs8g15410.1;Cs8g17690.1;Cs8g17690.2
	GO:0016070	RNA metabolic process	29	2164	0.063315	0.15251	Cs1g12750.1;Cs2g05750.2;Cs2g06400.1;Cs3g18950.1;Cs3g23270.2;Cs3g26300.1;Cs4g07540.1;Cs4g15480.1;Cs5g01200.1;Cs5g01200.2;Cs6g02670.1;Cs6g02670.2;Cs6g10170.1;Cs6g18000.1;Cs6g18000.2;Cs7g02230.1;Cs7g02230.2;Cs7g06380.1;Cs7g07490.1;Cs7g13260.1;Cs7g26660.1;Cs7g26840.1;Cs8g04760.1;Cs8g04760.2;Cs9g06010.1;Cs9g11150.1;orange1.1t00585.1;orange1.1t00585.2;orange1.1t00585.3
	GO:0072522	purine-containing compound biosynthetic process	4	151	0.0659264	0.15765	Cs6g01310.1;Cs6g01310.2;Cs8g15750.1;Cs9g01410.1
	GO:0000075	cell cycle checkpoint	1	7	0.0682288	0.158751	Cs1g12240.1
	GO:0000077	DNA damage checkpoint	1	7	0.0682288	0.158751	Cs1g12240.1
	GO:0031570	DNA integrity checkpoint	1	7	0.0682288	0.158751	Cs1g12240.1
	GO:0046483	heterocycle metabolic process	44	3541	0.06898	0.158751	Cs1g12240.1;Cs1g12750.1;Cs2g05750.2;Cs2g06400.1;Cs2g29290.1;Cs2g29290.2;Cs3g18950.1;Cs3g23270.2;Cs3g26300.1;Cs4g07540.1;Cs4g15480.1;Cs5g01200.1;Cs5g01200.2;Cs5g29720.1;Cs6g01310.1;Cs6g01310.2;Cs6g02670.1;Cs6g02670.2;Cs6g10170.1;Cs6g18000.1;Cs6g18000.2;Cs6g19310.1;Cs7g02230.1;Cs7g02230.2;Cs7g06380.1;Cs7g07490.1;Cs7g12340.1;Cs7g12340.2;Cs7g13260.1;Cs7g26660.1;Cs7g26840.1;Cs8g04760.1;Cs8g04760.2;Cs8…
	GO:0009247	glycolipid biosynthetic process	2	43	0.0692731	0.158751	Cs2g11690.1;Cs2g11690.2
	GO:0046467	membrane lipid biosynthetic process	2	43	0.0692731	0.158751	Cs2g11690.1;Cs2g11690.2
	GO:0071103	DNA conformation change	3	98	0.0759526	0.172858	Cs8g15410.1;Cs8g17690.1;Cs8g17690.2
	GO:0017004	cytochrome complex assembly	1	8	0.0775903	0.175375	Cs4g01550.2
	GO:0006139	nucleobase-containing compound metabolic process	41	3308	0.0812008	0.182287	Cs1g12240.1;Cs1g12750.1;Cs2g05750.2;Cs2g06400.1;Cs3g18950.1;Cs3g23270.2;Cs3g26300.1;Cs4g07540.1;Cs4g15480.1;Cs5g01200.1;Cs5g01200.2;Cs5g29720.1;Cs6g01310.1;Cs6g01310.2;Cs6g02670.1;Cs6g02670.2;Cs6g10170.1;Cs6g18000.1;Cs6g18000.2;Cs6g19310.1;Cs7g02230.1;Cs7g02230.2;Cs7g06380.1;Cs7g07490.1;Cs7g12340.1;Cs7g12340.2;Cs7g13260.1;Cs7g26660.1;Cs7g26840.1;Cs8g04760.1;Cs8g04760.2;Cs8g07660.2;Cs8g15750.1;Cs9…
	GO:0009106	lipoate metabolic process	1	9	0.0868583	0.192371	orange1.1t02007.1
	GO:0009107	lipoate biosynthetic process	1	9	0.0868583	0.192371	orange1.1t02007.1
	GO:0046474	glycerophospholipid biosynthetic process	2	51	0.0929305	0.204092	Cs2g11690.1;Cs2g11690.2
	GO:1901360	organic cyclic compound metabolic process	44	3625	0.0933877	0.204092	Cs1g12240.1;Cs1g12750.1;Cs2g05750.2;Cs2g06400.1;Cs2g29290.1;Cs2g29290.2;Cs3g18950.1;Cs3g23270.2;Cs3g26300.1;Cs4g07540.1;Cs4g15480.1;Cs5g01200.1;Cs5g01200.2;Cs5g29720.1;Cs6g01310.1;Cs6g01310.2;Cs6g02670.1;Cs6g02670.2;Cs6g10170.1;Cs6g18000.1;Cs6g18000.2;Cs6g19310.1;Cs7g02230.1;Cs7g02230.2;Cs7g06380.1;Cs7g07490.1;Cs7g12340.1;Cs7g12340.2;Cs7g13260.1;Cs7g26660.1;Cs7g26840.1;Cs8g04760.1;Cs8g04760.2;Cs8…
	GO:0006664	glycolipid metabolic process	2	53	0.0991664	0.215295	Cs2g11690.1;Cs2g11690.2
	GO:0006576	cellular biogenic amine metabolic process	2	55	0.105516	0.226106	Cs4g02260.1;Cs7g12410.1
	GO:0044106	cellular amine metabolic process	2	55	0.105516	0.226106	Cs4g02260.1;Cs7g12410.1
	GO:0006643	membrane lipid metabolic process	2	57	0.111973	0.238394	Cs2g11690.1;Cs2g11690.2
	GO:0008152	metabolic process	136	12828	0.115771	0.2449	Cs1g05190.2;Cs1g06650.1;Cs1g12240.1;Cs1g12750.1;Cs1g17950.1;Cs1g17960.1;Cs1g17960.2;Cs2g04430.2;Cs2g05750.2;Cs2g06400.1;Cs2g09340.1;Cs2g09340.2;Cs2g09870.1;Cs2g09870.2;Cs2g11430.1;Cs2g11430.2;Cs2g11690.1;Cs2g11690.2;Cs2g12030.1;Cs2g12030.2;Cs2g12030.3;Cs2g12755.1;Cs2g15030.1;Cs2g16080.1;Cs2g20280.1;Cs2g20280.2;Cs2g27360.1;Cs2g27360.2;Cs2g29290.1;Cs2g29290.2;Cs3g03820.1;Cs3g03820.2;Cs3g06430.1;Cs3…
	GO:0009116	nucleoside metabolic process	5	259	0.120199	0.251048	Cs6g01310.1;Cs6g01310.2;Cs8g07660.2;Cs8g15750.1;Cs9g01410.1
	GO:1901657	glycosyl compound metabolic process	5	259	0.120199	0.251048	Cs6g01310.1;Cs6g01310.2;Cs8g07660.2;Cs8g15750.1;Cs9g01410.1
	GO:1903509	liposaccharide metabolic process	2	60	0.121843	0.25214	Cs2g11690.1;Cs2g11690.2
	GO:0006313	transposition, DNA-mediated	1	13	0.123014	0.25214	Cs9g02070.1
	GO:0032196	transposition	1	13	0.123014	0.25214	Cs9g02070.1
	GO:0018130	heterocycle biosynthetic process	26	2049	0.124081	0.252758	Cs1g12750.1;Cs2g05750.2;Cs2g06400.1;Cs2g29290.1;Cs2g29290.2;Cs3g23270.2;Cs3g26300.1;Cs5g01200.1;Cs5g01200.2;Cs6g01310.1;Cs6g01310.2;Cs7g02230.1;Cs7g02230.2;Cs7g06380.1;Cs7g13260.1;Cs7g26660.1;Cs7g26840.1;Cs8g04760.1;Cs8g04760.2;Cs8g15750.1;Cs9g01410.1;Cs9g11150.1;orange1.1t00585.1;orange1.1t00585.2;orange1.1t00585.3;orange1.1t02007.1
	GO:0045017	glycerolipid biosynthetic process	2	61	0.12518	0.253431	Cs2g11690.1;Cs2g11690.2
	GO:0008610	lipid biosynthetic process	6	348	0.138637	0.278965	Cs2g11690.1;Cs2g11690.2;Cs4g17260.1;Cs7g04850.1;Cs7g04850.2;orange1.1t02007.1
	GO:1901362	organic cyclic compound biosynthetic process	26	2093	0.147465	0.294931	Cs1g12750.1;Cs2g05750.2;Cs2g06400.1;Cs2g29290.1;Cs2g29290.2;Cs3g23270.2;Cs3g26300.1;Cs5g01200.1;Cs5g01200.2;Cs6g01310.1;Cs6g01310.2;Cs7g02230.1;Cs7g02230.2;Cs7g06380.1;Cs7g13260.1;Cs7g26660.1;Cs7g26840.1;Cs8g04760.1;Cs8g04760.2;Cs8g15750.1;Cs9g01410.1;Cs9g11150.1;orange1.1t00585.1;orange1.1t00585.2;orange1.1t00585.3;orange1.1t02007.1
	GO:0072521	purine-containing compound metabolic process	5	283	0.156453	0.311021	Cs6g01310.1;Cs6g01310.2;Cs8g15750.1;Cs9g01410.1;orange1.1t04406.1
	GO:0034654	nucleobase-containing compound biosynthetic process	23	1843	0.161208	0.318554	Cs1g12750.1;Cs2g05750.2;Cs2g06400.1;Cs3g23270.2;Cs3g26300.1;Cs5g01200.1;Cs5g01200.2;Cs6g01310.1;Cs6g01310.2;Cs7g02230.1;Cs7g02230.2;Cs7g06380.1;Cs7g13260.1;Cs7g26660.1;Cs7g26840.1;Cs8g04760.1;Cs8g04760.2;Cs8g15750.1;Cs9g01410.1;Cs9g11150.1;orange1.1t00585.1;orange1.1t00585.2;orange1.1t00585.3
	GO:0006820	anion transport	3	139	0.164176	0.322488	Cs9g10530.1;Cs9g10530.2;Cs9g10540.1
	GO:0006725	cellular aromatic compound metabolic process	41	3554	0.180724	0.349588	Cs1g12240.1;Cs1g12750.1;Cs2g05750.2;Cs2g06400.1;Cs3g18950.1;Cs3g23270.2;Cs3g26300.1;Cs4g07540.1;Cs4g15480.1;Cs5g01200.1;Cs5g01200.2;Cs5g29720.1;Cs6g01310.1;Cs6g01310.2;Cs6g02670.1;Cs6g02670.2;Cs6g10170.1;Cs6g18000.1;Cs6g18000.2;Cs6g19310.1;Cs7g02230.1;Cs7g02230.2;Cs7g06380.1;Cs7g07490.1;Cs7g12340.1;Cs7g12340.2;Cs7g13260.1;Cs7g26660.1;Cs7g26840.1;Cs8g04760.1;Cs8g04760.2;Cs8g07660.2;Cs8g15750.1;Cs9…
	GO:0008033	tRNA processing	2	77	0.181038	0.349588	Cs7g07490.1;Cs9g06010.1
	GO:0044085	cellular component biogenesis	5	298	0.18115	0.349588	Cs4g01550.2;Cs6g14710.2;Cs8g15410.1;Cs8g17690.1;Cs8g17690.2
	GO:0043623	cellular protein complex assembly	2	80	0.191903	0.368186	Cs4g01550.2;Cs6g14710.2
	GO:0000375	RNA splicing, via transesterification reactions	1	22	0.199243	0.375716	Cs6g10170.1
	GO:0000377	RNA splicing, via transesterification reactions with bulged adenosine as nucleophile	1	22	0.199243	0.375716	Cs6g10170.1
	GO:0000398	mRNA splicing, via spliceosome	1	22	0.199243	0.375716	Cs6g10170.1
	GO:0019362	pyridine nucleotide metabolic process	3	154	0.201811	0.376257	Cs6g19310.1;Cs7g12340.1;Cs7g12340.2
	GO:0046496	nicotinamide nucleotide metabolic process	3	154	0.201811	0.376257	Cs6g19310.1;Cs7g12340.1;Cs7g12340.2
	GO:0006400	tRNA modification	1	23	0.207295	0.383658	Cs7g07490.1
	GO:0042278	purine nucleoside metabolic process	4	234	0.209268	0.383658	Cs6g01310.1;Cs6g01310.2;Cs8g15750.1;Cs9g01410.1
	GO:0046128	purine ribonucleoside metabolic process	4	234	0.209268	0.383658	Cs6g01310.1;Cs6g01310.2;Cs8g15750.1;Cs9g01410.1
	GO:0009308	amine metabolic process	2	87	0.217555	0.396647	Cs4g02260.1;Cs7g12410.1
	GO:0006904	vesicle docking involved in exocytosis	1	25	0.223159	0.403982	Cs6g16760.1
	GO:0009119	ribonucleoside metabolic process	4	241	0.224026	0.403982	Cs6g01310.1;Cs6g01310.2;Cs8g15750.1;Cs9g01410.1
	GO:0006733	oxidoreduction coenzyme metabolic process	3	164	0.227931	0.408788	Cs6g19310.1;Cs7g12340.1;Cs7g12340.2
	GO:0006352	DNA-templated transcription, initiation	2	92	0.236058	0.421077	Cs8g04760.1;Cs8g04760.2
	GO:0072524	pyridine-containing compound metabolic process	3	168	0.238556	0.423125	Cs6g19310.1;Cs7g12340.1;Cs7g12340.2
	GO:0008654	phospholipid biosynthetic process	2	93	0.239771	0.423125	Cs2g11690.1;Cs2g11690.2
	GO:0022406	membrane docking	1	28	0.246365	0.430162	Cs6g16760.1
	GO:0048278	vesicle docking	1	28	0.246365	0.430162	Cs6g16760.1
	GO:0008380	RNA splicing	1	29	0.253946	0.441065	Cs6g10170.1
	GO:0016567	protein ubiquitination	2	98	0.258368	0.446395	Cs2g04430.2;Cs6g17885.1
	GO:0032446	protein modification by small protein conjugation	2	99	0.262092	0.448136	Cs2g04430.2;Cs6g17885.1
	GO:0070647	protein modification by small protein conjugation or removal	2	99	0.262092	0.448136	Cs2g04430.2;Cs6g17885.1
	GO:0006486	protein glycosylation	2	101	0.26954	0.451514	Cs4g18220.1;Cs4g18220.2
	GO:0009100	glycoprotein metabolic process	2	101	0.26954	0.451514	Cs4g18220.1;Cs4g18220.2
	GO:0009101	glycoprotein biosynthetic process	2	101	0.26954	0.451514	Cs4g18220.1;Cs4g18220.2
	GO:0043413	macromolecule glycosylation	2	101	0.26954	0.451514	Cs4g18220.1;Cs4g18220.2
	GO:0032787	monocarboxylic acid metabolic process	4	263	0.271969	0.453281	Cs4g17260.1;Cs7g04850.1;Cs7g04850.2;orange1.1t02007.1
	GO:0019637	organophosphate metabolic process	8	612	0.273507	0.453555	Cs2g11690.1;Cs2g11690.2;Cs2g29290.1;Cs2g29290.2;Cs6g19310.1;Cs7g12340.1;Cs7g12340.2;orange1.1t04406.1
	GO:0006351	transcription, DNA-templated	19	1625	0.276396	0.453785	Cs1g12750.1;Cs2g05750.2;Cs2g06400.1;Cs3g23270.2;Cs3g26300.1;Cs5g01200.1;Cs5g01200.2;Cs7g02230.1;Cs7g02230.2;Cs7g06380.1;Cs7g13260.1;Cs7g26660.1;Cs7g26840.1;Cs8g04760.1;Cs8g04760.2;Cs9g11150.1;orange1.1t00585.1;orange1.1t00585.2;orange1.1t00585.3
	GO:0097659	nucleic acid-templated transcription	19	1625	0.276396	0.453785	Cs1g12750.1;Cs2g05750.2;Cs2g06400.1;Cs3g23270.2;Cs3g26300.1;Cs5g01200.1;Cs5g01200.2;Cs7g02230.1;Cs7g02230.2;Cs7g06380.1;Cs7g13260.1;Cs7g26660.1;Cs7g26840.1;Cs8g04760.1;Cs8g04760.2;Cs9g11150.1;orange1.1t00585.1;orange1.1t00585.2;orange1.1t00585.3
	GO:0032774	RNA biosynthetic process	19	1631	0.281812	0.460385	Cs1g12750.1;Cs2g05750.2;Cs2g06400.1;Cs3g23270.2;Cs3g26300.1;Cs5g01200.1;Cs5g01200.2;Cs7g02230.1;Cs7g02230.2;Cs7g06380.1;Cs7g13260.1;Cs7g26660.1;Cs7g26840.1;Cs8g04760.1;Cs8g04760.2;Cs9g11150.1;orange1.1t00585.1;orange1.1t00585.2;orange1.1t00585.3
	GO:0019438	aromatic compound biosynthetic process	23	2010	0.28376	0.461285	Cs1g12750.1;Cs2g05750.2;Cs2g06400.1;Cs3g23270.2;Cs3g26300.1;Cs5g01200.1;Cs5g01200.2;Cs6g01310.1;Cs6g01310.2;Cs7g02230.1;Cs7g02230.2;Cs7g06380.1;Cs7g13260.1;Cs7g26660.1;Cs7g26840.1;Cs8g04760.1;Cs8g04760.2;Cs8g15750.1;Cs9g01410.1;Cs9g11150.1;orange1.1t00585.1;orange1.1t00585.2;orange1.1t00585.3
	GO:0046488	phosphatidylinositol metabolic process	2	109	0.299292	0.483813	Cs2g11690.1;Cs2g11690.2
	GO:0044255	cellular lipid metabolic process	6	451	0.30055	0.483813	Cs2g11690.1;Cs2g11690.2;Cs4g17260.1;Cs7g04850.1;Cs7g04850.2;orange1.1t02007.1
	GO:0007275	multicellular organism development	1	37	0.311928	0.499691	Cs6g17885.1
	GO:0070085	glycosylation	2	114	0.317798	0.506635	Cs4g18220.1;Cs4g18220.2
	GO:0006629	lipid metabolic process	9	738	0.323669	0.513513	Cs2g11690.1;Cs2g11690.2;Cs4g17260.1;Cs7g04850.1;Cs7g04850.2;Cs7g14760.1;Cs7g14760.2;orange1.1t02007.1;orange1.1t02024.2
	GO:0034470	ncRNA processing	2	119	0.336191	0.530828	Cs7g07490.1;Cs9g06010.1
	GO:0044763	single-organism cellular process	50	4701	0.343143	0.538181	Cs1g12240.1;Cs2g08130.1;Cs2g09340.1;Cs2g09340.2;Cs2g11690.1;Cs2g11690.2;Cs2g13710.1;Cs2g15030.1;Cs3g06430.1;Cs4g17260.1;Cs4g18220.1;Cs4g18220.2;Cs5g07860.1;Cs5g10730.1;Cs6g01310.1;Cs6g01310.2;Cs6g09730.1;Cs6g09730.2;Cs6g16280.1;Cs6g16280.3;Cs6g16760.1;Cs6g19310.1;Cs6g22190.1;Cs7g04850.1;Cs7g04850.2;Cs7g07150.1;Cs7g12340.1;Cs7g12340.2;Cs7g14760.1;Cs7g14760.2;Cs7g20350.1;Cs7g20360.1;Cs7g20360.2;Cs7…
	GO:0090304	nucleic acid metabolic process	31	2852	0.34411	0.538181	Cs1g12240.1;Cs1g12750.1;Cs2g05750.2;Cs2g06400.1;Cs3g18950.1;Cs3g23270.2;Cs3g26300.1;Cs4g07540.1;Cs4g15480.1;Cs5g01200.1;Cs5g01200.2;Cs6g02670.1;Cs6g02670.2;Cs6g10170.1;Cs6g18000.1;Cs6g18000.2;Cs7g02230.1;Cs7g02230.2;Cs7g06380.1;Cs7g07490.1;Cs7g13260.1;Cs7g26660.1;Cs7g26840.1;Cs8g04760.1;Cs8g04760.2;Cs9g02070.1;Cs9g06010.1;Cs9g11150.1;orange1.1t00585.1;orange1.1t00585.2;orange1.1t00585.3
	GO:0016192	vesicle-mediated transport	4	298	0.351099	0.546056	Cs5g26090.1;Cs6g16760.1;Cs6g22190.1;Cs7g07150.1
	GO:0044707	single-multicellular organism process	1	43	0.352454	0.546056	Cs6g17885.1
	GO:0006108	malate metabolic process	1	44	0.358974	0.550344	Cs5g10730.1
	GO:0006310	DNA recombination	1	44	0.358974	0.550344	Cs9g02070.1
	GO:0090407	organophosphate biosynthetic process	4	302	0.360225	0.550344	Cs2g11690.1;Cs2g11690.2;Cs2g29290.1;Cs2g29290.2
	GO:0051252	regulation of RNA metabolic process	16	1429	0.362381	0.551087	Cs2g05750.2;Cs2g06400.1;Cs3g23270.2;Cs4g07540.1;Cs5g01200.1;Cs5g01200.2;Cs6g02670.1;Cs6g02670.2;Cs7g02230.1;Cs7g02230.2;Cs7g13260.1;Cs7g26660.1;Cs7g26840.1;orange1.1t00585.1;orange1.1t00585.2;orange1.1t00585.3
	GO:0019219	regulation of nucleobase-containing compound metabolic process	16	1435	0.368757	0.55821	Cs2g05750.2;Cs2g06400.1;Cs3g23270.2;Cs4g07540.1;Cs5g01200.1;Cs5g01200.2;Cs6g02670.1;Cs6g02670.2;Cs7g02230.1;Cs7g02230.2;Cs7g13260.1;Cs7g26660.1;Cs7g26840.1;orange1.1t00585.1;orange1.1t00585.2;orange1.1t00585.3
	GO:0051171	regulation of nitrogen compound metabolic process	16	1450	0.384779	0.579803	Cs2g05750.2;Cs2g06400.1;Cs3g23270.2;Cs4g07540.1;Cs5g01200.1;Cs5g01200.2;Cs6g02670.1;Cs6g02670.2;Cs7g02230.1;Cs7g02230.2;Cs7g13260.1;Cs7g26660.1;Cs7g26840.1;orange1.1t00585.1;orange1.1t00585.2;orange1.1t00585.3
	GO:0032502	developmental process	1	49	0.390606	0.583258	Cs6g17885.1
	GO:0044767	single-organism developmental process	1	49	0.390606	0.583258	Cs6g17885.1
	GO:0006650	glycerophospholipid metabolic process	2	140	0.411509	0.611703	Cs2g11690.1;Cs2g11690.2
	GO:0051258	protein polymerization	1	53	0.414791	0.613816	Cs6g14710.2
	GO:0050794	regulation of cellular process	24	2280	0.435494	0.641576	Cs2g05750.2;Cs2g06400.1;Cs2g08130.1;Cs2g09340.1;Cs2g09340.2;Cs3g23270.2;Cs4g07540.1;Cs5g01200.1;Cs5g01200.2;Cs6g02670.1;Cs6g02670.2;Cs6g09730.1;Cs6g09730.2;Cs7g02230.1;Cs7g02230.2;Cs7g13260.1;Cs7g14760.1;Cs7g14760.2;Cs7g26660.1;Cs7g26840.1;Cs7g30070.1;orange1.1t00585.1;orange1.1t00585.2;orange1.1t00585.3
	GO:0080090	regulation of primary metabolic process	16	1501	0.439805	0.645006	Cs2g05750.2;Cs2g06400.1;Cs3g23270.2;Cs4g07540.1;Cs5g01200.1;Cs5g01200.2;Cs6g02670.1;Cs6g02670.2;Cs7g02230.1;Cs7g02230.2;Cs7g13260.1;Cs7g26660.1;Cs7g26840.1;orange1.1t00585.1;orange1.1t00585.2;orange1.1t00585.3
	GO:0046486	glycerolipid metabolic process	2	150	0.445916	0.645006	Cs2g11690.1;Cs2g11690.2
	GO:0019222	regulation of metabolic process	17	1606	0.447406	0.645006	Cs2g05750.2;Cs2g06400.1;Cs3g23270.2;Cs4g07540.1;Cs5g01200.1;Cs5g01200.2;Cs6g02670.1;Cs6g02670.2;Cs7g02230.1;Cs7g02230.2;Cs7g13260.1;Cs7g26660.1;Cs7g26840.1;orange1.1t00282.1;orange1.1t00585.1;orange1.1t00585.2;orange1.1t00585.3
	GO:0050789	regulation of biological process	25	2392	0.447765	0.645006	Cs2g05750.2;Cs2g06400.1;Cs2g08130.1;Cs2g09340.1;Cs2g09340.2;Cs3g23270.2;Cs4g07540.1;Cs5g01200.1;Cs5g01200.2;Cs6g02670.1;Cs6g02670.2;Cs6g09730.1;Cs6g09730.2;Cs7g02230.1;Cs7g02230.2;Cs7g13260.1;Cs7g14760.1;Cs7g14760.2;Cs7g26660.1;Cs7g26840.1;Cs7g30070.1;orange1.1t00282.1;orange1.1t00585.1;orange1.1t00585.2;orange1.1t00585.3
	GO:0042545	cell wall modification	1	59	0.44929	0.645006	Cs9g14400.2
	GO:0060255	regulation of macromolecule metabolic process	16	1510	0.449549	0.645006	Cs2g05750.2;Cs2g06400.1;Cs3g23270.2;Cs4g07540.1;Cs5g01200.1;Cs5g01200.2;Cs6g02670.1;Cs6g02670.2;Cs7g02230.1;Cs7g02230.2;Cs7g13260.1;Cs7g26660.1;Cs7g26840.1;orange1.1t00585.1;orange1.1t00585.2;orange1.1t00585.3
	GO:0031323	regulation of cellular metabolic process	16	1512	0.451714	0.645306	Cs2g05750.2;Cs2g06400.1;Cs3g23270.2;Cs4g07540.1;Cs5g01200.1;Cs5g01200.2;Cs6g02670.1;Cs6g02670.2;Cs7g02230.1;Cs7g02230.2;Cs7g13260.1;Cs7g26660.1;Cs7g26840.1;orange1.1t00585.1;orange1.1t00585.2;orange1.1t00585.3
	GO:0007165	signal transduction	7	649	0.478248	0.674453	Cs2g09340.1;Cs2g09340.2;Cs6g09730.1;Cs6g09730.2;Cs7g14760.1;Cs7g14760.2;Cs7g30070.1
	GO:0023052	signaling	7	649	0.478248	0.674453	Cs2g09340.1;Cs2g09340.2;Cs6g09730.1;Cs6g09730.2;Cs7g14760.1;Cs7g14760.2;Cs7g30070.1
	GO:0044700	single organism signaling	7	649	0.478248	0.674453	Cs2g09340.1;Cs2g09340.2;Cs6g09730.1;Cs6g09730.2;Cs7g14760.1;Cs7g14760.2;Cs7g30070.1
	GO:0065007	biological regulation	25	2439	0.489271	0.685419	Cs2g05750.2;Cs2g06400.1;Cs2g08130.1;Cs2g09340.1;Cs2g09340.2;Cs3g23270.2;Cs4g07540.1;Cs5g01200.1;Cs5g01200.2;Cs6g02670.1;Cs6g02670.2;Cs6g09730.1;Cs6g09730.2;Cs7g02230.1;Cs7g02230.2;Cs7g13260.1;Cs7g14760.1;Cs7g14760.2;Cs7g26660.1;Cs7g26840.1;Cs7g30070.1;orange1.1t00282.1;orange1.1t00585.1;orange1.1t00585.2;orange1.1t00585.3
	GO:0022402	cell cycle process	1	67	0.492163	0.685419	Cs1g12240.1
	GO:0006396	RNA processing	4	361	0.492255	0.685419	Cs4g15480.1;Cs6g10170.1;Cs7g07490.1;Cs9g06010.1
	GO:0009117	nucleotide metabolic process	4	367	0.505139	0.699568	Cs6g19310.1;Cs7g12340.1;Cs7g12340.2;orange1.1t04406.1
	GO:0006511	ubiquitin-dependent protein catabolic process	2	170	0.511209	0.699568	Cs6g17885.1;orange1.1t02288.1
	GO:0019941	modification-dependent protein catabolic process	2	170	0.511209	0.699568	Cs6g17885.1;orange1.1t02288.1
	GO:0043632	modification-dependent macromolecule catabolic process	2	170	0.511209	0.699568	Cs6g17885.1;orange1.1t02288.1
	GO:0006753	nucleoside phosphate metabolic process	4	371	0.513648	0.699568	Cs6g19310.1;Cs7g12340.1;Cs7g12340.2;orange1.1t04406.1
	GO:0043086	negative regulation of catalytic activity	1	72	0.517256	0.699568	orange1.1t00282.1
	GO:0044092	negative regulation of molecular function	1	72	0.517256	0.699568	orange1.1t00282.1
	GO:0016053	organic acid biosynthetic process	4	384	0.540834	0.725509	Cs4g17260.1;Cs7g04850.1;Cs7g04850.2;orange1.1t02007.1
	GO:0046394	carboxylic acid biosynthetic process	4	384	0.540834	0.725509	Cs4g17260.1;Cs7g04850.1;Cs7g04850.2;orange1.1t02007.1
	GO:0019693	ribose phosphate metabolic process	3	284	0.545572	0.728902	Cs6g19310.1;Cs7g12340.1;Cs7g12340.2
	GO:0006397	mRNA processing	1	80	0.554866	0.73833	Cs6g10170.1
	GO:0006644	phospholipid metabolic process	2	187	0.562628	0.745651	Cs2g11690.1;Cs2g11690.2
	GO:0051649	establishment of localization in cell	5	499	0.565022	0.745829	Cs1g14610.1;Cs5g26090.1;Cs6g16760.1;Cs6g22190.1;Cs7g07150.1
	GO:0006399	tRNA metabolic process	2	190	0.571293	0.751102	Cs7g07490.1;Cs9g06010.1
	GO:0044257	cellular protein catabolic process	2	192	0.577001	0.752074	Cs6g17885.1;orange1.1t02288.1
	GO:0051603	proteolysis involved in cellular protein catabolic process	2	192	0.577001	0.752074	Cs6g17885.1;orange1.1t02288.1
	GO:0045229	external encapsulating structure organization	1	86	0.581148	0.752074	Cs9g14400.2
	GO:0071555	cell wall organization	1	86	0.581148	0.752074	Cs9g14400.2
	GO:0009451	RNA modification	1	87	0.585376	0.754586	Cs7g07490.1
	GO:0043648	dicarboxylic acid metabolic process	1	88	0.589562	0.757025	Cs5g10730.1
	GO:0016071	mRNA metabolic process	1	90	0.597807	0.76241	Cs6g10170.1
	GO:0051641	cellular localization	5	518	0.598377	0.76241	Cs1g14610.1;Cs5g26090.1;Cs6g16760.1;Cs6g22190.1;Cs7g07150.1
	GO:0044265	cellular macromolecule catabolic process	2	205	0.612753	0.777725	Cs6g17885.1;orange1.1t02288.1
	GO:0055114	oxidation-reduction process	20	2082	0.619544	0.783332	Cs3g10950.2;Cs5g10730.1;Cs5g11560.1;Cs5g11560.2;Cs6g01310.1;Cs6g01310.2;Cs6g19310.1;Cs6g22050.1;Cs7g03050.1;Cs7g12340.1;Cs7g12340.2;Cs7g20350.1;Cs7g20360.1;Cs7g20360.2;Cs7g20360.3;Cs7g27740.1;Cs8g14960.1;Cs8g15750.1;Cs9g01410.1;orange1.1t02024.2
	GO:0007154	cell communication	7	753	0.636147	0.798809	Cs2g09340.1;Cs2g09340.2;Cs6g09730.1;Cs6g09730.2;Cs7g14760.1;Cs7g14760.2;Cs7g30070.1
	GO:0009892	negative regulation of metabolic process	1	100	0.636627	0.798809	orange1.1t00282.1
	GO:0048519	negative regulation of biological process	1	107	0.661561	0.826952	orange1.1t00282.1
	GO:0044711	single-organism biosynthetic process	10	1092	0.664108	0.827003	Cs2g11690.1;Cs2g11690.2;Cs4g17260.1;Cs6g01310.1;Cs6g01310.2;Cs7g04850.1;Cs7g04850.2;Cs8g15750.1;Cs9g01410.1;orange1.1t02007.1
	GO:0044281	small molecule metabolic process	14	1524	0.676404	0.827518	Cs4g17260.1;Cs5g10730.1;Cs6g01310.1;Cs6g01310.2;Cs6g19310.1;Cs7g04850.1;Cs7g04850.2;Cs7g12340.1;Cs7g12340.2;Cs8g07660.2;Cs8g15750.1;Cs9g01410.1;orange1.1t02007.1;orange1.1t04406.1
	GO:0051716	cellular response to stimulus	8	891	0.677381	0.827518	Cs1g12240.1;Cs2g09340.1;Cs2g09340.2;Cs6g09730.1;Cs6g09730.2;Cs7g14760.1;Cs7g14760.2;Cs7g30070.1
	GO:0044283	small molecule biosynthetic process	4	459	0.680757	0.827518	Cs4g17260.1;Cs7g04850.1;Cs7g04850.2;orange1.1t02007.1
	GO:0006355	regulation of transcription, DNA-templated	13	1426	0.683078	0.827518	Cs2g05750.2;Cs2g06400.1;Cs3g23270.2;Cs5g01200.1;Cs5g01200.2;Cs7g02230.1;Cs7g02230.2;Cs7g13260.1;Cs7g26660.1;Cs7g26840.1;orange1.1t00585.1;orange1.1t00585.2;orange1.1t00585.3
	GO:1903506	regulation of nucleic acid-templated transcription	13	1426	0.683078	0.827518	Cs2g05750.2;Cs2g06400.1;Cs3g23270.2;Cs5g01200.1;Cs5g01200.2;Cs7g02230.1;Cs7g02230.2;Cs7g13260.1;Cs7g26660.1;Cs7g26840.1;orange1.1t00585.1;orange1.1t00585.2;orange1.1t00585.3
	GO:2001141	regulation of RNA biosynthetic process	13	1426	0.683078	0.827518	Cs2g05750.2;Cs2g06400.1;Cs3g23270.2;Cs5g01200.1;Cs5g01200.2;Cs7g02230.1;Cs7g02230.2;Cs7g13260.1;Cs7g26660.1;Cs7g26840.1;orange1.1t00585.1;orange1.1t00585.2;orange1.1t00585.3
	GO:0006468	protein phosphorylation	17	1854	0.691264	0.827518	Cs1g05190.2;Cs1g06650.1;Cs2g09340.1;Cs2g09340.2;Cs2g09870.1;Cs2g09870.2;Cs3g13910.1;Cs3g14060.1;Cs4g07550.1;Cs5g01900.2;Cs6g09730.1;Cs6g09730.2;Cs6g10250.2;Cs6g20340.2;Cs7g07320.1;Cs7g30070.1;Cs8g17720.1
	GO:0034660	ncRNA metabolic process	2	239	0.695296	0.827518	Cs7g07490.1;Cs9g06010.1
	GO:0010556	regulation of macromolecule biosynthetic process	13	1442	0.698486	0.827518	Cs2g05750.2;Cs2g06400.1;Cs3g23270.2;Cs5g01200.1;Cs5g01200.2;Cs7g02230.1;Cs7g02230.2;Cs7g13260.1;Cs7g26660.1;Cs7g26840.1;orange1.1t00585.1;orange1.1t00585.2;orange1.1t00585.3
	GO:2000112	regulation of cellular macromolecule biosynthetic process	13	1442	0.698486	0.827518	Cs2g05750.2;Cs2g06400.1;Cs3g23270.2;Cs5g01200.1;Cs5g01200.2;Cs7g02230.1;Cs7g02230.2;Cs7g13260.1;Cs7g26660.1;Cs7g26840.1;orange1.1t00585.1;orange1.1t00585.2;orange1.1t00585.3
	GO:0006796	phosphate-containing compound metabolic process	25	2695	0.699573	0.827518	Cs1g05190.2;Cs1g06650.1;Cs2g09340.1;Cs2g09340.2;Cs2g09870.1;Cs2g09870.2;Cs2g11690.1;Cs2g11690.2;Cs2g29290.1;Cs2g29290.2;Cs3g13910.1;Cs3g14060.1;Cs4g07550.1;Cs5g01900.2;Cs6g09730.1;Cs6g09730.2;Cs6g10250.2;Cs6g19310.1;Cs6g20340.2;Cs7g07320.1;Cs7g12340.1;Cs7g12340.2;Cs7g30070.1;Cs8g17720.1;orange1.1t04406.1
	GO:0009889	regulation of biosynthetic process	13	1444	0.700381	0.827518	Cs2g05750.2;Cs2g06400.1;Cs3g23270.2;Cs5g01200.1;Cs5g01200.2;Cs7g02230.1;Cs7g02230.2;Cs7g13260.1;Cs7g26660.1;Cs7g26840.1;orange1.1t00585.1;orange1.1t00585.2;orange1.1t00585.3
	GO:0031326	regulation of cellular biosynthetic process	13	1444	0.700381	0.827518	Cs2g05750.2;Cs2g06400.1;Cs3g23270.2;Cs5g01200.1;Cs5g01200.2;Cs7g02230.1;Cs7g02230.2;Cs7g13260.1;Cs7g26660.1;Cs7g26840.1;orange1.1t00585.1;orange1.1t00585.2;orange1.1t00585.3
	GO:0030163	protein catabolic process	2	242	0.701838	0.827518	Cs6g17885.1;orange1.1t02288.1
	GO:0010468	regulation of gene expression	13	1448	0.70415	0.827518	Cs2g05750.2;Cs2g06400.1;Cs3g23270.2;Cs5g01200.1;Cs5g01200.2;Cs7g02230.1;Cs7g02230.2;Cs7g13260.1;Cs7g26660.1;Cs7g26840.1;orange1.1t00585.1;orange1.1t00585.2;orange1.1t00585.3
	GO:0006793	phosphorus metabolic process	25	2702	0.704644	0.827518	Cs1g05190.2;Cs1g06650.1;Cs2g09340.1;Cs2g09340.2;Cs2g09870.1;Cs2g09870.2;Cs2g11690.1;Cs2g11690.2;Cs2g29290.1;Cs2g29290.2;Cs3g13910.1;Cs3g14060.1;Cs4g07550.1;Cs5g01900.2;Cs6g09730.1;Cs6g09730.2;Cs6g10250.2;Cs6g19310.1;Cs6g20340.2;Cs7g07320.1;Cs7g12340.1;Cs7g12340.2;Cs7g30070.1;Cs8g17720.1;orange1.1t04406.1
	GO:0032501	multicellular organismal process	1	124	0.71526	0.837006	Cs6g17885.1
	GO:0050790	regulation of catalytic activity	1	142	0.762905	0.889607	orange1.1t00282.1
	GO:0071554	cell wall organization or biogenesis	1	144	0.767683	0.892026	Cs9g14400.2
	GO:0065009	regulation of molecular function	1	148	0.776954	0.899631	orange1.1t00282.1
	GO:0007049	cell cycle	1	151	0.783665	0.904229	Cs1g12240.1
	GO:0044710	single-organism metabolic process	40	4399	0.793012	0.911826	Cs1g12240.1;Cs2g11690.1;Cs2g11690.2;Cs3g06430.1;Cs3g10950.2;Cs4g17260.1;Cs4g18220.1;Cs4g18220.2;Cs5g07860.1;Cs5g10730.1;Cs5g11560.1;Cs5g11560.2;Cs6g01310.1;Cs6g01310.2;Cs6g16280.1;Cs6g16280.3;Cs6g19310.1;Cs6g22050.1;Cs7g03050.1;Cs7g04850.1;Cs7g04850.2;Cs7g12340.1;Cs7g12340.2;Cs7g14760.1;Cs7g14760.2;Cs7g20350.1;Cs7g20360.1;Cs7g20360.2;Cs7g20360.3;Cs7g27740.1;Cs8g04760.1;Cs8g04760.2;Cs8g07660.2;Cs8…
	GO:0006952	defense response	4	547	0.803586	0.920775	Cs1g24520.1;Cs4g10860.1;Cs5g21980.1;orange1.1t05262.1
	GO:0009057	macromolecule catabolic process	2	306	0.81565	0.931365	Cs6g17885.1;orange1.1t02288.1
	GO:0045454	cell redox homeostasis	1	173	0.827114	0.941199	Cs2g08130.1
	GO:0035556	intracellular signal transduction	2	329	0.846014	0.957993	Cs7g14760.1;Cs7g14760.2
	GO:0016310	phosphorylation	17	2077	0.847679	0.957993	Cs1g05190.2;Cs1g06650.1;Cs2g09340.1;Cs2g09340.2;Cs2g09870.1;Cs2g09870.2;Cs3g13910.1;Cs3g14060.1;Cs4g07550.1;Cs5g01900.2;Cs6g09730.1;Cs6g09730.2;Cs6g10250.2;Cs6g20340.2;Cs7g07320.1;Cs7g30070.1;Cs8g17720.1
	GO:0019725	cellular homeostasis	1	188	0.851646	0.959192	Cs2g08130.1
	GO:0042592	homeostatic process	1	199	0.867406	0.973619	Cs2g08130.1
	GO:0044248	cellular catabolic process	2	361	0.880756	0.985252	Cs6g17885.1;orange1.1t02288.1
	GO:0006281	DNA repair	1	237	0.910096	1	Cs1g12240.1
	GO:0006974	cellular response to DNA damage stimulus	1	239	0.911918	1	Cs1g12240.1
	GO:0033554	cellular response to stress	1	242	0.914582	1	Cs1g12240.1
	GO:0065008	regulation of biological quality	1	244	0.916314	1	Cs2g08130.1
	GO:0006163	purine nucleotide metabolic process	1	262	0.930409	1	orange1.1t04406.1
	GO:0046907	intracellular transport	2	449	0.942514	1	Cs1g14610.1;Cs5g26090.1
	GO:0050896	response to stimulus	12	1810	0.958765	1	Cs1g12240.1;Cs1g24520.1;Cs2g09340.1;Cs2g09340.2;Cs4g10860.1;Cs5g21980.1;Cs6g09730.1;Cs6g09730.2;Cs7g14760.1;Cs7g14760.2;Cs7g30070.1;orange1.1t05262.1
	GO:0019752	carboxylic acid metabolic process	5	926	0.959153	1	Cs4g17260.1;Cs5g10730.1;Cs7g04850.1;Cs7g04850.2;orange1.1t02007.1
	GO:0043436	oxoacid metabolic process	5	927	0.959424	1	Cs4g17260.1;Cs5g10730.1;Cs7g04850.1;Cs7g04850.2;orange1.1t02007.1
	GO:0006082	organic acid metabolic process	5	931	0.960491	1	Cs4g17260.1;Cs5g10730.1;Cs7g04850.1;Cs7g04850.2;orange1.1t02007.1
	GO:0044262	cellular carbohydrate metabolic process	1	318	0.960844	1	Cs5g10730.1
	GO:0006811	ion transport	3	662	0.964658	1	Cs9g10530.1;Cs9g10530.2;Cs9g10540.1
	GO:1901575	organic substance catabolic process	2	523	0.969622	1	Cs6g17885.1;orange1.1t02288.1
	GO:0044723	single-organism carbohydrate metabolic process	2	548	0.975612	1	Cs4g18220.1;Cs4g18220.2
	GO:0055085	transmembrane transport	5	1023	0.978956	1	Cs2g13710.1;Cs8g01190.1;Cs9g10530.1;Cs9g10530.2;Cs9g10540.1
	GO:0009056	catabolic process	2	568	0.97957	1	Cs6g17885.1;orange1.1t02288.1
	GO:0006508	proteolysis	5	1036	0.980797	1	Cs6g17885.1;Cs8g17290.1;Cs8g17290.2;orange1.1t00282.1;orange1.1t02288.1
	GO:0006950	response to stress	5	1047	0.982236	1	Cs1g12240.1;Cs1g24520.1;Cs4g10860.1;Cs5g21980.1;orange1.1t05262.1
	GO:0006886	intracellular protein transport	1	398	0.982839	1	Cs5g26090.1
	GO:0034613	cellular protein localization	1	417	0.9859	1	Cs5g26090.1
	GO:0070727	cellular macromolecule localization	1	417	0.9859	1	Cs5g26090.1
	GO:0044699	single-organism process	58	7164	0.988418	1	Cs1g12240.1;Cs2g08130.1;Cs2g09340.1;Cs2g09340.2;Cs2g11690.1;Cs2g11690.2;Cs2g13710.1;Cs2g15030.1;Cs3g06430.1;Cs3g10950.2;Cs4g17260.1;Cs4g18220.1;Cs4g18220.2;Cs5g07860.1;Cs5g10730.1;Cs5g11560.1;Cs5g11560.2;Cs6g01310.1;Cs6g01310.2;Cs6g09730.1;Cs6g09730.2;Cs6g16280.1;Cs6g16280.3;Cs6g16760.1;Cs6g17885.1;Cs6g19310.1;Cs6g22050.1;Cs6g22190.1;Cs7g03050.1;Cs7g04850.1;Cs7g04850.2;Cs7g07150.1;Cs7g12340.1;Cs7…
	GO:0044765	single-organism transport	8	1600	0.992935	1	Cs2g13710.1;Cs6g16760.1;Cs6g22190.1;Cs7g07150.1;Cs8g01190.1;Cs9g10530.1;Cs9g10530.2;Cs9g10540.1
	GO:1902578	single-organism localization	8	1619	0.99378	1	Cs2g13710.1;Cs6g16760.1;Cs6g22190.1;Cs7g07150.1;Cs8g01190.1;Cs9g10530.1;Cs9g10530.2;Cs9g10540.1
	GO:0015031	protein transport	1	503	0.994223	1	Cs5g26090.1
	GO:0045184	establishment of protein localization	1	509	0.994572	1	Cs5g26090.1
	GO:0006259	DNA metabolic process	2	722	0.994956	1	Cs1g12240.1;Cs9g02070.1
	GO:0008104	protein localization	1	530	0.995638	1	Cs5g26090.1
	GO:0006810	transport	12	2370	0.998465	1	Cs1g14610.1;Cs2g13710.1;Cs5g18980.1;Cs5g18980.2;Cs5g26090.1;Cs6g16760.1;Cs6g22190.1;Cs7g07150.1;Cs8g01190.1;Cs9g10530.1;Cs9g10530.2;Cs9g10540.1
	GO:0051234	establishment of localization	12	2376	0.998525	1	Cs1g14610.1;Cs2g13710.1;Cs5g18980.1;Cs5g18980.2;Cs5g26090.1;Cs6g16760.1;Cs6g22190.1;Cs7g07150.1;Cs8g01190.1;Cs9g10530.1;Cs9g10530.2;Cs9g10540.1
	GO:0051179	localization	12	2397	0.998717	1	Cs1g14610.1;Cs2g13710.1;Cs5g18980.1;Cs5g18980.2;Cs5g26090.1;Cs6g16760.1;Cs6g22190.1;Cs7g07150.1;Cs8g01190.1;Cs9g10530.1;Cs9g10530.2;Cs9g10540.1
	GO:0033036	macromolecule localization	1	650	0.998757	1	Cs5g26090.1
	GO:0071702	organic substance transport	1	719	0.999398	1	Cs5g26090.1
	GO:0005975	carbohydrate metabolic process	3	1247	0.999775	1	Cs4g18220.1;Cs4g18220.2;Cs5g10730.1
	GO:0008150	biological_process	171	17027	1	1	Cs1g05190.2;Cs1g06650.1;Cs1g12240.1;Cs1g12750.1;Cs1g14610.1;Cs1g17950.1;Cs1g17960.1;Cs1g17960.2;Cs1g24520.1;Cs2g04430.2;Cs2g05750.2;Cs2g06400.1;Cs2g08130.1;Cs2g09340.1;Cs2g09340.2;Cs2g09870.1;Cs2g09870.2;Cs2g11430.1;Cs2g11430.2;Cs2g11690.1;Cs2g11690.2;Cs2g12030.1;Cs2g12030.2;Cs2g12030.3;Cs2g12755.1;Cs2g13710.1;Cs2g15030.1;Cs2g16080.1;Cs2g20280.1;Cs2g20280.2;Cs2g27360.1;Cs2g27360.2;Cs2g29290.1;Cs2…
