# Supplementary material for: Genome-Wide Identification and Characterization of UTR-Introns of Citrus sinensis
Source: Int J Mol Sci. 2020 Apr 27;21(9):3088. doi: 10.3390/ijms21093088 (PMC7247714; doi:10.3390/ijms21093088)
Supplement: Supplementary file 1 [file ijms-21-03088-s001.zip › Supplemental tables/Supplemental data Table S3.xlsx]

## Sheet: 3UI GO enrichment
Supplemental data Table S3: Gene Ontology (GO) enrichment analysis result of 3UI-Ts.
GO terms	GO ID	Description	out	All	Pvalue	P.adjust	Genes
3UI out.C	GO:0000145	exocyst	3	24	0.000206648	0.003668	Cs5g33340.1;Cs5g33340.2;Cs7g07150.2
	GO:0005938	cell cortex	3	24	0.000206648	0.003668	Cs5g33340.1;Cs5g33340.2;Cs7g07150.2
	GO:0044448	cell cortex part	3	24	0.000206648	0.003668	Cs5g33340.1;Cs5g33340.2;Cs7g07150.2
	GO:0099568	cytoplasmic region	3	24	0.000206648	0.003668	Cs5g33340.1;Cs5g33340.2;Cs7g07150.2
	GO:0009316	3-isopropylmalate dehydratase complex	1	1	0.00492341	0.0699125	Cs5g08610.1
	GO:0071944	cell periphery	4	177	0.0106845	0.126433	Cs5g33340.1;Cs5g33340.2;Cs7g07150.2;orange1.1t00806.1
	GO:0009538	photosystem I reaction center	1	7	0.0339727	0.229173	Cs2g10620.1
	GO:0000790	nuclear chromatin	1	8	0.0387335	0.229173	Cs8g17650.1
	GO:0031011	Ino80 complex	1	8	0.0387335	0.229173	Cs8g17650.1
	GO:0033202	DNA helicase complex	1	8	0.0387335	0.229173	Cs8g17650.1
	GO:0070603	SWI/SNF superfamily-type complex	1	8	0.0387335	0.229173	Cs8g17650.1
	GO:0097346	INO80-type complex	1	8	0.0387335	0.229173	Cs8g17650.1
	GO:0005623	cell	28	4614	0.0452529	0.229497	Cs1g11100.1;Cs1g24650.1;Cs1g24650.2;Cs2g10620.1;Cs3g06430.1;Cs3g06930.1;Cs3g13490.1;Cs4g02090.2;Cs4g18190.2;Cs5g08610.1;Cs5g09490.1;Cs5g33340.1;Cs5g33340.2;Cs6g16280.1;Cs6g16280.2;Cs7g05060.1;Cs7g06230.1;Cs7g07150.2;Cs7g08910.2;Cs7g26840.1;Cs7g26840.2;Cs7g27880.1;Cs7g27880.2;Cs8g12090.1;Cs8g17650.1;Cs9g05510.1;orange1.1t00507.1;orange1.1t00806.1
	GO:0044464	cell part	28	4614	0.0452529	0.229497	Cs1g11100.1;Cs1g24650.1;Cs1g24650.2;Cs2g10620.1;Cs3g06430.1;Cs3g06930.1;Cs3g13490.1;Cs4g02090.2;Cs4g18190.2;Cs5g08610.1;Cs5g09490.1;Cs5g33340.1;Cs5g33340.2;Cs6g16280.1;Cs6g16280.2;Cs7g05060.1;Cs7g06230.1;Cs7g07150.2;Cs7g08910.2;Cs7g26840.1;Cs7g26840.2;Cs7g27880.1;Cs7g27880.2;Cs8g12090.1;Cs8g17650.1;Cs9g05510.1;orange1.1t00507.1;orange1.1t00806.1
	GO:0005622	intracellular	27	4423	0.050338	0.238239	Cs1g11100.1;Cs1g24650.1;Cs1g24650.2;Cs2g10620.1;Cs3g06430.1;Cs3g06930.1;Cs3g13490.1;Cs4g02090.2;Cs4g18190.2;Cs5g08610.1;Cs5g09490.1;Cs5g33340.1;Cs5g33340.2;Cs6g16280.1;Cs6g16280.2;Cs7g05060.1;Cs7g06230.1;Cs7g07150.2;Cs7g08910.2;Cs7g26840.1;Cs7g26840.2;Cs7g27880.1;Cs7g27880.2;Cs8g12090.1;Cs8g17650.1;Cs9g05510.1;orange1.1t00507.1
	GO:0005634	nucleus	11	1346	0.0536876	0.238239	Cs1g11100.1;Cs3g06430.1;Cs3g06930.1;Cs4g02090.2;Cs6g16280.1;Cs6g16280.2;Cs7g06230.1;Cs7g26840.1;Cs7g26840.2;Cs8g17650.1;orange1.1t00507.1
	GO:0009522	photosystem I	1	14	0.0668223	0.279082	Cs2g10620.1
	GO:0032991	macromolecular complex	12	1591	0.0734704	0.2898	Cs1g24650.1;Cs1g24650.2;Cs2g10620.1;Cs4g18190.2;Cs5g08610.1;Cs5g33340.1;Cs5g33340.2;Cs7g07150.2;Cs7g08910.2;Cs8g17650.1;Cs9g05510.1;orange1.1t00806.1
	GO:0044424	intracellular part	22	3553	0.0900158	0.31819	Cs1g11100.1;Cs1g24650.1;Cs1g24650.2;Cs2g10620.1;Cs3g06430.1;Cs3g06930.1;Cs4g02090.2;Cs4g18190.2;Cs5g08610.1;Cs5g33340.1;Cs5g33340.2;Cs6g16280.1;Cs6g16280.2;Cs7g06230.1;Cs7g07150.2;Cs7g08910.2;Cs7g26840.1;Cs7g26840.2;Cs8g12090.1;Cs8g17650.1;Cs9g05510.1;orange1.1t00507.1
	GO:0000148	1,3-beta-D-glucan synthase complex	1	20	0.0941126	0.31819	orange1.1t00806.1
	GO:0044454	nuclear chromosome part	1	20	0.0941126	0.31819	Cs8g17650.1
	GO:0044444	cytoplasmic part	9	1152	0.101607	0.327913	Cs1g24650.1;Cs1g24650.2;Cs4g18190.2;Cs5g08610.1;Cs5g33340.1;Cs5g33340.2;Cs7g07150.2;Cs7g08910.2;Cs9g05510.1
	GO:0000228	nuclear chromosome	1	29	0.133599	0.398701	Cs8g17650.1
	GO:0043234	protein complex	8	1050	0.134772	0.398701	Cs2g10620.1;Cs4g18190.2;Cs5g08610.1;Cs5g33340.1;Cs5g33340.2;Cs7g07150.2;Cs8g17650.1;orange1.1t00806.1
	GO:0098797	plasma membrane protein complex	1	34	0.154807	0.404324	orange1.1t00806.1
	GO:0015934	large ribosomal subunit	1	35	0.158988	0.404324	Cs9g05510.1
	GO:0044445	cytosolic part	1	35	0.158988	0.404324	Cs5g08610.1
	GO:0005829	cytosol	1	36	0.163148	0.404324	Cs5g08610.1
	GO:0098796	membrane protein complex	3	286	0.165146	0.404324	Cs2g10620.1;Cs4g18190.2;orange1.1t00806.1
	GO:0044459	plasma membrane part	1	41	0.183653	0.412872	orange1.1t00806.1
	GO:0030118	clathrin coat	1	43	0.191717	0.412872	Cs4g18190.2
	GO:0005643	nuclear pore	1	44	0.19572	0.412872	orange1.1t00507.1
	GO:0005840	ribosome	4	479	0.207577	0.412872	Cs1g24650.1;Cs1g24650.2;Cs7g08910.2;Cs9g05510.1
	GO:0005635	nuclear envelope	1	47	0.207614	0.412872	orange1.1t00507.1
	GO:0005886	plasma membrane	1	48	0.21154	0.412872	orange1.1t00806.1
	GO:0009521	photosystem	1	49	0.215448	0.412872	Cs2g10620.1
	GO:0043226	organelle	15	2568	0.254914	0.412872	Cs1g11100.1;Cs1g24650.1;Cs1g24650.2;Cs3g06430.1;Cs3g06930.1;Cs4g02090.2;Cs6g16280.1;Cs6g16280.2;Cs7g06230.1;Cs7g08910.2;Cs7g26840.1;Cs7g26840.2;Cs8g17650.1;Cs9g05510.1;orange1.1t00507.1
	GO:0043229	intracellular organelle	15	2568	0.254914	0.412872	Cs1g11100.1;Cs1g24650.1;Cs1g24650.2;Cs3g06430.1;Cs3g06930.1;Cs4g02090.2;Cs6g16280.1;Cs6g16280.2;Cs7g06230.1;Cs7g08910.2;Cs7g26840.1;Cs7g26840.2;Cs8g17650.1;Cs9g05510.1;orange1.1t00507.1
	GO:0034357	photosynthetic membrane	1	60	0.257208	0.412872	Cs2g10620.1
	GO:0009579	thylakoid	1	61	0.260895	0.412872	Cs2g10620.1
	GO:0044436	thylakoid part	1	61	0.260895	0.412872	Cs2g10620.1
	GO:1902494	catalytic complex	3	363	0.264243	0.412872	Cs5g08610.1;Cs8g17650.1;orange1.1t00806.1
	GO:0000785	chromatin	1	64	0.27185	0.412872	Cs8g17650.1
	GO:0043227	membrane-bounded organelle	11	1829	0.275106	0.412872	Cs1g11100.1;Cs3g06430.1;Cs3g06930.1;Cs4g02090.2;Cs6g16280.1;Cs6g16280.2;Cs7g06230.1;Cs7g26840.1;Cs7g26840.2;Cs8g17650.1;orange1.1t00507.1
	GO:0043231	intracellular membrane-bounded organelle	11	1829	0.275106	0.412872	Cs1g11100.1;Cs3g06430.1;Cs3g06930.1;Cs4g02090.2;Cs6g16280.1;Cs6g16280.2;Cs7g06230.1;Cs7g26840.1;Cs7g26840.2;Cs8g17650.1;orange1.1t00507.1
	GO:0044391	ribosomal subunit	1	65	0.275467	0.412872	Cs9g05510.1
	GO:0030529	intracellular ribonucleoprotein complex	4	545	0.279125	0.412872	Cs1g24650.1;Cs1g24650.2;Cs7g08910.2;Cs9g05510.1
	GO:1990904	ribonucleoprotein complex	4	545	0.279125	0.412872	Cs1g24650.1;Cs1g24650.2;Cs7g08910.2;Cs9g05510.1
	GO:0005737	cytoplasm	10	1675	0.299989	0.434677	Cs1g24650.1;Cs1g24650.2;Cs4g18190.2;Cs5g08610.1;Cs5g33340.1;Cs5g33340.2;Cs7g07150.2;Cs7g08910.2;Cs8g12090.1;Cs9g05510.1
	GO:0044428	nuclear part	2	229	0.311819	0.442783	Cs8g17650.1;orange1.1t00507.1
	GO:0044427	chromosomal part	1	98	0.385491	0.525761	Cs8g17650.1
	GO:0030117	membrane coat	1	105	0.406647	0.525761	Cs4g18190.2
	GO:0048475	coated membrane	1	105	0.406647	0.525761	Cs4g18190.2
	GO:0043228	non-membrane-bounded organelle	5	848	0.407279	0.525761	Cs1g24650.1;Cs1g24650.2;Cs7g08910.2;Cs8g17650.1;Cs9g05510.1
	GO:0043232	intracellular non-membrane-bounded organelle	5	848	0.407279	0.525761	Cs1g24650.1;Cs1g24650.2;Cs7g08910.2;Cs8g17650.1;Cs9g05510.1
	GO:0031981	nuclear lumen	1	120	0.449624	0.570059	Cs8g17650.1
	GO:0043233	organelle lumen	1	131	0.479201	0.582353	Cs8g17650.1
	GO:0070013	intracellular organelle lumen	1	131	0.479201	0.582353	Cs8g17650.1
	GO:0031974	membrane-enclosed lumen	1	135	0.489569	0.582353	Cs8g17650.1
	GO:0005694	chromosome	1	136	0.492129	0.582353	Cs8g17650.1
	GO:0031967	organelle envelope	1	146	0.517055	0.601818	orange1.1t00507.1
	GO:0031975	envelope	1	184	0.601374	0.688671	orange1.1t00507.1
	GO:1990234	transferase complex	1	233	0.689222	0.776742	orange1.1t00806.1
	GO:0012505	endomembrane system	1	307	0.787311	0.871545	orange1.1t00507.1
	GO:0044422	organelle part	3	856	0.810169	0.871545	Cs8g17650.1;Cs9g05510.1;orange1.1t00507.1
	GO:0044446	intracellular organelle part	3	856	0.810169	0.871545	Cs8g17650.1;Cs9g05510.1;orange1.1t00507.1
	GO:0016020	membrane	11	3183	0.961382	1	Cs2g10620.1;Cs3g01900.2;Cs3g10160.2;Cs3g10170.2;Cs4g18190.2;Cs5g09840.2;Cs7g23450.1;Cs8g14410.1;Cs8g19460.2;orange1.1t00806.1;orange1.1t02210.1
	GO:0044425	membrane part	4	1576	0.967224	1	Cs2g10620.1;Cs4g18190.2;Cs8g19460.2;orange1.1t00806.1
	GO:0016021	integral component of membrane	1	1262	0.998928	1	Cs8g19460.2
	GO:0031224	intrinsic component of membrane	1	1283	0.999055	1	Cs8g19460.2
	GO:0005575	cellular_component	36	7312	1	1	Cs1g11100.1;Cs1g24650.1;Cs1g24650.2;Cs2g10620.1;Cs3g01900.2;Cs3g06430.1;Cs3g06930.1;Cs3g10160.2;Cs3g10170.2;Cs3g13490.1;Cs4g02090.2;Cs4g18190.2;Cs5g08610.1;Cs5g09490.1;Cs5g09840.2;Cs5g33340.1;Cs5g33340.2;Cs6g16280.1;Cs6g16280.2;Cs7g05060.1;Cs7g06230.1;Cs7g07150.2;Cs7g08910.2;Cs7g23450.1;Cs7g26840.1;Cs7g26840.2;Cs7g27880.1;Cs7g27880.2;Cs8g12090.1;Cs8g14410.1;Cs8g17650.1;Cs8g19460.2;Cs9g05510.1;ora…
3UI out.F	GO:0043531	ADP binding	40	576	4.79866e-24	7.10201e-22	Cs1g06720.1;Cs1g08080.2;Cs1g11430.1;Cs1g12140.1;Cs1g14030.1;Cs1g14090.1;Cs1g14090.2;Cs1g14090.3;Cs1g14120.1;Cs1g15550.1;Cs1g16990.1;Cs1g17000.1;Cs1g18380.1;Cs1g18380.2;Cs2g30590.1;Cs3g13340.1;Cs3g13390.1;Cs4g07730.1;Cs4g07730.2;Cs4g08050.1;Cs4g08050.2;Cs4g08110.2;Cs5g20470.1;Cs5g21990.1;Cs5g22710.1;Cs5g28645.1;Cs5g28645.2;Cs5g28770.1;Cs5g29510.1;Cs7g02220.1;Cs7g14810.1;orange1.1t01926.1;orange1.1…
	GO:0005515	protein binding	125	6741	7.43025e-20	5.49839e-18	Cs1g06720.1;Cs1g08080.2;Cs1g10310.1;Cs1g10310.2;Cs1g10310.4;Cs1g11350.1;Cs1g12780.1;Cs1g14030.1;Cs1g14120.1;Cs1g17000.1;Cs1g18840.1;Cs1g26320.1;Cs1g26320.2;Cs2g05520.1;Cs2g08070.1;Cs2g09470.2;Cs2g11780.1;Cs2g13460.1;Cs2g14640.1;Cs2g18440.1;Cs2g19190.1;Cs2g19710.1;Cs2g19990.2;Cs2g20620.1;Cs2g27580.1;Cs2g27580.2;Cs2g30865.1;Cs3g02530.1;Cs3g02530.2;Cs3g06430.1;Cs3g09780.1;Cs3g09780.2;Cs3g10260.1;Cs3…
	GO:0005488	binding	196	18477	7.0991e-07	3.50222e-05	Cs1g02295.1;Cs1g06720.1;Cs1g08080.2;Cs1g10310.1;Cs1g10310.2;Cs1g10310.4;Cs1g11100.1;Cs1g11350.1;Cs1g11430.1;Cs1g12140.1;Cs1g12780.1;Cs1g14030.1;Cs1g14090.1;Cs1g14090.2;Cs1g14090.3;Cs1g14120.1;Cs1g15550.1;Cs1g16990.1;Cs1g17000.1;Cs1g18380.1;Cs1g18380.2;Cs1g18840.1;Cs1g24225.1;Cs1g26320.1;Cs1g26320.2;Cs2g04710.2;Cs2g05520.1;Cs2g05950.1;Cs2g05950.2;Cs2g08070.1;Cs2g09470.2;Cs2g11780.1;Cs2g13460.1;Cs2…
	GO:0004602	glutathione peroxidase activity	4	14	5.7893e-06	0.000214204	Cs1g19055.1;Cs1g19055.2;Cs1g19055.3;Cs7g23055.2
	GO:0042393	histone binding	3	14	0.000238176	0.00705001	Cs3g06430.1;Cs6g16280.1;Cs6g16280.2
	GO:0004385	guanylate kinase activity	2	4	0.000471186	0.0116226	Cs9g05730.1;Cs9g05730.2
	GO:0005199	structural constituent of cell wall	2	5	0.000780679	0.0165058	Cs3g21160.1;Cs3g21170.1
	GO:0016278	lysine N-methyltransferase activity	3	34	0.00343286	0.0461875	Cs3g06430.1;Cs6g16280.1;Cs6g16280.2
	GO:0016279	protein-lysine N-methyltransferase activity	3	34	0.00343286	0.0461875	Cs3g06430.1;Cs6g16280.1;Cs6g16280.2
	GO:0018024	histone-lysine N-methyltransferase activity	3	34	0.00343286	0.0461875	Cs3g06430.1;Cs6g16280.1;Cs6g16280.2
	GO:0042054	histone methyltransferase activity	3	34	0.00343286	0.0461875	Cs3g06430.1;Cs6g16280.1;Cs6g16280.2
	GO:0008135	translation factor activity, RNA binding	5	115	0.0037725	0.0465275	Cs2g05950.1;Cs2g05950.2;Cs2g20280.1;Cs8g12090.1;orange1.1t06044.1
	GO:0008276	protein methyltransferase activity	3	43	0.00667525	0.0759952	Cs3g06430.1;Cs6g16280.1;Cs6g16280.2
	GO:0008173	RNA methyltransferase activity	3	47	0.00854502	0.0837035	Cs4g15480.1;Cs4g15480.3;Cs7g07490.1
	GO:0003861	3-isopropylmalate dehydratase activity	1	1	0.00893382	0.0837035	Cs5g08610.1
	GO:0008757	S-adenosylmethionine-dependent methyltransferase activity	4	91	0.00904903	0.0837035	Cs3g06430.1;Cs6g16280.1;Cs6g16280.2;Cs7g07490.1
	GO:0008170	N-methyltransferase activity	3	51	0.0106925	0.093088	Cs3g06430.1;Cs6g16280.1;Cs6g16280.2
	GO:0003743	translation initiation factor activity	3	53	0.0118727	0.0976204	Cs2g05950.1;Cs2g05950.2;Cs2g20280.1
	GO:0003747	translation release factor activity	2	22	0.0163197	0.114463	Cs8g12090.1;orange1.1t06044.1
	GO:0008079	translation termination factor activity	2	22	0.0163197	0.114463	Cs8g12090.1;orange1.1t06044.1
	GO:0052736	beta-glucanase activity	1	2	0.0177882	0.114463	Cs6g19070.2
	GO:0052861	glucan endo-1,3-beta-glucanase activity, C-3 substituted reducing group	1	2	0.0177882	0.114463	Cs6g19070.2
	GO:0052862	glucan endo-1,4-beta-glucanase activity, C-3 substituted reducing group	1	2	0.0177882	0.114463	Cs6g19070.2
	GO:0008168	methyltransferase activity	10	530	0.0213889	0.131898	Cs2g03890.1;Cs2g03890.2;Cs3g06430.1;Cs3g26700.2;Cs4g15480.1;Cs4g15480.3;Cs6g16280.1;Cs6g16280.2;Cs7g07490.1;orange1.1t05439.1
	GO:0032559	adenyl ribonucleotide binding	48	4080	0.0254092	0.148663	Cs1g06720.1;Cs1g08080.2;Cs1g11430.1;Cs1g12140.1;Cs1g14030.1;Cs1g14090.1;Cs1g14090.2;Cs1g14090.3;Cs1g14120.1;Cs1g15550.1;Cs1g16990.1;Cs1g17000.1;Cs1g18380.1;Cs1g18380.2;Cs2g04710.2;Cs2g14640.1;Cs2g30590.1;Cs3g13340.1;Cs3g13390.1;Cs4g07730.1;Cs4g07730.2;Cs4g08050.1;Cs4g08050.2;Cs4g08110.2;Cs5g20470.1;Cs5g21990.1;Cs5g22710.1;Cs5g28645.1;Cs5g28645.2;Cs5g28770.1;Cs5g29510.1;Cs7g02220.1;Cs7g14810.1;Cs7…
	GO:0030554	adenyl nucleotide binding	48	4087	0.0261164	0.148663	Cs1g06720.1;Cs1g08080.2;Cs1g11430.1;Cs1g12140.1;Cs1g14030.1;Cs1g14090.1;Cs1g14090.2;Cs1g14090.3;Cs1g14120.1;Cs1g15550.1;Cs1g16990.1;Cs1g17000.1;Cs1g18380.1;Cs1g18380.2;Cs2g04710.2;Cs2g14640.1;Cs2g30590.1;Cs3g13340.1;Cs3g13390.1;Cs4g07730.1;Cs4g07730.2;Cs4g08050.1;Cs4g08050.2;Cs4g08110.2;Cs5g20470.1;Cs5g21990.1;Cs5g22710.1;Cs5g28645.1;Cs5g28645.2;Cs5g28770.1;Cs5g29510.1;Cs7g02220.1;Cs7g14810.1;Cs7…
	GO:0015171	amino acid transmembrane transporter activity	2	29	0.0275375	0.150946	Cs3g10160.2;Cs3g10170.2
	GO:0016741	transferase activity, transferring one-carbon groups	10	561	0.0300184	0.158669	Cs2g03890.1;Cs2g03890.2;Cs3g06430.1;Cs3g26700.2;Cs4g15480.1;Cs4g15480.3;Cs6g16280.1;Cs6g16280.2;Cs7g07490.1;orange1.1t05439.1
	GO:0019201	nucleotide kinase activity	2	33	0.0349913	0.178576	Cs9g05730.1;Cs9g05730.2
	GO:0031072	heat shock protein binding	5	206	0.038005	0.180215	Cs3g17270.2;Cs4g17710.1;Cs5g20435.1;Cs6g08770.1;Cs9g04270.1
	GO:0004601	peroxidase activity	4	143	0.0396726	0.180215	Cs1g19055.1;Cs1g19055.2;Cs1g19055.3;Cs7g23055.2
	GO:0005342	organic acid transmembrane transporter activity	2	36	0.0410328	0.180215	Cs3g10160.2;Cs3g10170.2
	GO:0046943	carboxylic acid transmembrane transporter activity	2	36	0.0410328	0.180215	Cs3g10160.2;Cs3g10170.2
	GO:0016684	oxidoreductase activity, acting on peroxide as acceptor	4	145	0.0414007	0.180215	Cs1g19055.1;Cs1g19055.2;Cs1g19055.3;Cs7g23055.2
	GO:0008514	organic anion transmembrane transporter activity	2	38	0.0452619	0.191393	Cs3g10160.2;Cs3g10170.2
	GO:0001883	purine nucleoside binding	50	4481	0.0518675	0.197306	Cs1g06720.1;Cs1g08080.2;Cs1g11430.1;Cs1g12140.1;Cs1g14030.1;Cs1g14090.1;Cs1g14090.2;Cs1g14090.3;Cs1g14120.1;Cs1g15550.1;Cs1g16990.1;Cs1g17000.1;Cs1g18380.1;Cs1g18380.2;Cs2g04710.2;Cs2g14640.1;Cs2g30590.1;Cs3g13340.1;Cs3g13390.1;Cs4g07730.1;Cs4g07730.2;Cs4g08050.1;Cs4g08050.2;Cs4g08110.2;Cs5g20470.1;Cs5g21990.1;Cs5g22710.1;Cs5g28645.1;Cs5g28645.2;Cs5g28770.1;Cs5g29510.1;Cs7g02220.1;Cs7g14810.1;Cs7…
	GO:0032550	purine ribonucleoside binding	50	4481	0.0518675	0.197306	Cs1g06720.1;Cs1g08080.2;Cs1g11430.1;Cs1g12140.1;Cs1g14030.1;Cs1g14090.1;Cs1g14090.2;Cs1g14090.3;Cs1g14120.1;Cs1g15550.1;Cs1g16990.1;Cs1g17000.1;Cs1g18380.1;Cs1g18380.2;Cs2g04710.2;Cs2g14640.1;Cs2g30590.1;Cs3g13340.1;Cs3g13390.1;Cs4g07730.1;Cs4g07730.2;Cs4g08050.1;Cs4g08050.2;Cs4g08110.2;Cs5g20470.1;Cs5g21990.1;Cs5g22710.1;Cs5g28645.1;Cs5g28645.2;Cs5g28770.1;Cs5g29510.1;Cs7g02220.1;Cs7g14810.1;Cs7…
	GO:0032555	purine ribonucleotide binding	50	4481	0.0518675	0.197306	Cs1g06720.1;Cs1g08080.2;Cs1g11430.1;Cs1g12140.1;Cs1g14030.1;Cs1g14090.1;Cs1g14090.2;Cs1g14090.3;Cs1g14120.1;Cs1g15550.1;Cs1g16990.1;Cs1g17000.1;Cs1g18380.1;Cs1g18380.2;Cs2g04710.2;Cs2g14640.1;Cs2g30590.1;Cs3g13340.1;Cs3g13390.1;Cs4g07730.1;Cs4g07730.2;Cs4g08050.1;Cs4g08050.2;Cs4g08110.2;Cs5g20470.1;Cs5g21990.1;Cs5g22710.1;Cs5g28645.1;Cs5g28645.2;Cs5g28770.1;Cs5g29510.1;Cs7g02220.1;Cs7g14810.1;Cs7…
	GO:0032549	ribonucleoside binding	50	4493	0.0539509	0.197306	Cs1g06720.1;Cs1g08080.2;Cs1g11430.1;Cs1g12140.1;Cs1g14030.1;Cs1g14090.1;Cs1g14090.2;Cs1g14090.3;Cs1g14120.1;Cs1g15550.1;Cs1g16990.1;Cs1g17000.1;Cs1g18380.1;Cs1g18380.2;Cs2g04710.2;Cs2g14640.1;Cs2g30590.1;Cs3g13340.1;Cs3g13390.1;Cs4g07730.1;Cs4g07730.2;Cs4g08050.1;Cs4g08050.2;Cs4g08110.2;Cs5g20470.1;Cs5g21990.1;Cs5g22710.1;Cs5g28645.1;Cs5g28645.2;Cs5g28770.1;Cs5g29510.1;Cs7g02220.1;Cs7g14810.1;Cs7…
	GO:0001882	nucleoside binding	50	4494	0.0541273	0.197306	Cs1g06720.1;Cs1g08080.2;Cs1g11430.1;Cs1g12140.1;Cs1g14030.1;Cs1g14090.1;Cs1g14090.2;Cs1g14090.3;Cs1g14120.1;Cs1g15550.1;Cs1g16990.1;Cs1g17000.1;Cs1g18380.1;Cs1g18380.2;Cs2g04710.2;Cs2g14640.1;Cs2g30590.1;Cs3g13340.1;Cs3g13390.1;Cs4g07730.1;Cs4g07730.2;Cs4g08050.1;Cs4g08050.2;Cs4g08110.2;Cs5g20470.1;Cs5g21990.1;Cs5g22710.1;Cs5g28645.1;Cs5g28645.2;Cs5g28770.1;Cs5g29510.1;Cs7g02220.1;Cs7g14810.1;Cs7…
	GO:0017076	purine nucleotide binding	50	4497	0.0546592	0.197306	Cs1g06720.1;Cs1g08080.2;Cs1g11430.1;Cs1g12140.1;Cs1g14030.1;Cs1g14090.1;Cs1g14090.2;Cs1g14090.3;Cs1g14120.1;Cs1g15550.1;Cs1g16990.1;Cs1g17000.1;Cs1g18380.1;Cs1g18380.2;Cs2g04710.2;Cs2g14640.1;Cs2g30590.1;Cs3g13340.1;Cs3g13390.1;Cs4g07730.1;Cs4g07730.2;Cs4g08050.1;Cs4g08050.2;Cs4g08110.2;Cs5g20470.1;Cs5g21990.1;Cs5g22710.1;Cs5g28645.1;Cs5g28645.2;Cs5g28770.1;Cs5g29510.1;Cs7g02220.1;Cs7g14810.1;Cs7…
	GO:0003871	5-methyltetrahydropteroyltriglutamate-homocysteine S-methyltransferase activity	1	7	0.0608924	0.20482	orange1.1t05439.1
	GO:0004478	methionine adenosyltransferase activity	1	7	0.0608924	0.20482	Cs8g15750.1
	GO:0042085	5-methyltetrahydropteroyltri-L-glutamate-dependent methyltransferase activity	1	7	0.0608924	0.20482	orange1.1t05439.1
	GO:0016776	phosphotransferase activity, phosphate group as acceptor	2	46	0.0636414	0.208221	Cs9g05730.1;Cs9g05730.2
	GO:0032553	ribonucleotide binding	50	4550	0.0647173	0.208221	Cs1g06720.1;Cs1g08080.2;Cs1g11430.1;Cs1g12140.1;Cs1g14030.1;Cs1g14090.1;Cs1g14090.2;Cs1g14090.3;Cs1g14120.1;Cs1g15550.1;Cs1g16990.1;Cs1g17000.1;Cs1g18380.1;Cs1g18380.2;Cs2g04710.2;Cs2g14640.1;Cs2g30590.1;Cs3g13340.1;Cs3g13390.1;Cs4g07730.1;Cs4g07730.2;Cs4g08050.1;Cs4g08050.2;Cs4g08110.2;Cs5g20470.1;Cs5g21990.1;Cs5g22710.1;Cs5g28645.1;Cs5g28645.2;Cs5g28770.1;Cs5g29510.1;Cs7g02220.1;Cs7g14810.1;Cs7…
	GO:0097367	carbohydrate derivative binding	50	4581	0.0712006	0.224206	Cs1g06720.1;Cs1g08080.2;Cs1g11430.1;Cs1g12140.1;Cs1g14030.1;Cs1g14090.1;Cs1g14090.2;Cs1g14090.3;Cs1g14120.1;Cs1g15550.1;Cs1g16990.1;Cs1g17000.1;Cs1g18380.1;Cs1g18380.2;Cs2g04710.2;Cs2g14640.1;Cs2g30590.1;Cs3g13340.1;Cs3g13390.1;Cs4g07730.1;Cs4g07730.2;Cs4g08050.1;Cs4g08050.2;Cs4g08110.2;Cs5g20470.1;Cs5g21990.1;Cs5g22710.1;Cs5g28645.1;Cs5g28645.2;Cs5g28770.1;Cs5g29510.1;Cs7g02220.1;Cs7g14810.1;Cs7…
	GO:0008176	tRNA (guanine-N7-)-methyltransferase activity	1	9	0.0776019	0.236532	Cs7g07490.1
	GO:0051082	unfolded protein binding	5	254	0.0783114	0.236532	Cs3g17270.2;Cs4g17710.1;Cs5g20435.1;Cs6g08770.1;Cs9g04270.1
	GO:0016149	translation release factor activity, codon specific	1	10	0.0858454	0.254102	Cs8g12090.1
	GO:0016209	antioxidant activity	4	194	0.0965925	0.280308	Cs1g19055.1;Cs1g19055.2;Cs1g19055.3;Cs7g23055.2
	GO:0016423	tRNA (guanine) methyltransferase activity	1	12	0.102113	0.288479	Cs7g07490.1
	GO:0008375	acetylglucosaminyltransferase activity	2	61	0.103307	0.288479	Cs7g23450.1;Cs8g14410.1
	GO:0005375	copper ion transmembrane transporter activity	1	13	0.110138	0.296372	Cs8g19460.2
	GO:0008172	S-methyltransferase activity	1	13	0.110138	0.296372	orange1.1t05439.1
	GO:0008289	lipid binding	3	131	0.11289	0.298351	Cs4g18190.2;Cs7g31250.1;Cs9g07260.1
	GO:0005545	1-phosphatidylinositol binding	1	14	0.118092	0.301338	Cs4g18190.2
	GO:0030276	clathrin binding	1	14	0.118092	0.301338	Cs4g18190.2
	GO:0019205	nucleobase-containing compound kinase activity	2	72	0.135612	0.33976	Cs9g05730.1;Cs9g05730.2
	GO:0043168	anion binding	53	5139	0.137741	0.33976	Cs1g06720.1;Cs1g08080.2;Cs1g11430.1;Cs1g12140.1;Cs1g14030.1;Cs1g14090.1;Cs1g14090.2;Cs1g14090.3;Cs1g14120.1;Cs1g15550.1;Cs1g16990.1;Cs1g17000.1;Cs1g18380.1;Cs1g18380.2;Cs2g04710.2;Cs2g14640.1;Cs2g30590.1;Cs3g13340.1;Cs3g13390.1;Cs4g07730.1;Cs4g07730.2;Cs4g08050.1;Cs4g08050.2;Cs4g08110.2;Cs4g18190.2;Cs5g20470.1;Cs5g21990.1;Cs5g22710.1;Cs5g28645.1;Cs5g28645.2;Cs5g28770.1;Cs5g29510.1;Cs7g02220.1;Cs7…
	GO:0008175	tRNA methyltransferase activity	1	20	0.164351	0.398753	Cs7g07490.1
	GO:0003843	1,3-beta-D-glucan synthase activity	1	22	0.179227	0.427833	orange1.1t00806.1
	GO:0005543	phospholipid binding	2	88	0.185761	0.436391	Cs4g18190.2;Cs7g31250.1
	GO:0008194	UDP-glycosyltransferase activity	3	175	0.206333	0.477144	Cs7g23450.1;Cs8g14410.1;orange1.1t00806.1
	GO:0005516	calmodulin binding	1	27	0.215274	0.490163	Cs7g02570.1
	GO:0035091	phosphatidylinositol binding	1	29	0.229248	0.513955	Cs4g18190.2
	GO:0008509	anion transmembrane transporter activity	2	103	0.23471	0.513955	Cs3g10160.2;Cs3g10170.2
	GO:0016857	racemase and epimerase activity, acting on carbohydrates and derivatives	1	30	0.236142	0.513955	orange1.1t00228.2
	GO:0016854	racemase and epimerase activity	1	33	0.256456	0.55008	orange1.1t00228.2
	GO:0046915	transition metal ion transmembrane transporter activity	1	34	0.263107	0.556284	Cs8g19460.2
	GO:0000166	nucleotide binding	57	6073	0.35855	0.737019	Cs1g02295.1;Cs1g06720.1;Cs1g08080.2;Cs1g11430.1;Cs1g12140.1;Cs1g14030.1;Cs1g14090.1;Cs1g14090.2;Cs1g14090.3;Cs1g14120.1;Cs1g15550.1;Cs1g16990.1;Cs1g17000.1;Cs1g18380.1;Cs1g18380.2;Cs2g04710.2;Cs2g14640.1;Cs2g30590.1;Cs3g13340.1;Cs3g13390.1;Cs4g07730.1;Cs4g07730.2;Cs4g08050.1;Cs4g08050.2;Cs4g08110.2;Cs5g20470.1;Cs5g21990.1;Cs5g22710.1;Cs5g28645.1;Cs5g28645.2;Cs5g28770.1;Cs5g29510.1;Cs6g16060.1;Cs7…
	GO:1901265	nucleoside phosphate binding	57	6073	0.35855	0.737019	Cs1g02295.1;Cs1g06720.1;Cs1g08080.2;Cs1g11430.1;Cs1g12140.1;Cs1g14030.1;Cs1g14090.1;Cs1g14090.2;Cs1g14090.3;Cs1g14120.1;Cs1g15550.1;Cs1g16990.1;Cs1g17000.1;Cs1g18380.1;Cs1g18380.2;Cs2g04710.2;Cs2g14640.1;Cs2g30590.1;Cs3g13340.1;Cs3g13390.1;Cs4g07730.1;Cs4g07730.2;Cs4g08050.1;Cs4g08050.2;Cs4g08110.2;Cs5g20470.1;Cs5g21990.1;Cs5g22710.1;Cs5g28645.1;Cs5g28645.2;Cs5g28770.1;Cs5g29510.1;Cs6g16060.1;Cs7…
	GO:0036094	small molecule binding	57	6174	0.412528	0.836358	Cs1g02295.1;Cs1g06720.1;Cs1g08080.2;Cs1g11430.1;Cs1g12140.1;Cs1g14030.1;Cs1g14090.1;Cs1g14090.2;Cs1g14090.3;Cs1g14120.1;Cs1g15550.1;Cs1g16990.1;Cs1g17000.1;Cs1g18380.1;Cs1g18380.2;Cs2g04710.2;Cs2g14640.1;Cs2g30590.1;Cs3g13340.1;Cs3g13390.1;Cs4g07730.1;Cs4g07730.2;Cs4g08050.1;Cs4g08050.2;Cs4g08110.2;Cs5g20470.1;Cs5g21990.1;Cs5g22710.1;Cs5g28645.1;Cs5g28645.2;Cs5g28770.1;Cs5g29510.1;Cs6g16060.1;Cs7…
	GO:0016831	carboxy-lyase activity	1	61	0.421929	0.843859	Cs7g16560.2
	GO:0005198	structural molecule activity	6	602	0.451147	0.890263	Cs1g24650.1;Cs1g24650.2;Cs3g21160.1;Cs3g21170.1;Cs7g08910.2;Cs9g05510.1
	GO:0016758	transferase activity, transferring hexosyl groups	5	515	0.48858	0.951445	Cs7g23450.1;Cs8g14410.1;Cs8g18300.1;Cs8g18300.2;orange1.1t00806.1
	GO:0016757	transferase activity, transferring glycosyl groups	6	649	0.523648	1	Cs5g33680.2;Cs7g23450.1;Cs8g14410.1;Cs8g18300.1;Cs8g18300.2;orange1.1t00806.1
	GO:0008565	protein transporter activity	1	88	0.546638	1	orange1.1t00507.1
	GO:0016836	hydro-lyase activity	1	94	0.570486	1	Cs5g08610.1
	GO:0003682	chromatin binding	3	342	0.5917	1	Cs1g24225.1;Cs6g08770.1;Cs8g18860.1
	GO:0046982	protein heterodimerization activity	1	100	0.593084	1	Cs3g13490.1
	GO:0035251	UDP-glucosyltransferase activity	1	102	0.600351	1	orange1.1t00806.1
	GO:0003735	structural constituent of ribosome	4	478	0.620702	1	Cs1g24650.1;Cs1g24650.2;Cs7g08910.2;Cs9g05510.1
	GO:0016830	carbon-carbon lyase activity	1	111	0.631485	1	Cs7g16560.2
	GO:0003723	RNA binding	8	979	0.65075	1	Cs2g05950.1;Cs2g05950.2;Cs2g20280.1;Cs4g15480.1;Cs4g15480.3;Cs8g12090.1;Cs9g15030.1;orange1.1t06044.1
	GO:0016765	transferase activity, transferring alkyl or aryl (other than methyl) groups	1	117	0.650886	1	Cs8g15750.1
	GO:0046527	glucosyltransferase activity	1	119	0.657125	1	orange1.1t00806.1
	GO:0030246	carbohydrate binding	2	257	0.671074	1	Cs7g27570.1;orange1.1t01070.1
	GO:0044877	macromolecular complex binding	3	386	0.672823	1	Cs1g24225.1;Cs6g08770.1;Cs8g18860.1
	GO:0046983	protein dimerization activity	5	704	0.756924	1	Cs3g13490.1;Cs5g15630.1;Cs5g15630.3;Cs6g06760.1;orange1.1t04740.1
	GO:0001071	nucleic acid binding transcription factor activity	5	716	0.76974	1	Cs3g06930.1;Cs4g07060.1;Cs4g07060.2;Cs7g26840.1;Cs7g26840.2
	GO:0003700	transcription factor activity, sequence-specific DNA binding	5	716	0.76974	1	Cs3g06930.1;Cs4g07060.1;Cs4g07060.2;Cs7g26840.1;Cs7g26840.2
	GO:0030170	pyridoxal phosphate binding	1	188	0.816097	1	Cs7g16560.2
	GO:0046873	metal ion transmembrane transporter activity	1	199	0.833509	1	Cs8g19460.2
	GO:0008026	ATP-dependent helicase activity	1	207	0.845132	1	orange1.1t03258.1
	GO:0070035	purine NTP-dependent helicase activity	1	207	0.845132	1	orange1.1t03258.1
	GO:1901363	heterocyclic compound binding	88	10643	0.846905	1	Cs1g02295.1;Cs1g06720.1;Cs1g08080.2;Cs1g11100.1;Cs1g11430.1;Cs1g12140.1;Cs1g14030.1;Cs1g14090.1;Cs1g14090.2;Cs1g14090.3;Cs1g14120.1;Cs1g15550.1;Cs1g16990.1;Cs1g17000.1;Cs1g18380.1;Cs1g18380.2;Cs1g24225.1;Cs2g04710.2;Cs2g05950.1;Cs2g05950.2;Cs2g14640.1;Cs2g20280.1;Cs2g30590.1;Cs3g13340.1;Cs3g13390.1;Cs3g13490.1;Cs3g21380.1;Cs3g21380.2;Cs4g07060.1;Cs4g07060.2;Cs4g07730.1;Cs4g07730.2;Cs4g08050.1;Cs4…
	GO:0097159	organic cyclic compound binding	88	10645	0.847473	1	Cs1g02295.1;Cs1g06720.1;Cs1g08080.2;Cs1g11100.1;Cs1g11430.1;Cs1g12140.1;Cs1g14030.1;Cs1g14090.1;Cs1g14090.2;Cs1g14090.3;Cs1g14120.1;Cs1g15550.1;Cs1g16990.1;Cs1g17000.1;Cs1g18380.1;Cs1g18380.2;Cs1g24225.1;Cs2g04710.2;Cs2g05950.1;Cs2g05950.2;Cs2g14640.1;Cs2g20280.1;Cs2g30590.1;Cs3g13340.1;Cs3g13390.1;Cs3g13490.1;Cs3g21380.1;Cs3g21380.2;Cs4g07060.1;Cs4g07060.2;Cs4g07730.1;Cs4g07730.2;Cs4g08050.1;Cs4…
	GO:0008270	zinc ion binding	16	2259	0.865465	1	Cs2g24320.1;Cs3g06430.1;Cs3g21100.1;Cs4g13160.2;Cs5g09490.1;Cs6g16280.1;Cs6g16280.2;Cs7g03720.1;Cs7g26840.1;Cs7g26840.2;Cs7g28470.1;Cs8g18510.1;Cs8g18510.2;Cs9g14070.1;Cs9g15030.1;orange1.1t03404.1
	GO:0005525	GTP binding	2	402	0.876628	1	Cs8g12230.1;Cs9g11490.1
	GO:0032561	guanyl ribonucleotide binding	2	402	0.876628	1	Cs8g12230.1;Cs9g11490.1
	GO:0016835	carbon-oxygen lyase activity	1	236	0.88089	1	Cs5g08610.1
	GO:0019001	guanyl nucleotide binding	2	411	0.884315	1	Cs8g12230.1;Cs9g11490.1
	GO:0003676	nucleic acid binding	36	4762	0.887181	1	Cs1g02295.1;Cs1g11100.1;Cs1g24225.1;Cs2g05950.1;Cs2g05950.2;Cs2g20280.1;Cs3g13490.1;Cs3g21380.1;Cs3g21380.2;Cs4g07060.1;Cs4g07060.2;Cs4g11280.1;Cs4g12930.1;Cs4g13160.2;Cs4g15480.1;Cs4g15480.3;Cs5g09490.1;Cs5g15630.1;Cs5g15630.3;Cs6g06760.1;Cs6g08770.1;Cs6g16060.1;Cs7g06230.1;Cs7g25330.1;Cs7g25330.2;Cs7g25330.3;Cs7g28470.1;Cs8g12090.1;Cs8g18510.1;Cs8g18510.2;Cs8g18860.1;Cs9g14070.1;Cs9g15030.1;ora…
	GO:0016829	lyase activity	2	417	0.889193	1	Cs5g08610.1;Cs7g16560.2
	GO:0015075	ion transmembrane transporter activity	3	587	0.898222	1	Cs3g10160.2;Cs3g10170.2;Cs8g19460.2
	GO:0022892	substrate-specific transporter activity	4	788	0.924379	1	Cs3g10160.2;Cs3g10170.2;Cs8g19460.2;orange1.1t00507.1
	GO:0016853	isomerase activity	1	303	0.935132	1	orange1.1t00228.2
	GO:0004386	helicase activity	1	310	0.939128	1	orange1.1t03258.1
	GO:0043167	ion binding	70	9074	0.947287	1	Cs1g06720.1;Cs1g08080.2;Cs1g11430.1;Cs1g12140.1;Cs1g14030.1;Cs1g14090.1;Cs1g14090.2;Cs1g14090.3;Cs1g14120.1;Cs1g15550.1;Cs1g16990.1;Cs1g17000.1;Cs1g18380.1;Cs1g18380.2;Cs2g04710.2;Cs2g14640.1;Cs2g24320.1;Cs2g30590.1;Cs3g06430.1;Cs3g13340.1;Cs3g13390.1;Cs3g21100.1;Cs4g07730.1;Cs4g07730.2;Cs4g08050.1;Cs4g08050.2;Cs4g08110.2;Cs4g13160.2;Cs4g18190.2;Cs5g09490.1;Cs5g20470.1;Cs5g21990.1;Cs5g22710.1;Cs5…
	GO:0022890	inorganic cation transmembrane transporter activity	1	330	0.949245	1	Cs8g19460.2
	GO:0022891	substrate-specific transmembrane transporter activity	3	705	0.952939	1	Cs3g10160.2;Cs3g10170.2;Cs8g19460.2
	GO:0008324	cation transmembrane transporter activity	1	380	0.9678	1	Cs8g19460.2
	GO:0042623	ATPase activity, coupled	1	438	0.981028	1	orange1.1t03258.1
	GO:0043565	sequence-specific DNA binding	1	484	0.98754	1	Cs3g13490.1
	GO:0005215	transporter activity	5	1272	0.989886	1	Cs3g01900.2;Cs3g10160.2;Cs3g10170.2;Cs8g19460.2;orange1.1t00507.1
	GO:0046914	transition metal ion binding	17	3070	0.990909	1	Cs2g24320.1;Cs3g06430.1;Cs3g21100.1;Cs4g13160.2;Cs5g09490.1;Cs6g16280.1;Cs6g16280.2;Cs7g03720.1;Cs7g26840.1;Cs7g26840.2;Cs7g27040.1;Cs7g28470.1;Cs8g18510.1;Cs8g18510.2;Cs9g14070.1;Cs9g15030.1;orange1.1t03404.1
	GO:0022857	transmembrane transporter activity	3	948	0.991576	1	Cs3g10160.2;Cs3g10170.2;Cs8g19460.2
	GO:0050662	coenzyme binding	1	545	0.992873	1	orange1.1t00228.2
	GO:0048037	cofactor binding	2	774	0.992916	1	Cs7g16560.2;orange1.1t00228.2
	GO:0020037	heme binding	1	554	0.993438	1	Cs7g27040.1
	GO:0046906	tetrapyrrole binding	1	555	0.993498	1	Cs7g27040.1
	GO:0016887	ATPase activity	1	574	0.994538	1	orange1.1t03258.1
	GO:0005506	iron ion binding	1	582	0.994925	1	Cs7g27040.1
	GO:0004553	hydrolase activity, hydrolyzing O-glycosyl compounds	1	606	0.99593	1	Cs6g19070.2
	GO:0009055	electron carrier activity	1	626	0.996613	1	Cs7g27040.1
	GO:0016798	hydrolase activity, acting on glycosyl bonds	1	642	0.997077	1	Cs6g19070.2
	GO:0004674	protein serine/threonine kinase activity	4	1306	0.997596	1	Cs2g04710.2;Cs2g14640.1;Cs8g17720.1;Cs8g17720.2
	GO:0016705	oxidoreductase activity, acting on paired donors, with incorporation or reduction of molecular oxygen	1	683	0.997997	1	Cs7g27040.1
	GO:0004713	protein tyrosine kinase activity	5	1602	0.998926	1	Cs2g04710.2;Cs2g14640.1;Cs7g24900.2;Cs8g17720.1;Cs8g17720.2
	GO:0016817	hydrolase activity, acting on acid anhydrides	4	1418	0.998944	1	Cs1g14030.1;Cs8g12230.1;orange1.1t03258.1;orange1.1t04592.1
	GO:0016301	kinase activity	8	2143	0.999076	1	Cs2g04710.2;Cs2g14640.1;Cs7g24680.1;Cs7g24900.2;Cs8g17720.1;Cs8g17720.2;Cs9g05730.1;Cs9g05730.2
	GO:0004672	protein kinase activity	6	1833	0.999253	1	Cs2g04710.2;Cs2g14640.1;Cs7g24680.1;Cs7g24900.2;Cs8g17720.1;Cs8g17720.2
	GO:0017111	nucleoside-triphosphatase activity	3	1334	0.999571	1	Cs1g14030.1;orange1.1t03258.1;orange1.1t04592.1
	GO:0003677	DNA binding	8	2278	0.999619	1	Cs1g24225.1;Cs3g13490.1;Cs4g07060.1;Cs4g07060.2;Cs4g11280.1;Cs6g08770.1;Cs8g18860.1;Cs9g14070.1
	GO:0016462	pyrophosphatase activity	3	1363	0.99966	1	Cs1g14030.1;orange1.1t03258.1;orange1.1t04592.1
	GO:0016740	transferase activity	25	4876	0.999701	1	Cs2g03890.1;Cs2g03890.2;Cs2g04710.2;Cs2g14640.1;Cs3g06430.1;Cs3g26700.2;Cs4g15480.1;Cs4g15480.3;Cs5g33680.2;Cs6g16280.1;Cs6g16280.2;Cs7g07490.1;Cs7g23450.1;Cs7g24680.1;Cs7g24900.2;Cs8g14410.1;Cs8g15750.1;Cs8g17720.1;Cs8g17720.2;Cs8g18300.1;Cs8g18300.2;Cs9g05730.1;Cs9g05730.2;orange1.1t00806.1;orange1.1t05439.1
	GO:0016818	hydrolase activity, acting on acid anhydrides, in phosphorus-containing anhydrides	3	1386	0.999718	1	Cs1g14030.1;orange1.1t03258.1;orange1.1t04592.1
	GO:0016773	phosphotransferase activity, alcohol group as acceptor	6	2110	0.999897	1	Cs2g04710.2;Cs2g14640.1;Cs7g24680.1;Cs7g24900.2;Cs8g17720.1;Cs8g17720.2
	GO:0016491	oxidoreductase activity	7	2354	0.999934	1	Cs1g19055.1;Cs1g19055.2;Cs1g19055.3;Cs6g15550.2;Cs7g23055.2;Cs7g27040.1;Cs7g27740.1
	GO:0046872	metal ion binding	17	4080	0.999962	1	Cs2g24320.1;Cs3g06430.1;Cs3g21100.1;Cs4g13160.2;Cs5g09490.1;Cs6g16280.1;Cs6g16280.2;Cs7g03720.1;Cs7g26840.1;Cs7g26840.2;Cs7g27040.1;Cs7g28470.1;Cs8g18510.1;Cs8g18510.2;Cs9g14070.1;Cs9g15030.1;orange1.1t03404.1
	GO:0016772	transferase activity, transferring phosphorus-containing groups	8	2821	0.999992	1	Cs2g04710.2;Cs2g14640.1;Cs7g24680.1;Cs7g24900.2;Cs8g17720.1;Cs8g17720.2;Cs9g05730.1;Cs9g05730.2
	GO:0043169	cation binding	17	4380	0.999994	1	Cs2g24320.1;Cs3g06430.1;Cs3g21100.1;Cs4g13160.2;Cs5g09490.1;Cs6g16280.1;Cs6g16280.2;Cs7g03720.1;Cs7g26840.1;Cs7g26840.2;Cs7g27040.1;Cs7g28470.1;Cs8g18510.1;Cs8g18510.2;Cs9g14070.1;Cs9g15030.1;orange1.1t03404.1
	GO:0005524	ATP binding	8	3502	1	1	Cs2g04710.2;Cs2g14640.1;Cs7g24680.1;Cs7g24900.2;Cs8g15750.1;Cs8g17720.1;Cs8g17720.2;orange1.1t03258.1
	GO:0035639	purine ribonucleoside triphosphate binding	10	3903	1	1	Cs2g04710.2;Cs2g14640.1;Cs7g24680.1;Cs7g24900.2;Cs8g12230.1;Cs8g15750.1;Cs8g17720.1;Cs8g17720.2;Cs9g11490.1;orange1.1t03258.1
	GO:0016787	hydrolase activity	6	4380	1	1	Cs1g14030.1;Cs6g19070.2;Cs8g12230.1;orange1.1t00101.1;orange1.1t03258.1;orange1.1t04592.1
	GO:0003674	molecular_function	228	25521	1	1	Cs1g02295.1;Cs1g06720.1;Cs1g08080.2;Cs1g10310.1;Cs1g10310.2;Cs1g10310.4;Cs1g11100.1;Cs1g11350.1;Cs1g11430.1;Cs1g12140.1;Cs1g12780.1;Cs1g14030.1;Cs1g14090.1;Cs1g14090.2;Cs1g14090.3;Cs1g14120.1;Cs1g15550.1;Cs1g16990.1;Cs1g17000.1;Cs1g18380.1;Cs1g18380.2;Cs1g18840.1;Cs1g19055.1;Cs1g19055.2;Cs1g19055.3;Cs1g24225.1;Cs1g24650.1;Cs1g24650.2;Cs1g26320.1;Cs1g26320.2;Cs2g03890.1;Cs2g03890.2;Cs2g04710.2;Cs2…
	GO:0003824	catalytic activity	43	13114	1	1	Cs1g14030.1;Cs1g19055.1;Cs1g19055.2;Cs1g19055.3;Cs2g03890.1;Cs2g03890.2;Cs2g04710.2;Cs2g14640.1;Cs3g06430.1;Cs3g26700.2;Cs4g15480.1;Cs4g15480.3;Cs5g08610.1;Cs5g33680.2;Cs6g08430.1;Cs6g15550.2;Cs6g16280.1;Cs6g16280.2;Cs6g19070.2;Cs7g07490.1;Cs7g13840.2;Cs7g16560.2;Cs7g23055.2;Cs7g23450.1;Cs7g24680.1;Cs7g24900.2;Cs7g27040.1;Cs7g27740.1;Cs8g12230.1;Cs8g14410.1;Cs8g15750.1;Cs8g17720.1;Cs8g17720.2;Cs8…
3UI out.P	GO:0006952	defense response	38	547	2.98271e-29	8.38142e-27	Cs1g06720.1;Cs1g08080.2;Cs1g11430.1;Cs1g12140.1;Cs1g14030.1;Cs1g14090.1;Cs1g14090.2;Cs1g14090.3;Cs1g15550.1;Cs1g16990.1;Cs1g17000.1;Cs1g18380.1;Cs1g18380.2;Cs2g30590.1;Cs3g13340.1;Cs3g13390.1;Cs4g07730.1;Cs4g07730.2;Cs4g08050.1;Cs4g08050.2;Cs4g08110.2;Cs5g20470.1;Cs5g21990.1;Cs5g22710.1;Cs5g28645.1;Cs5g28645.2;Cs5g28770.1;Cs5g29510.1;Cs7g02220.1;Cs7g14810.1;orange1.1t01926.1;orange1.1t02481.1;ora…
	GO:0006950	response to stress	43	1047	4.86394e-24	6.83383e-22	Cs1g06720.1;Cs1g08080.2;Cs1g11430.1;Cs1g12140.1;Cs1g14030.1;Cs1g14090.1;Cs1g14090.2;Cs1g14090.3;Cs1g15550.1;Cs1g16990.1;Cs1g17000.1;Cs1g18380.1;Cs1g18380.2;Cs1g19055.1;Cs1g19055.2;Cs1g19055.3;Cs2g30590.1;Cs3g13340.1;Cs3g13390.1;Cs4g07730.1;Cs4g07730.2;Cs4g08050.1;Cs4g08050.2;Cs4g08110.2;Cs5g20470.1;Cs5g21990.1;Cs5g22710.1;Cs5g28645.1;Cs5g28645.2;Cs5g28770.1;Cs5g29510.1;Cs5g33290.2;Cs7g02220.1;Cs7…
	GO:0050896	response to stimulus	44	1810	8.52467e-16	7.98477e-14	Cs1g06720.1;Cs1g08080.2;Cs1g11430.1;Cs1g12140.1;Cs1g14030.1;Cs1g14090.1;Cs1g14090.2;Cs1g14090.3;Cs1g15550.1;Cs1g16990.1;Cs1g17000.1;Cs1g18380.1;Cs1g18380.2;Cs1g19055.1;Cs1g19055.2;Cs1g19055.3;Cs2g04710.2;Cs2g30590.1;Cs3g13340.1;Cs3g13390.1;Cs4g07730.1;Cs4g07730.2;Cs4g08050.1;Cs4g08050.2;Cs4g08110.2;Cs5g20470.1;Cs5g21990.1;Cs5g22710.1;Cs5g28645.1;Cs5g28645.2;Cs5g28770.1;Cs5g29510.1;Cs5g33290.2;Cs7…
	GO:0016571	histone methylation	3	24	0.000480993	0.0225265	Cs3g06430.1;Cs6g16280.1;Cs6g16280.2
	GO:0018022	peptidyl-lysine methylation	3	24	0.000480993	0.0225265	Cs3g06430.1;Cs6g16280.1;Cs6g16280.2
	GO:0034968	histone lysine methylation	3	24	0.000480993	0.0225265	Cs3g06430.1;Cs6g16280.1;Cs6g16280.2
	GO:0018205	peptidyl-lysine modification	3	32	0.00113528	0.0455735	Cs3g06430.1;Cs6g16280.1;Cs6g16280.2
	GO:0018193	peptidyl-amino acid modification	3	46	0.00325422	0.0765975	Cs3g06430.1;Cs6g16280.1;Cs6g16280.2
	GO:0006887	exocytosis	3	47	0.00345991	0.0765975	Cs5g33340.1;Cs5g33340.2;Cs7g07150.2
	GO:0016569	covalent chromatin modification	3	48	0.00367339	0.0765975	Cs3g06430.1;Cs6g16280.1;Cs6g16280.2
	GO:0016570	histone modification	3	48	0.00367339	0.0765975	Cs3g06430.1;Cs6g16280.1;Cs6g16280.2
	GO:0006479	protein methylation	3	49	0.00389474	0.0765975	Cs3g06430.1;Cs6g16280.1;Cs6g16280.2
	GO:0008213	protein alkylation	3	49	0.00389474	0.0765975	Cs3g06430.1;Cs6g16280.1;Cs6g16280.2
	GO:0032940	secretion by cell	3	50	0.00412406	0.0765975	Cs5g33340.1;Cs5g33340.2;Cs7g07150.2
	GO:0046903	secretion	3	50	0.00412406	0.0765975	Cs5g33340.1;Cs5g33340.2;Cs7g07150.2
	GO:0006413	translational initiation	3	51	0.00436143	0.0765975	Cs2g05950.1;Cs2g05950.2;Cs2g20280.1
	GO:0016568	chromatin modification	3	56	0.00567178	0.0937512	Cs3g06430.1;Cs6g16280.1;Cs6g16280.2
	GO:0043933	macromolecular complex subunit organization	6	269	0.00802191	0.123864	Cs3g06430.1;Cs4g18190.2;Cs6g16280.1;Cs6g16280.2;Cs8g12090.1;orange1.1t06044.1
	GO:0071840	cellular component organization or biogenesis	10	646	0.00899531	0.123864	Cs3g06430.1;Cs3g21160.1;Cs3g21170.1;Cs4g18190.2;Cs6g16280.1;Cs6g16280.2;Cs7g27880.1;Cs7g27880.2;Cs8g12090.1;orange1.1t06044.1
	GO:0006979	response to oxidative stress	4	132	0.0105879	0.123864	Cs1g19055.1;Cs1g19055.2;Cs1g19055.3;Cs7g23055.2
	GO:0006904	vesicle docking involved in exocytosis	2	25	0.0112612	0.123864	Cs5g33340.1;Cs5g33340.2
	GO:0006415	translational termination	2	27	0.0130657	0.123864	Cs8g12090.1;orange1.1t06044.1
	GO:0009664	plant-type cell wall organization	2	27	0.0130657	0.123864	Cs3g21160.1;Cs3g21170.1
	GO:0022411	cellular component disassembly	2	27	0.0130657	0.123864	Cs8g12090.1;orange1.1t06044.1
	GO:0032984	macromolecular complex disassembly	2	27	0.0130657	0.123864	Cs8g12090.1;orange1.1t06044.1
	GO:0043241	protein complex disassembly	2	27	0.0130657	0.123864	Cs8g12090.1;orange1.1t06044.1
	GO:0043624	cellular protein complex disassembly	2	27	0.0130657	0.123864	Cs8g12090.1;orange1.1t06044.1
	GO:0071669	plant-type cell wall organization or biogenesis	2	27	0.0130657	0.123864	Cs3g21160.1;Cs3g21170.1
	GO:0022406	membrane docking	2	28	0.014012	0.123864	Cs5g33340.1;Cs5g33340.2
	GO:0048278	vesicle docking	2	28	0.014012	0.123864	Cs5g33340.1;Cs5g33340.2
	GO:0003333	amino acid transmembrane transport	2	29	0.0149871	0.123864	Cs3g10160.2;Cs3g10170.2
	GO:0006865	amino acid transport	2	29	0.0149871	0.123864	Cs3g10160.2;Cs3g10170.2
	GO:0098656	anion transmembrane transport	2	29	0.0149871	0.123864	Cs3g10160.2;Cs3g10170.2
	GO:1903825	organic acid transmembrane transport	2	29	0.0149871	0.123864	Cs3g10160.2;Cs3g10170.2
	GO:0043414	macromolecule methylation	3	90	0.020535	0.164867	Cs3g06430.1;Cs6g16280.1;Cs6g16280.2
	GO:0016043	cellular component organization	8	561	0.0289503	0.218701	Cs3g06430.1;Cs3g21160.1;Cs3g21170.1;Cs4g18190.2;Cs6g16280.1;Cs6g16280.2;Cs8g12090.1;orange1.1t06044.1
	GO:0006353	DNA-templated transcription, termination	1	5	0.0318907	0.218701	orange1.1t02922.1
	GO:0032259	methylation	3	109	0.0336284	0.218701	Cs3g06430.1;Cs6g16280.1;Cs6g16280.2
	GO:0015849	organic acid transport	2	45	0.0341887	0.218701	Cs3g10160.2;Cs3g10170.2
	GO:0046942	carboxylic acid transport	2	45	0.0341887	0.218701	Cs3g10160.2;Cs3g10170.2
	GO:0006551	leucine metabolic process	1	6	0.0381468	0.218701	Cs5g08610.1
	GO:0009098	leucine biosynthetic process	1	6	0.0381468	0.218701	Cs5g08610.1
	GO:0042822	pyridoxal phosphate metabolic process	1	6	0.0381468	0.218701	Cs6g08430.1
	GO:0042823	pyridoxal phosphate biosynthetic process	1	6	0.0381468	0.218701	Cs6g08430.1
	GO:0046184	aldehyde biosynthetic process	1	6	0.0381468	0.218701	Cs6g08430.1
	GO:0006869	lipid transport	3	117	0.0401717	0.218701	Cs4g05470.2;Cs5g09070.2;Cs9g07260.1
	GO:0010876	lipid localization	3	117	0.0401717	0.218701	Cs4g05470.2;Cs5g09070.2;Cs9g07260.1
	GO:0006412	translation	9	721	0.0437497	0.218701	Cs1g24650.1;Cs1g24650.2;Cs2g05950.1;Cs2g05950.2;Cs2g20280.1;Cs7g08910.2;Cs8g12090.1;Cs9g05510.1;orange1.1t06044.1
	GO:0006556	S-adenosylmethionine biosynthetic process	1	7	0.0443629	0.218701	Cs8g15750.1
	GO:0009061	anaerobic respiration	1	7	0.0443629	0.218701	Cs8g15750.1
	GO:0015947	methane metabolic process	1	7	0.0443629	0.218701	Cs8g15750.1
	GO:0015948	methanogenesis	1	7	0.0443629	0.218701	Cs8g15750.1
	GO:0015975	energy derivation by oxidation of reduced inorganic compounds	1	7	0.0443629	0.218701	Cs8g15750.1
	GO:0035434	copper ion transmembrane transport	1	7	0.0443629	0.218701	Cs8g19460.2
	GO:0043446	cellular alkane metabolic process	1	7	0.0443629	0.218701	Cs8g15750.1
	GO:0043447	alkane biosynthetic process	1	7	0.0443629	0.218701	Cs8g15750.1
	GO:0046500	S-adenosylmethionine metabolic process	1	7	0.0443629	0.218701	Cs8g15750.1
	GO:0043043	peptide biosynthetic process	9	742	0.0508073	0.246153	Cs1g24650.1;Cs1g24650.2;Cs2g05950.1;Cs2g05950.2;Cs2g20280.1;Cs7g08910.2;Cs8g12090.1;Cs9g05510.1;orange1.1t06044.1
	GO:0006325	chromatin organization	3	134	0.0560371	0.266889	Cs3g06430.1;Cs6g16280.1;Cs6g16280.2
	GO:0006518	peptide metabolic process	9	765	0.0593624	0.278014	Cs1g24650.1;Cs1g24650.2;Cs2g05950.1;Cs2g05950.2;Cs2g20280.1;Cs7g08910.2;Cs8g12090.1;Cs9g05510.1;orange1.1t06044.1
	GO:0015711	organic anion transport	2	65	0.066141	0.296895	Cs3g10160.2;Cs3g10170.2
	GO:0043604	amide biosynthetic process	9	782	0.0662538	0.296895	Cs1g24650.1;Cs1g24650.2;Cs2g05950.1;Cs2g05950.2;Cs2g20280.1;Cs7g08910.2;Cs8g12090.1;Cs9g05510.1;orange1.1t06044.1
	GO:0071554	cell wall organization or biogenesis	3	144	0.0665636	0.296895	Cs3g21160.1;Cs3g21170.1;Cs6g19070.2
	GO:0071705	nitrogen compound transport	2	74	0.0827805	0.358584	Cs3g10160.2;Cs3g10170.2
	GO:0043603	cellular amide metabolic process	9	823	0.084901	0.358584	Cs1g24650.1;Cs1g24650.2;Cs2g05950.1;Cs2g05950.2;Cs2g20280.1;Cs7g08910.2;Cs8g12090.1;Cs9g05510.1;orange1.1t06044.1
	GO:1902589	single-organism organelle organization	3	160	0.0851239	0.358584	Cs3g06430.1;Cs6g16280.1;Cs6g16280.2
	GO:0006694	steroid biosynthetic process	1	14	0.0867748	0.358584	Cs3g26700.2
	GO:0048268	clathrin coat assembly	1	14	0.0867748	0.358584	Cs4g18190.2
	GO:1901566	organonitrogen compound biosynthetic process	13	1346	0.0936152	0.381245	Cs1g24650.1;Cs1g24650.2;Cs2g05950.1;Cs2g05950.2;Cs2g20280.1;Cs5g08610.1;Cs6g08430.1;Cs7g08910.2;Cs8g12090.1;Cs8g15750.1;Cs9g05510.1;orange1.1t05439.1;orange1.1t06044.1
	GO:0006900	membrane budding	1	16	0.0985461	0.390021	Cs4g18190.2
	GO:0006901	vesicle coating	1	16	0.0985461	0.390021	Cs4g18190.2
	GO:0045229	external encapsulating structure organization	2	86	0.106678	0.407328	Cs3g21160.1;Cs3g21170.1
	GO:0071555	cell wall organization	2	86	0.106678	0.407328	Cs3g21160.1;Cs3g21170.1
	GO:0042254	ribosome biogenesis	2	87	0.108746	0.407328	Cs7g27880.1;Cs7g27880.2
	GO:0051276	chromosome organization	3	179	0.109672	0.407328	Cs3g06430.1;Cs6g16280.1;Cs6g16280.2
	GO:0006825	copper ion transport	1	18	0.110167	0.407328	Cs8g19460.2
	GO:0022613	ribonucleoprotein complex biogenesis	2	91	0.117123	0.416149	Cs7g27880.1;Cs7g27880.2
	GO:0006457	protein folding	5	401	0.118218	0.416149	Cs3g17270.2;Cs4g17710.1;Cs5g20435.1;Cs6g08770.1;Cs9g04270.1
	GO:0044272	sulfur compound biosynthetic process	2	93	0.121372	0.416149	Cs8g15750.1;orange1.1t05439.1
	GO:0006074	(1->3)-beta-D-glucan metabolic process	1	20	0.12164	0.416149	orange1.1t00806.1
	GO:0006075	(1->3)-beta-D-glucan biosynthetic process	1	20	0.12164	0.416149	orange1.1t00806.1
	GO:0016050	vesicle organization	1	20	0.12164	0.416149	Cs4g18190.2
	GO:0034220	ion transmembrane transport	3	191	0.126428	0.416149	Cs3g10160.2;Cs3g10170.2;Cs8g19460.2
	GO:0008202	steroid metabolic process	1	21	0.127321	0.416149	Cs3g26700.2
	GO:0009086	methionine biosynthetic process	1	21	0.127321	0.416149	orange1.1t05439.1
	GO:0016192	vesicle-mediated transport	4	298	0.127362	0.416149	Cs4g18190.2;Cs5g33340.1;Cs5g33340.2;Cs7g07150.2
	GO:1901564	organonitrogen compound metabolic process	16	1841	0.134544	0.431504	Cs1g24650.1;Cs1g24650.2;Cs2g05950.1;Cs2g05950.2;Cs2g20280.1;Cs5g08610.1;Cs6g08430.1;Cs7g08910.2;Cs7g16560.2;Cs8g12090.1;Cs8g15750.1;Cs9g05510.1;Cs9g05730.1;Cs9g05730.2;orange1.1t05439.1;orange1.1t06044.1
	GO:0071822	protein complex subunit organization	3	197	0.135133	0.431504	Cs4g18190.2;Cs8g12090.1;orange1.1t06044.1
	GO:0006400	tRNA modification	1	23	0.138574	0.432659	Cs7g07490.1
	GO:0006555	methionine metabolic process	1	23	0.138574	0.432659	orange1.1t05439.1
	GO:0009082	branched-chain amino acid biosynthetic process	1	25	0.149684	0.46221	Cs5g08610.1
	GO:0006996	organelle organization	4	326	0.16029	0.489582	Cs3g06430.1;Cs4g18190.2;Cs6g16280.1;Cs6g16280.2
	GO:0009108	coenzyme biosynthetic process	2	118	0.177151	0.535261	Cs6g08430.1;Cs8g15750.1
	GO:1901617	organic hydroxy compound biosynthetic process	1	31	0.182167	0.544564	Cs6g08430.1
	GO:0072525	pyridine-containing compound biosynthetic process	1	34	0.197945	0.585501	Cs6g08430.1
	GO:0006396	RNA processing	4	361	0.205278	0.600867	Cs4g15480.1;Cs4g15480.3;Cs7g05060.1;Cs7g07490.1
	GO:0006790	sulfur compound metabolic process	2	131	0.207529	0.601193	Cs8g15750.1;orange1.1t05439.1
	GO:0006820	anion transport	2	139	0.226492	0.649432	Cs3g10160.2;Cs3g10170.2
	GO:0009081	branched-chain amino acid metabolic process	1	42	0.23856	0.677124	Cs5g08610.1
	GO:0000041	transition metal ion transport	1	44	0.248391	0.697977	Cs8g19460.2
	GO:0000097	sulfur amino acid biosynthetic process	1	46	0.258096	0.718068	orange1.1t05439.1
	GO:0051188	cofactor biosynthetic process	2	154	0.262332	0.722699	Cs6g08430.1;Cs8g15750.1
	GO:0045333	cellular respiration	1	48	0.267677	0.730264	Cs8g15750.1
	GO:0072521	purine-containing compound metabolic process	3	283	0.2764	0.741666	Cs8g15750.1;Cs9g05730.1;Cs9g05730.2
	GO:0016998	cell wall macromolecule catabolic process	1	50	0.277135	0.741666	Cs6g19070.2
	GO:0042398	cellular modified amino acid biosynthetic process	1	52	0.286472	0.759422	Cs8g15750.1
	GO:0000096	sulfur amino acid metabolic process	1	53	0.291096	0.759733	orange1.1t05439.1
	GO:0009067	aspartate family amino acid biosynthetic process	1	54	0.29569	0.759733	orange1.1t05439.1
	GO:0044036	cell wall macromolecule metabolic process	1	54	0.29569	0.759733	Cs6g19070.2
	GO:0015980	energy derivation by oxidation of organic compounds	1	55	0.300255	0.759733	Cs8g15750.1
	GO:0061024	membrane organization	1	55	0.300255	0.759733	Cs4g18190.2
	GO:0044085	cellular component biogenesis	3	298	0.302812	0.759733	Cs4g18190.2;Cs7g27880.1;Cs7g27880.2
	GO:0009066	aspartate family amino acid metabolic process	1	58	0.313773	0.780268	orange1.1t05439.1
	GO:0006081	cellular aldehyde metabolic process	1	59	0.318222	0.782931	Cs6g08430.1
	GO:0071702	organic substance transport	6	719	0.320417	0.782931	Cs3g10160.2;Cs3g10170.2;Cs4g05470.2;Cs5g09070.2;Cs9g07260.1;orange1.1t00507.1
	GO:0006575	cellular modified amino acid metabolic process	1	70	0.365308	0.884926	Cs8g15750.1
	GO:0051274	beta-glucan biosynthetic process	1	75	0.385631	0.923276	orange1.1t00806.1
	GO:0051273	beta-glucan metabolic process	1	76	0.389617	0.923276	orange1.1t00806.1
	GO:0008033	tRNA processing	1	77	0.393578	0.923276	Cs7g07490.1
	GO:1901607	alpha-amino acid biosynthetic process	2	210	0.394281	0.923276	Cs5g08610.1;orange1.1t05439.1
	GO:0051649	establishment of localization in cell	4	499	0.403624	0.93354	Cs5g33340.1;Cs5g33340.2;Cs7g07150.2;orange1.1t00507.1
	GO:0043623	cellular protein complex assembly	1	80	0.405309	0.93354	Cs4g18190.2
	GO:0051641	cellular localization	4	518	0.431299	0.978545	Cs5g33340.1;Cs5g33340.2;Cs7g07150.2;orange1.1t00507.1
	GO:0009451	RNA modification	1	87	0.431813	0.978545	Cs7g07490.1
	GO:1901615	organic hydroxy compound metabolic process	1	89	0.439169	0.987251	Cs6g08430.1
	GO:0015979	photosynthesis	1	94	0.457147	1	Cs2g10620.1
	GO:0009250	glucan biosynthetic process	1	99	0.474554	1	orange1.1t00806.1
	GO:0010467	gene expression	18	2705	0.485609	1	Cs1g24650.1;Cs1g24650.2;Cs2g05950.1;Cs2g05950.2;Cs2g20280.1;Cs4g07060.1;Cs4g07060.2;Cs4g15480.1;Cs4g15480.3;Cs7g05060.1;Cs7g07490.1;Cs7g08910.2;Cs7g26840.1;Cs7g26840.2;Cs8g12090.1;Cs9g05510.1;orange1.1t02922.1;orange1.1t06044.1
	GO:0055086	nucleobase-containing small molecule metabolic process	3	412	0.499458	1	Cs8g15750.1;Cs9g05730.1;Cs9g05730.2
	GO:0008652	cellular amino acid biosynthetic process	2	261	0.50478	1	Cs5g08610.1;orange1.1t05439.1
	GO:0006163	purine nucleotide metabolic process	2	262	0.506817	1	Cs9g05730.1;Cs9g05730.2
	GO:0042451	purine nucleoside biosynthetic process	1	109	0.507725	1	Cs8g15750.1
	GO:0046129	purine ribonucleoside biosynthetic process	1	109	0.507725	1	Cs8g15750.1
	GO:0006732	coenzyme metabolic process	2	263	0.508849	1	Cs6g08430.1;Cs8g15750.1
	GO:0000271	polysaccharide biosynthetic process	1	113	0.520405	1	orange1.1t00806.1
	GO:0033692	cellular polysaccharide biosynthetic process	1	113	0.520405	1	orange1.1t00806.1
	GO:0009163	nucleoside biosynthetic process	1	116	0.529702	1	Cs8g15750.1
	GO:0042455	ribonucleoside biosynthetic process	1	116	0.529702	1	Cs8g15750.1
	GO:1901659	glycosyl compound biosynthetic process	1	116	0.529702	1	Cs8g15750.1
	GO:0034470	ncRNA processing	1	119	0.53882	1	Cs7g07490.1
	GO:1901605	alpha-amino acid metabolic process	2	307	0.592764	1	Cs5g08610.1;orange1.1t05439.1
	GO:0051186	cofactor metabolic process	2	308	0.594543	1	Cs6g08430.1;Cs8g15750.1
	GO:0006073	cellular glucan metabolic process	1	139	0.595289	1	orange1.1t00806.1
	GO:0044042	glucan metabolic process	1	139	0.595289	1	orange1.1t00806.1
	GO:0033036	macromolecule localization	4	650	0.60949	1	Cs4g05470.2;Cs5g09070.2;Cs9g07260.1;orange1.1t00507.1
	GO:0007049	cell cycle	1	151	0.625822	1	Cs4g02090.2
	GO:0072522	purine-containing compound biosynthetic process	1	151	0.625822	1	Cs8g15750.1
	GO:0044264	cellular polysaccharide metabolic process	1	153	0.630685	1	orange1.1t00806.1
	GO:0098655	cation transmembrane transport	1	162	0.651801	1	Cs8g19460.2
	GO:0098660	inorganic ion transmembrane transport	1	162	0.651801	1	Cs8g19460.2
	GO:0098662	inorganic cation transmembrane transport	1	162	0.651801	1	Cs8g19460.2
	GO:0005976	polysaccharide metabolic process	1	166	0.660797	1	orange1.1t00806.1
	GO:0034637	cellular carbohydrate biosynthetic process	1	167	0.66301	1	orange1.1t00806.1
	GO:0034622	cellular macromolecular complex assembly	1	168	0.665209	1	Cs4g18190.2
	GO:0072524	pyridine-containing compound metabolic process	1	168	0.665209	1	Cs6g08430.1
	GO:0006461	protein complex assembly	1	170	0.669564	1	Cs4g18190.2
	GO:0006511	ubiquitin-dependent protein catabolic process	1	170	0.669564	1	Cs2g08495.1
	GO:0019941	modification-dependent protein catabolic process	1	170	0.669564	1	Cs2g08495.1
	GO:0043632	modification-dependent macromolecule catabolic process	1	170	0.669564	1	Cs2g08495.1
	GO:0070271	protein complex biogenesis	1	170	0.669564	1	Cs4g18190.2
	GO:0044248	cellular catabolic process	2	361	0.680698	1	Cs2g08495.1;Cs6g19070.2
	GO:0009117	nucleotide metabolic process	2	367	0.689458	1	Cs9g05730.1;Cs9g05730.2
	GO:0006753	nucleoside phosphate metabolic process	2	371	0.69519	1	Cs9g05730.1;Cs9g05730.2
	GO:0065003	macromolecular complex assembly	1	183	0.696533	1	Cs4g18190.2
	GO:0016051	carbohydrate biosynthetic process	1	189	0.708233	1	orange1.1t00806.1
	GO:0006399	tRNA metabolic process	1	190	0.710139	1	Cs7g07490.1
	GO:0016053	organic acid biosynthetic process	2	384	0.713222	1	Cs5g08610.1;orange1.1t05439.1
	GO:0046394	carboxylic acid biosynthetic process	2	384	0.713222	1	Cs5g08610.1;orange1.1t05439.1
	GO:0044257	cellular protein catabolic process	1	192	0.713914	1	Cs2g08495.1
	GO:0051603	proteolysis involved in cellular protein catabolic process	1	192	0.713914	1	Cs2g08495.1
	GO:0044711	single-organism biosynthetic process	6	1092	0.71562	1	Cs3g26700.2;Cs5g08610.1;Cs6g08430.1;Cs8g15750.1;orange1.1t00806.1;orange1.1t05439.1
	GO:0044765	single-organism transport	9	1600	0.716692	1	Cs3g10160.2;Cs3g10170.2;Cs4g05470.2;Cs5g09070.2;Cs5g33340.1;Cs5g33340.2;Cs7g07150.2;Cs8g19460.2;Cs9g07260.1
	GO:0006091	generation of precursor metabolites and energy	1	196	0.721319	1	Cs8g15750.1
	GO:0006520	cellular amino acid metabolic process	3	574	0.721813	1	Cs5g08610.1;Cs7g16560.2;orange1.1t05439.1
	GO:0044271	cellular nitrogen compound biosynthetic process	16	2763	0.72272	1	Cs1g24650.1;Cs1g24650.2;Cs2g05950.1;Cs2g05950.2;Cs2g20280.1;Cs4g07060.1;Cs4g07060.2;Cs6g08430.1;Cs7g08910.2;Cs7g26840.1;Cs7g26840.2;Cs8g12090.1;Cs8g15750.1;Cs9g05510.1;orange1.1t02922.1;orange1.1t06044.1
	GO:1902578	single-organism localization	9	1619	0.729819	1	Cs3g10160.2;Cs3g10170.2;Cs4g05470.2;Cs5g09070.2;Cs5g33340.1;Cs5g33340.2;Cs7g07150.2;Cs8g19460.2;Cs9g07260.1
	GO:0044265	cellular macromolecule catabolic process	1	205	0.737292	1	Cs2g08495.1
	GO:0022607	cellular component assembly	1	212	0.749086	1	Cs4g18190.2
	GO:0019637	organophosphate metabolic process	3	612	0.761323	1	Cs6g08430.1;Cs9g05730.1;Cs9g05730.2
	GO:0044267	cellular protein metabolic process	19	3367	0.779796	1	Cs1g24650.1;Cs1g24650.2;Cs2g04710.2;Cs2g05950.1;Cs2g05950.2;Cs2g08495.1;Cs2g14640.1;Cs2g20280.1;Cs3g06430.1;Cs6g16280.1;Cs6g16280.2;Cs7g08910.2;Cs7g24680.1;Cs7g24900.2;Cs8g12090.1;Cs8g17720.1;Cs8g17720.2;Cs9g05510.1;orange1.1t06044.1
	GO:0042278	purine nucleoside metabolic process	1	234	0.782842	1	Cs8g15750.1
	GO:0046128	purine ribonucleoside metabolic process	1	234	0.782842	1	Cs8g15750.1
	GO:0034660	ncRNA metabolic process	1	239	0.789862	1	Cs7g07490.1
	GO:0009119	ribonucleoside metabolic process	1	241	0.792607	1	Cs8g15750.1
	GO:0030163	protein catabolic process	1	242	0.793966	1	Cs2g08495.1
	GO:0044283	small molecule biosynthetic process	2	459	0.800657	1	Cs5g08610.1;orange1.1t05439.1
	GO:0006811	ion transport	3	662	0.806338	1	Cs3g10160.2;Cs3g10170.2;Cs8g19460.2
	GO:0009116	nucleoside metabolic process	1	259	0.815765	1	Cs8g15750.1
	GO:1901657	glycosyl compound metabolic process	1	259	0.815765	1	Cs8g15750.1
	GO:0006810	transport	12	2370	0.855163	1	Cs3g01900.2;Cs3g10160.2;Cs3g10170.2;Cs4g05470.2;Cs4g18190.2;Cs5g09070.2;Cs5g33340.1;Cs5g33340.2;Cs7g07150.2;Cs8g19460.2;Cs9g07260.1;orange1.1t00507.1
	GO:0051234	establishment of localization	12	2376	0.857507	1	Cs3g01900.2;Cs3g10160.2;Cs3g10170.2;Cs4g05470.2;Cs4g18190.2;Cs5g09070.2;Cs5g33340.1;Cs5g33340.2;Cs7g07150.2;Cs8g19460.2;Cs9g07260.1;orange1.1t00507.1
	GO:0090407	organophosphate biosynthetic process	1	302	0.861227	1	Cs6g08430.1
	GO:0009057	macromolecule catabolic process	1	306	0.864842	1	Cs2g08495.1
	GO:0051179	localization	12	2397	0.865482	1	Cs3g01900.2;Cs3g10160.2;Cs3g10170.2;Cs4g05470.2;Cs4g18190.2;Cs5g09070.2;Cs5g33340.1;Cs5g33340.2;Cs7g07150.2;Cs8g19460.2;Cs9g07260.1;orange1.1t00507.1
	GO:0030001	metal ion transport	1	311	0.86923	1	Cs8g19460.2
	GO:1901137	carbohydrate derivative biosynthetic process	1	311	0.86923	1	Cs8g15750.1
	GO:0044262	cellular carbohydrate metabolic process	1	318	0.875137	1	orange1.1t00806.1
	GO:0034645	cellular macromolecule biosynthetic process	15	2952	0.878286	1	Cs1g24650.1;Cs1g24650.2;Cs2g05950.1;Cs2g05950.2;Cs2g20280.1;Cs4g07060.1;Cs4g07060.2;Cs7g08910.2;Cs7g26840.1;Cs7g26840.2;Cs8g12090.1;Cs9g05510.1;orange1.1t00806.1;orange1.1t02922.1;orange1.1t06044.1
	GO:0009059	macromolecule biosynthetic process	15	2957	0.879876	1	Cs1g24650.1;Cs1g24650.2;Cs2g05950.1;Cs2g05950.2;Cs2g20280.1;Cs4g07060.1;Cs4g07060.2;Cs7g08910.2;Cs7g26840.1;Cs7g26840.2;Cs8g12090.1;Cs9g05510.1;orange1.1t00806.1;orange1.1t02922.1;orange1.1t06044.1
	GO:0009056	catabolic process	2	568	0.88596	1	Cs2g08495.1;Cs6g19070.2
	GO:0006807	nitrogen compound metabolic process	25	4656	0.885999	1	Cs1g24650.1;Cs1g24650.2;Cs2g05950.1;Cs2g05950.2;Cs2g20280.1;Cs4g07060.1;Cs4g07060.2;Cs4g15480.1;Cs4g15480.3;Cs5g08610.1;Cs6g08430.1;Cs7g05060.1;Cs7g07490.1;Cs7g08910.2;Cs7g16560.2;Cs7g26840.1;Cs7g26840.2;Cs8g12090.1;Cs8g15750.1;Cs9g05510.1;Cs9g05730.1;Cs9g05730.2;orange1.1t02922.1;orange1.1t05439.1;orange1.1t06044.1
	GO:0034641	cellular nitrogen compound metabolic process	22	4189	0.893793	1	Cs1g24650.1;Cs1g24650.2;Cs2g05950.1;Cs2g05950.2;Cs2g20280.1;Cs4g07060.1;Cs4g07060.2;Cs4g15480.1;Cs4g15480.3;Cs6g08430.1;Cs7g05060.1;Cs7g07490.1;Cs7g08910.2;Cs7g26840.1;Cs7g26840.2;Cs8g12090.1;Cs8g15750.1;Cs9g05510.1;Cs9g05730.1;Cs9g05730.2;orange1.1t02922.1;orange1.1t06044.1
	GO:0008610	lipid biosynthetic process	1	348	0.8976	1	Cs3g26700.2
	GO:1901576	organic substance biosynthetic process	20	3984	0.924011	1	Cs1g24650.1;Cs1g24650.2;Cs2g05950.1;Cs2g05950.2;Cs2g20280.1;Cs3g26700.2;Cs4g07060.1;Cs4g07060.2;Cs5g08610.1;Cs6g08430.1;Cs7g08910.2;Cs7g26840.1;Cs7g26840.2;Cs8g12090.1;Cs8g15750.1;Cs9g05510.1;orange1.1t00806.1;orange1.1t02922.1;orange1.1t05439.1;orange1.1t06044.1
	GO:0006886	intracellular protein transport	1	398	0.92648	1	orange1.1t00507.1
	GO:0034613	cellular protein localization	1	417	0.935195	1	orange1.1t00507.1
	GO:0070727	cellular macromolecule localization	1	417	0.935195	1	orange1.1t00507.1
	GO:0044281	small molecule metabolic process	6	1524	0.936365	1	Cs5g08610.1;Cs7g16560.2;Cs8g15750.1;Cs9g05730.1;Cs9g05730.2;orange1.1t05439.1
	GO:0019752	carboxylic acid metabolic process	3	926	0.942684	1	Cs5g08610.1;Cs7g16560.2;orange1.1t05439.1
	GO:0043436	oxoacid metabolic process	3	927	0.942965	1	Cs5g08610.1;Cs7g16560.2;orange1.1t05439.1
	GO:0006082	organic acid metabolic process	3	931	0.944077	1	Cs5g08610.1;Cs7g16560.2;orange1.1t05439.1
	GO:0044249	cellular biosynthetic process	19	3936	0.946004	1	Cs1g24650.1;Cs1g24650.2;Cs2g05950.1;Cs2g05950.2;Cs2g20280.1;Cs4g07060.1;Cs4g07060.2;Cs5g08610.1;Cs6g08430.1;Cs7g08910.2;Cs7g26840.1;Cs7g26840.2;Cs8g12090.1;Cs8g15750.1;Cs9g05510.1;orange1.1t00806.1;orange1.1t02922.1;orange1.1t05439.1;orange1.1t06044.1
	GO:0046907	intracellular transport	1	449	0.947618	1	orange1.1t00507.1
	GO:0016070	RNA metabolic process	9	2164	0.949595	1	Cs4g07060.1;Cs4g07060.2;Cs4g15480.1;Cs4g15480.3;Cs7g05060.1;Cs7g07490.1;Cs7g26840.1;Cs7g26840.2;orange1.1t02922.1
	GO:0009058	biosynthetic process	20	4235	0.962777	1	Cs1g24650.1;Cs1g24650.2;Cs2g05950.1;Cs2g05950.2;Cs2g20280.1;Cs3g26700.2;Cs4g07060.1;Cs4g07060.2;Cs5g08610.1;Cs6g08430.1;Cs7g08910.2;Cs7g26840.1;Cs7g26840.2;Cs8g12090.1;Cs8g15750.1;Cs9g05510.1;orange1.1t00806.1;orange1.1t02922.1;orange1.1t05439.1;orange1.1t06044.1
	GO:0015031	protein transport	1	503	0.963457	1	orange1.1t00507.1
	GO:0055085	transmembrane transport	3	1023	0.964752	1	Cs3g10160.2;Cs3g10170.2;Cs8g19460.2
	GO:0045184	establishment of protein localization	1	509	0.964893	1	orange1.1t00507.1
	GO:1901575	organic substance catabolic process	1	523	0.968029	1	Cs2g08495.1
	GO:1901362	organic cyclic compound biosynthetic process	8	2093	0.968086	1	Cs3g26700.2;Cs4g07060.1;Cs4g07060.2;Cs6g08430.1;Cs7g26840.1;Cs7g26840.2;Cs8g15750.1;orange1.1t02922.1
	GO:0043412	macromolecule modification	10	2483	0.968551	1	Cs2g04710.2;Cs2g14640.1;Cs3g06430.1;Cs6g16280.1;Cs6g16280.2;Cs7g07490.1;Cs7g24680.1;Cs7g24900.2;Cs8g17720.1;Cs8g17720.2
	GO:0006812	cation transport	1	527	0.968873	1	Cs8g19460.2
	GO:0008104	protein localization	1	530	0.969492	1	orange1.1t00507.1
	GO:0044723	single-organism carbohydrate metabolic process	1	548	0.972955	1	orange1.1t00806.1
	GO:1901135	carbohydrate derivative metabolic process	1	565	0.975867	1	Cs8g15750.1
	GO:0006464	cellular protein modification process	9	2377	0.977432	1	Cs2g04710.2;Cs2g14640.1;Cs3g06430.1;Cs6g16280.1;Cs6g16280.2;Cs7g24680.1;Cs7g24900.2;Cs8g17720.1;Cs8g17720.2
	GO:0036211	protein modification process	9	2377	0.977432	1	Cs2g04710.2;Cs2g14640.1;Cs3g06430.1;Cs6g16280.1;Cs6g16280.2;Cs7g24680.1;Cs7g24900.2;Cs8g17720.1;Cs8g17720.2
	GO:0019538	protein metabolic process	19	4250	0.979575	1	Cs1g24650.1;Cs1g24650.2;Cs2g04710.2;Cs2g05950.1;Cs2g05950.2;Cs2g08495.1;Cs2g14640.1;Cs2g20280.1;Cs3g06430.1;Cs6g16280.1;Cs6g16280.2;Cs7g08910.2;Cs7g24680.1;Cs7g24900.2;Cs8g12090.1;Cs8g17720.1;Cs8g17720.2;Cs9g05510.1;orange1.1t06044.1
	GO:0019438	aromatic compound biosynthetic process	7	2010	0.980272	1	Cs4g07060.1;Cs4g07060.2;Cs6g08430.1;Cs7g26840.1;Cs7g26840.2;Cs8g15750.1;orange1.1t02922.1
	GO:0018130	heterocycle biosynthetic process	7	2049	0.983319	1	Cs4g07060.1;Cs4g07060.2;Cs6g08430.1;Cs7g26840.1;Cs7g26840.2;Cs8g15750.1;orange1.1t02922.1
	GO:0006351	transcription, DNA-templated	5	1625	0.983322	1	Cs4g07060.1;Cs4g07060.2;Cs7g26840.1;Cs7g26840.2;orange1.1t02922.1
	GO:0097659	nucleic acid-templated transcription	5	1625	0.983322	1	Cs4g07060.1;Cs4g07060.2;Cs7g26840.1;Cs7g26840.2;orange1.1t02922.1
	GO:0034654	nucleobase-containing compound biosynthetic process	6	1843	0.983532	1	Cs4g07060.1;Cs4g07060.2;Cs7g26840.1;Cs7g26840.2;Cs8g15750.1;orange1.1t02922.1
	GO:0032774	RNA biosynthetic process	5	1631	0.983788	1	Cs4g07060.1;Cs4g07060.2;Cs7g26840.1;Cs7g26840.2;orange1.1t02922.1
	GO:0044260	cellular macromolecule metabolic process	30	6207	0.984025	1	Cs1g24650.1;Cs1g24650.2;Cs2g04710.2;Cs2g05950.1;Cs2g05950.2;Cs2g08495.1;Cs2g14640.1;Cs2g20280.1;Cs3g06430.1;Cs4g07060.1;Cs4g07060.2;Cs4g15480.1;Cs4g15480.3;Cs6g16280.1;Cs6g16280.2;Cs6g19070.2;Cs7g05060.1;Cs7g07490.1;Cs7g08910.2;Cs7g24680.1;Cs7g24900.2;Cs7g26840.1;Cs7g26840.2;Cs8g12090.1;Cs8g17720.1;Cs8g17720.2;Cs9g05510.1;orange1.1t00806.1;orange1.1t02922.1;orange1.1t06044.1
	GO:0006468	protein phosphorylation	6	1854	0.984331	1	Cs2g04710.2;Cs2g14640.1;Cs7g24680.1;Cs7g24900.2;Cs8g17720.1;Cs8g17720.2
	GO:0006355	regulation of transcription, DNA-templated	4	1426	0.985246	1	Cs4g07060.1;Cs4g07060.2;Cs7g26840.1;Cs7g26840.2
	GO:1903506	regulation of nucleic acid-templated transcription	4	1426	0.985246	1	Cs4g07060.1;Cs4g07060.2;Cs7g26840.1;Cs7g26840.2
	GO:2001141	regulation of RNA biosynthetic process	4	1426	0.985246	1	Cs4g07060.1;Cs4g07060.2;Cs7g26840.1;Cs7g26840.2
	GO:0044763	single-organism cellular process	21	4701	0.985352	1	Cs2g04710.2;Cs3g06430.1;Cs3g10160.2;Cs3g10170.2;Cs4g02090.2;Cs5g08610.1;Cs5g33340.1;Cs5g33340.2;Cs6g08430.1;Cs6g16280.1;Cs6g16280.2;Cs7g07150.2;Cs7g16560.2;Cs8g12090.1;Cs8g15750.1;Cs8g19460.2;Cs9g05730.1;Cs9g05730.2;orange1.1t00806.1;orange1.1t05439.1;orange1.1t06044.1
	GO:0051252	regulation of RNA metabolic process	4	1429	0.985467	1	Cs4g07060.1;Cs4g07060.2;Cs7g26840.1;Cs7g26840.2
	GO:0055114	oxidation-reduction process	7	2082	0.985553	1	Cs1g19055.1;Cs1g19055.2;Cs1g19055.3;Cs7g23055.2;Cs7g27040.1;Cs7g27740.1;Cs8g15750.1
	GO:0019219	regulation of nucleobase-containing compound metabolic process	4	1435	0.985899	1	Cs4g07060.1;Cs4g07060.2;Cs7g26840.1;Cs7g26840.2
	GO:0007165	signal transduction	1	649	0.986278	1	Cs2g04710.2
	GO:0023052	signaling	1	649	0.986278	1	Cs2g04710.2
	GO:0044700	single organism signaling	1	649	0.986278	1	Cs2g04710.2
	GO:0010556	regulation of macromolecule biosynthetic process	4	1442	0.986388	1	Cs4g07060.1;Cs4g07060.2;Cs7g26840.1;Cs7g26840.2
	GO:2000112	regulation of cellular macromolecule biosynthetic process	4	1442	0.986388	1	Cs4g07060.1;Cs4g07060.2;Cs7g26840.1;Cs7g26840.2
	GO:0009889	regulation of biosynthetic process	4	1444	0.986525	1	Cs4g07060.1;Cs4g07060.2;Cs7g26840.1;Cs7g26840.2
	GO:0031326	regulation of cellular biosynthetic process	4	1444	0.986525	1	Cs4g07060.1;Cs4g07060.2;Cs7g26840.1;Cs7g26840.2
	GO:0010468	regulation of gene expression	4	1448	0.986795	1	Cs4g07060.1;Cs4g07060.2;Cs7g26840.1;Cs7g26840.2
	GO:0051171	regulation of nitrogen compound metabolic process	4	1450	0.986928	1	Cs4g07060.1;Cs4g07060.2;Cs7g26840.1;Cs7g26840.2
	GO:0080090	regulation of primary metabolic process	4	1501	0.989921	1	Cs4g07060.1;Cs4g07060.2;Cs7g26840.1;Cs7g26840.2
	GO:0060255	regulation of macromolecule metabolic process	4	1510	0.990377	1	Cs4g07060.1;Cs4g07060.2;Cs7g26840.1;Cs7g26840.2
	GO:0031323	regulation of cellular metabolic process	4	1512	0.990476	1	Cs4g07060.1;Cs4g07060.2;Cs7g26840.1;Cs7g26840.2
	GO:0006629	lipid metabolic process	1	738	0.99248	1	Cs3g26700.2
	GO:1901360	organic cyclic compound metabolic process	14	3625	0.992714	1	Cs3g26700.2;Cs4g07060.1;Cs4g07060.2;Cs4g15480.1;Cs4g15480.3;Cs6g08430.1;Cs7g05060.1;Cs7g07490.1;Cs7g26840.1;Cs7g26840.2;Cs8g15750.1;Cs9g05730.1;Cs9g05730.2;orange1.1t02922.1
	GO:0007154	cell communication	1	753	0.993207	1	Cs2g04710.2
	GO:0044710	single-organism metabolic process	18	4399	0.993621	1	Cs1g19055.1;Cs1g19055.2;Cs1g19055.3;Cs3g06430.1;Cs3g26700.2;Cs5g08610.1;Cs6g08430.1;Cs6g16280.1;Cs6g16280.2;Cs7g16560.2;Cs7g23055.2;Cs7g27040.1;Cs7g27740.1;Cs8g15750.1;Cs9g05730.1;Cs9g05730.2;orange1.1t00806.1;orange1.1t05439.1
	GO:0006796	phosphate-containing compound metabolic process	9	2695	0.994035	1	Cs2g04710.2;Cs2g14640.1;Cs6g08430.1;Cs7g24680.1;Cs7g24900.2;Cs8g17720.1;Cs8g17720.2;Cs9g05730.1;Cs9g05730.2
	GO:0019222	regulation of metabolic process	4	1606	0.99417	1	Cs4g07060.1;Cs4g07060.2;Cs7g26840.1;Cs7g26840.2
	GO:0006793	phosphorus metabolic process	9	2702	0.994217	1	Cs2g04710.2;Cs2g14640.1;Cs6g08430.1;Cs7g24680.1;Cs7g24900.2;Cs8g17720.1;Cs8g17720.2;Cs9g05730.1;Cs9g05730.2
	GO:0006139	nucleobase-containing compound metabolic process	12	3308	0.994421	1	Cs4g07060.1;Cs4g07060.2;Cs4g15480.1;Cs4g15480.3;Cs7g05060.1;Cs7g07490.1;Cs7g26840.1;Cs7g26840.2;Cs8g15750.1;Cs9g05730.1;Cs9g05730.2;orange1.1t02922.1
	GO:0016310	phosphorylation	6	2077	0.994502	1	Cs2g04710.2;Cs2g14640.1;Cs7g24680.1;Cs7g24900.2;Cs8g17720.1;Cs8g17720.2
	GO:0046483	heterocycle metabolic process	13	3541	0.995263	1	Cs4g07060.1;Cs4g07060.2;Cs4g15480.1;Cs4g15480.3;Cs6g08430.1;Cs7g05060.1;Cs7g07490.1;Cs7g26840.1;Cs7g26840.2;Cs8g15750.1;Cs9g05730.1;Cs9g05730.2;orange1.1t02922.1
	GO:0006725	cellular aromatic compound metabolic process	13	3554	0.995512	1	Cs4g07060.1;Cs4g07060.2;Cs4g15480.1;Cs4g15480.3;Cs6g08430.1;Cs7g05060.1;Cs7g07490.1;Cs7g26840.1;Cs7g26840.2;Cs8g15750.1;Cs9g05730.1;Cs9g05730.2;orange1.1t02922.1
	GO:0090304	nucleic acid metabolic process	9	2852	0.997067	1	Cs4g07060.1;Cs4g07060.2;Cs4g15480.1;Cs4g15480.3;Cs7g05060.1;Cs7g07490.1;Cs7g26840.1;Cs7g26840.2;orange1.1t02922.1
	GO:0051716	cellular response to stimulus	1	891	0.997346	1	Cs2g04710.2
	GO:0005975	carbohydrate metabolic process	2	1247	0.997794	1	orange1.1t00228.2;orange1.1t00806.1
	GO:0044237	cellular metabolic process	39	8305	0.998263	1	Cs1g24650.1;Cs1g24650.2;Cs2g04710.2;Cs2g05950.1;Cs2g05950.2;Cs2g08495.1;Cs2g10620.1;Cs2g14640.1;Cs2g20280.1;Cs3g06430.1;Cs4g07060.1;Cs4g07060.2;Cs4g15480.1;Cs4g15480.3;Cs5g08610.1;Cs6g08430.1;Cs6g16280.1;Cs6g16280.2;Cs6g19070.2;Cs7g05060.1;Cs7g07490.1;Cs7g08910.2;Cs7g16560.2;Cs7g24680.1;Cs7g24900.2;Cs7g26840.1;Cs7g26840.2;Cs8g12090.1;Cs8g15750.1;Cs8g17720.1;Cs8g17720.2;Cs9g05510.1;Cs9g05730.1;Cs9…
	GO:0006508	proteolysis	1	1036	0.99902	1	Cs2g08495.1
	GO:0044699	single-organism process	31	7164	0.999108	1	Cs1g19055.1;Cs1g19055.2;Cs1g19055.3;Cs2g04710.2;Cs3g06430.1;Cs3g10160.2;Cs3g10170.2;Cs3g26700.2;Cs4g02090.2;Cs4g05470.2;Cs5g08610.1;Cs5g09070.2;Cs5g33340.1;Cs5g33340.2;Cs6g08430.1;Cs6g16280.1;Cs6g16280.2;Cs7g07150.2;Cs7g16560.2;Cs7g23055.2;Cs7g27040.1;Cs7g27740.1;Cs8g12090.1;Cs8g15750.1;Cs8g19460.2;Cs9g05730.1;Cs9g05730.2;Cs9g07260.1;orange1.1t00806.1;orange1.1t05439.1;orange1.1t06044.1
	GO:0050794	regulation of cellular process	5	2280	0.99944	1	Cs2g04710.2;Cs4g07060.1;Cs4g07060.2;Cs7g26840.1;Cs7g26840.2
	GO:0043170	macromolecule metabolic process	30	7120	0.999473	1	Cs1g24650.1;Cs1g24650.2;Cs2g04710.2;Cs2g05950.1;Cs2g05950.2;Cs2g08495.1;Cs2g14640.1;Cs2g20280.1;Cs3g06430.1;Cs4g07060.1;Cs4g07060.2;Cs4g15480.1;Cs4g15480.3;Cs6g16280.1;Cs6g16280.2;Cs6g19070.2;Cs7g05060.1;Cs7g07490.1;Cs7g08910.2;Cs7g24680.1;Cs7g24900.2;Cs7g26840.1;Cs7g26840.2;Cs8g12090.1;Cs8g17720.1;Cs8g17720.2;Cs9g05510.1;orange1.1t00806.1;orange1.1t02922.1;orange1.1t06044.1
	GO:0050789	regulation of biological process	5	2392	0.999703	1	Cs2g04710.2;Cs4g07060.1;Cs4g07060.2;Cs7g26840.1;Cs7g26840.2
	GO:0009987	cellular process	54	11017	0.999731	1	Cs1g24650.1;Cs1g24650.2;Cs2g04710.2;Cs2g05950.1;Cs2g05950.2;Cs2g08495.1;Cs2g10620.1;Cs2g14640.1;Cs2g20280.1;Cs3g06430.1;Cs3g10160.2;Cs3g10170.2;Cs3g17270.2;Cs3g21160.1;Cs3g21170.1;Cs4g02090.2;Cs4g07060.1;Cs4g07060.2;Cs4g15480.1;Cs4g15480.3;Cs4g17710.1;Cs4g18190.2;Cs5g08610.1;Cs5g20435.1;Cs5g33340.1;Cs5g33340.2;Cs6g08430.1;Cs6g08770.1;Cs6g16280.1;Cs6g16280.2;Cs6g19070.2;Cs7g05060.1;Cs7g07150.2;Cs7…
	GO:0065007	biological regulation	5	2439	0.999773	1	Cs2g04710.2;Cs4g07060.1;Cs4g07060.2;Cs7g26840.1;Cs7g26840.2
	GO:0044238	primary metabolic process	37	9454	0.999999	1	Cs1g24650.1;Cs1g24650.2;Cs2g04710.2;Cs2g05950.1;Cs2g05950.2;Cs2g08495.1;Cs2g14640.1;Cs2g20280.1;Cs3g06430.1;Cs3g26700.2;Cs4g07060.1;Cs4g07060.2;Cs4g15480.1;Cs4g15480.3;Cs5g08610.1;Cs6g16280.1;Cs6g16280.2;Cs7g05060.1;Cs7g07490.1;Cs7g08910.2;Cs7g16560.2;Cs7g24680.1;Cs7g24900.2;Cs7g26840.1;Cs7g26840.2;Cs8g12090.1;Cs8g15750.1;Cs8g17720.1;Cs8g17720.2;Cs9g05510.1;Cs9g05730.1;Cs9g05730.2;orange1.1t00228…
	GO:0071704	organic substance metabolic process	39	9881	0.999999	1	Cs1g24650.1;Cs1g24650.2;Cs2g04710.2;Cs2g05950.1;Cs2g05950.2;Cs2g08495.1;Cs2g14640.1;Cs2g20280.1;Cs3g06430.1;Cs3g26700.2;Cs4g07060.1;Cs4g07060.2;Cs4g15480.1;Cs4g15480.3;Cs5g08610.1;Cs6g08430.1;Cs6g16280.1;Cs6g16280.2;Cs6g19070.2;Cs7g05060.1;Cs7g07490.1;Cs7g08910.2;Cs7g16560.2;Cs7g24680.1;Cs7g24900.2;Cs7g26840.1;Cs7g26840.2;Cs8g12090.1;Cs8g15750.1;Cs8g17720.1;Cs8g17720.2;Cs9g05510.1;Cs9g05730.1;Cs9…
	GO:0008152	metabolic process	49	12828	1	1	Cs1g19055.1;Cs1g19055.2;Cs1g19055.3;Cs1g24650.1;Cs1g24650.2;Cs2g04710.2;Cs2g05950.1;Cs2g05950.2;Cs2g08495.1;Cs2g10620.1;Cs2g14640.1;Cs2g20280.1;Cs3g06430.1;Cs3g26700.2;Cs4g07060.1;Cs4g07060.2;Cs4g15480.1;Cs4g15480.3;Cs5g08610.1;Cs6g08430.1;Cs6g16280.1;Cs6g16280.2;Cs6g19070.2;Cs7g05060.1;Cs7g07490.1;Cs7g08910.2;Cs7g13840.2;Cs7g16560.2;Cs7g23055.2;Cs7g24680.1;Cs7g24900.2;Cs7g26840.1;Cs7g26840.2;Cs7…
	GO:0008150	biological_process	110	17027	1	1	Cs1g06720.1;Cs1g08080.2;Cs1g11430.1;Cs1g12140.1;Cs1g14030.1;Cs1g14090.1;Cs1g14090.2;Cs1g14090.3;Cs1g15550.1;Cs1g16990.1;Cs1g17000.1;Cs1g18380.1;Cs1g18380.2;Cs1g19055.1;Cs1g19055.2;Cs1g19055.3;Cs1g24650.1;Cs1g24650.2;Cs2g04710.2;Cs2g05950.1;Cs2g05950.2;Cs2g08495.1;Cs2g10620.1;Cs2g14640.1;Cs2g20280.1;Cs2g30590.1;Cs3g01900.2;Cs3g06430.1;Cs3g10160.2;Cs3g10170.2;Cs3g13340.1;Cs3g13390.1;Cs3g17270.2;Cs3…
