# Supplementary material for: Genome-Wide Identification and Characterization of UTR-Introns of Citrus sinensis
Source: Int J Mol Sci. 2020 Apr 27;21(9):3088. doi: 10.3390/ijms21093088 (PMC7247714; doi:10.3390/ijms21093088)
Supplement: Supplementary file 1 [file ijms-21-03088-s001.zip › Supplemental tables/Supplemental data Table S4.xlsx]

## Sheet: Supplemental data Table S4
Supplemental data Table S4: KEGG pathway enrichment analysis result of 5UI-Ts.
KEGG_A_class	KEGG_B_class	Pathway	Out (117)	All (6533)	Pvalue	Qvalue	Pathway ID	Genes
Genetic Information Processing	Translation	RNA transport	13	227	0.000191432	0.0135917	ko03013	Cs1g15600.1;Cs2g20280.1;Cs2g20280.2;Cs2g28780.1;Cs3g18950.1;Cs4g10310.1;Cs4g10310.2;Cs6g17980.1;Cs6g18000.1;Cs6g18000.2;Cs9g06440.1;Cs9g06440.2;Cs9g06440.3
Metabolism	Lipid metabolism	Fatty acid elongation	3	21	0.00588451	0.153303	ko00062	Cs4g17260.1;Cs7g04850.1;Cs7g04850.2
Genetic Information Processing	Translation	Ribosome	13	334	0.00647761	0.153303	ko03010	Cs2g11430.1;Cs2g11430.2;Cs2g16080.1;Cs3g19085.1;Cs6g17460.1;Cs7g23110.1;Cs7g23110.2;Cs7g23110.3;Cs7g23110.4;Cs7g23110.5;Cs9g05160.1;Cs9g05160.2;Cs9g05160.3
Metabolism	Amino acid metabolism	Lysine degradation	4	50	0.0119409	0.16498	ko00310	Cs3g06430.1;Cs5g07860.1;Cs6g16280.1;Cs6g16280.3
Metabolism	Energy metabolism	Photosynthesis	4	51	0.0127819	0.16498	ko00195	Cs7g20360.1;Cs7g20360.2;Cs7g20360.3;Cs8g14960.1
Metabolism	Amino acid metabolism	Cysteine and methionine metabolism	7	143	0.013942	0.16498	ko00270	Cs4g02260.1;Cs5g10730.1;Cs6g01310.1;Cs6g01310.2;Cs7g12410.1;Cs8g15750.1;Cs9g01410.1
Cellular Processes	Cell growth and death	Apoptosis - fly	3	36	0.0260273	0.235264	ko04214	Cs3g18950.1;Cs6g18000.1;Cs6g18000.2
Metabolism	Carbohydrate metabolism	Amino sugar and nucleotide sugar metabolism	6	129	0.0278004	0.235264	ko00520	Cs5g11560.1;Cs5g11560.2;Cs6g14630.1;Cs6g14630.2;Cs6g22050.1;Cs7g03050.1
Human Diseases	Immune diseases	Systemic lupus erythematosus	3	39	0.0320579	0.235264	ko05322	Cs8g15410.1;Cs8g17690.1;Cs8g17690.2
Metabolism	Carbohydrate metabolism	Ascorbate and aldarate metabolism	4	70	0.0362632	0.235264	ko00053	Cs5g11560.1;Cs5g11560.2;Cs6g22050.1;Cs7g03050.1
Metabolism	Glycan biosynthesis and metabolism	Glycosylphosphatidylinositol(GPI)-anchor biosynthesis	3	41	0.0364494	0.235264	ko00563	Cs2g11690.1;Cs2g11690.2;Cs3g09325.1
Genetic Information Processing	Folding, sorting and degradation	Sulfur relay system	2	24	0.0679576	0.402083	ko04122	Cs2g29290.1;Cs2g29290.2
Metabolism	Carbohydrate metabolism	Pentose and glucuronate interconversions	4	89	0.0748983	0.40906	ko00040	Cs5g11560.1;Cs5g11560.2;Cs6g22050.1;Cs7g03050.1
Metabolism	Metabolism of cofactors and vitamins	Lipoic acid metabolism	1	5	0.0864205	0.418887	ko00785	orange1.1t02007.1
Metabolism	Glycan biosynthesis and metabolism	N-Glycan biosynthesis	3	59	0.0884973	0.418887	ko00510	Cs3g09325.1;Cs4g18220.1;Cs4g18220.2
Genetic Information Processing	Folding, sorting and degradation	Protein processing in endoplasmic reticulum	8	270	0.110354	0.489698	ko04141	Cs1g04970.1;Cs1g07110.1;Cs1g15600.1;Cs2g28780.1;Cs3g24390.1;Cs3g24390.2;Cs9g04270.1;Cs9g04270.2
Metabolism	Carbohydrate metabolism	Pentose phosphate pathway	3	72	0.138051	0.576565	ko00030	Cs6g19310.1;Cs7g12340.1;Cs7g12340.2
Environmental Information Processing	Signal transduction	MAPK signaling pathway - plant	3	75	0.150608	0.594064	ko04016	Cs2g29100.1;Cs2g29100.2;Cs2g29100.4
Metabolism	Metabolism of cofactors and vitamins	Folate biosynthesis	2	44	0.185917	0.684487	ko00790	Cs2g29290.1;Cs2g29290.2
Metabolism	Metabolism of terpenoids and polyketides	Terpenoid backbone biosynthesis	3	86	0.199419	0.684487	ko00900	Cs1g26470.1;Cs2g27360.1;Cs2g27360.2
Human Diseases	Substance dependence	Alcoholism	3	87	0.204037	0.684487	ko05034	Cs8g15410.1;Cs8g17690.1;Cs8g17690.2
Organismal Systems	Aging	Longevity regulating pathway - mammal	2	48	0.212095	0.684487	ko04211	Cs3g06430.1;Cs5g07860.1
Organismal Systems	Environmental adaptation	Plant-pathogen interaction	5	193	0.263811	0.71874	ko04626	Cs4g17260.1;Cs6g06480.1;Cs7g04850.1;Cs7g04850.2;orange1.1t04034.1
Environmental Information Processing	Signal transduction	Plant hormone signal transduction	5	200	0.288028	0.71874	ko04075	Cs2g29100.1;Cs2g29100.2;Cs2g29100.4;orange1.1t00546.1;orange1.1t00546.2
Environmental Information Processing	Signal transduction	Notch signaling pathway	1	19	0.290954	0.71874	ko04330	Cs6g10170.1
Metabolism	Metabolism of other amino acids	Glutathione metabolism	3	106	0.295307	0.71874	ko00480	Cs6g19310.1;Cs7g12340.1;Cs7g12340.2
Genetic Information Processing	Translation	mRNA surveillance pathway	5	206	0.309111	0.71874	ko03015	Cs2g15030.1;Cs7g09800.1;Cs7g09800.2;Cs8g12090.1;Cs8g12090.2
Organismal Systems	Endocrine system	PPAR signaling pathway	2	65	0.325156	0.71874	ko03320	Cs4g11160.1;Cs4g11160.2
Cellular Processes	Cellular community - eukaryotes	Tight junction	2	65	0.325156	0.71874	ko04530	Cs9g06800.1;Cs9g06800.2
Genetic Information Processing	Folding, sorting and degradation	RNA degradation	4	161	0.326021	0.71874	ko03018	Cs1g11100.1;Cs4g01510.1;Cs4g01510.2;Cs7g06230.1
Metabolism	Metabolism of terpenoids and polyketides	Zeatin biosynthesis	1	22	0.328483	0.71874	ko00908	Cs9g06010.1
Metabolism	Amino acid metabolism	Arginine and proline metabolism	2	68	0.344886	0.71874	ko00330	Cs4g02260.1;Cs7g12410.1
Genetic Information Processing	Folding, sorting and degradation	Proteasome	2	68	0.344886	0.71874	ko03050	Cs4g04180.1;orange1.1t02288.1
Human Diseases	Cancers	Viral carcinogenesis	4	170	0.362899	0.71874	ko05203	Cs6g10170.1;Cs8g15410.1;Cs8g17690.1;Cs8g17690.2
Organismal Systems	Immune system	Cytosolic DNA-sensing pathway	1	25	0.364043	0.71874	ko04623	Cs1g12750.1
Organismal Systems	Immune system	Antigen processing and presentation	2	71	0.364431	0.71874	ko04612	Cs9g06800.1;Cs9g06800.2
Genetic Information Processing	Translation	Ribosome biogenesis in eukaryotes	3	133	0.427447	0.812346	ko03008	Cs5g30340.1;Cs6g17980.1;Cs9g11490.1
Environmental Information Processing	Signal transduction	mTOR signaling pathway	2	84	0.446218	0.812346	ko04150	Cs1g15600.1;Cs2g28780.1
Organismal Systems	Endocrine system	Insulin signaling pathway	2	84	0.446218	0.812346	ko04910	Cs6g22190.1;Cs7g07150.1
Organismal Systems	Environmental adaptation	Circadian rhythm - plant	1	42	0.532993	0.946063	ko04712	Cs4g03650.1
Genetic Information Processing	Transcription	Spliceosome	5	284	0.580328	0.972489	ko03040	Cs6g10170.1;Cs8g20370.1;orange1.1t02151.1;orange1.1t02151.2;orange1.1t03258.1
Genetic Information Processing	Transcription	RNA polymerase	1	48	0.581296	0.972489	ko03020	Cs1g12750.1
Genetic Information Processing	Folding, sorting and degradation	SNARE interactions in vesicular transport	1	53	0.617739	0.972489	ko04130	Cs5g26090.1
Genetic Information Processing	Replication and repair	Mismatch repair	1	54	0.624641	0.972489	ko03430	Cs6g14485.1
Human Diseases	Infectious diseases	Epstein-Barr virus infection	3	187	0.656557	0.972489	ko05169	Cs1g12750.1;Cs4g04180.1;Cs6g10170.1
Genetic Information Processing	Folding, sorting and degradation	Protein export	1	60	0.663533	0.972489	ko03060	Cs1g04970.1
Cellular Processes	Transport and catabolism	Endocytosis	2	133	0.693449	0.972489	ko04144	Cs2g06750.1;Cs2g06750.2
Genetic Information Processing	Replication and repair	Fanconi anemia pathway	1	67	0.703882	0.972489	ko03460	Cs6g14485.1
Organismal Systems	Nervous system	Synaptic vesicle cycle	1	67	0.703882	0.972489	ko04721	Cs5g26090.1
Human Diseases	Infectious diseases	Vibrio cholerae infection	1	67	0.703882	0.972489	ko05110	Cs1g04970.1
Metabolism	Amino acid metabolism	Alanine, aspartate and glutamate metabolism	1	68	0.70924	0.972489	ko00250	Cs8g07660.2
Genetic Information Processing	Replication and repair	DNA replication	1	69	0.714502	0.972489	ko03030	Cs6g14485.1
Genetic Information Processing	Replication and repair	Homologous recombination	1	74	0.739429	0.972489	ko03440	Cs6g14485.1
Metabolism	Nucleotide metabolism	Purine metabolism	3	214	0.743772	0.972489	ko00230	Cs1g12750.1;Cs8g07660.2;orange1.1t04406.1
Genetic Information Processing	Transcription	Basal transcription factors	1	77	0.753336	0.972489	ko03022	Cs6g22280.1
Metabolism	Carbohydrate metabolism	Citrate cycle (TCA cycle)	1	87	0.79459	0.995453	ko00020	Cs5g10730.1
Genetic Information Processing	Replication and repair	Nucleotide excision repair	1	92	0.812573	0.995453	ko03420	Cs6g14485.1
Metabolism	Energy metabolism	Carbon fixation in photosynthetic organisms	1	95	0.822603	0.995453	ko00710	Cs5g10730.1
Metabolism	Global and overview maps	Carbon metabolism	4	355	0.887027	0.995453	ko01200	Cs5g10730.1;Cs6g19310.1;Cs7g12340.1;Cs7g12340.2
Metabolism	Carbohydrate metabolism	Glyoxylate and dicarboxylate metabolism	1	121	0.889987	0.995453	ko00630	Cs5g10730.1
Cellular Processes	Cell growth and death	Cellular senescence	1	122	0.891995	0.995453	ko04218	Cs1g12240.1
Metabolism	Global and overview maps	Biosynthesis of amino acids	4	360	0.893414	0.995453	ko01230	Cs6g01310.1;Cs6g01310.2;Cs8g15750.1;Cs9g01410.1
Cellular Processes	Transport and catabolism	Phagosome	1	127	0.9015	0.995453	ko04145	Cs1g04970.1
Human Diseases	Infectious diseases	HTLV-I infection	1	133	0.911817	0.995453	ko05166	Cs1g14610.1
Metabolism	Carbohydrate metabolism	Pyruvate metabolism	1	135	0.915011	0.995453	ko00620	Cs5g10730.1
Metabolism	Nucleotide metabolism	Pyrimidine metabolism	1	153	0.939062	0.995453	ko00240	Cs1g12750.1
Human Diseases	Infectious diseases	Human papillomavirus infection	1	190	0.969337	0.995453	ko05165	Cs7g26840.1
Metabolism	Global and overview maps	Biosynthesis of antibiotics	7	698	0.973176	0.995453	ko01130	Cs2g27360.1;Cs2g27360.2;Cs5g10730.1;Cs6g19310.1;Cs7g12340.1;Cs7g12340.2;Cs8g07660.2
Metabolism	Global and overview maps	Biosynthesis of secondary metabolites	14	1239	0.984855	0.995453	ko01110	Cs1g26470.1;Cs4g17260.1;Cs5g10730.1;Cs6g01310.1;Cs6g01310.2;Cs6g19310.1;Cs7g04850.1;Cs7g04850.2;Cs7g12340.1;Cs7g12340.2;Cs8g07660.2;Cs8g15750.1;Cs9g01410.1;Cs9g06010.1
Metabolism	Global and overview maps	Microbial metabolism in diverse environments	4	513	0.985178	0.995453	ko01120	Cs5g10730.1;Cs6g19310.1;Cs7g12340.1;Cs7g12340.2
Metabolism	Global and overview maps	Metabolic pathways	29	2320	0.995453	0.995453	ko01100	Cs1g12750.1;Cs2g11690.1;Cs2g11690.2;Cs2g29290.1;Cs2g29290.2;Cs3g09325.1;Cs4g02260.1;Cs4g17260.1;Cs4g18220.1;Cs4g18220.2;Cs5g10730.1;Cs5g11560.1;Cs5g11560.2;Cs6g01310.1;Cs6g01310.2;Cs6g19310.1;Cs6g22050.1;Cs7g03050.1;Cs7g04850.1;Cs7g04850.2;Cs7g12340.1;Cs7g12340.2;Cs7g12410.1;Cs8g07660.2;Cs8g15750.1;Cs9g01410.1;Cs9g06010.1;orange1.1t02007.1;orange1.1t04406.1
