# Supplementary material for: Genome-Wide Identification and Characterization of UTR-Introns of Citrus sinensis
Source: Int J Mol Sci. 2020 Apr 27;21(9):3088. doi: 10.3390/ijms21093088 (PMC7247714; doi:10.3390/ijms21093088)
Supplement: Supplementary file 1 [file ijms-21-03088-s001.zip › Supplemental tables/Supplemental data Table S5.xlsx]

## Sheet: Supplemental data Table S5
Supplemental data Table S5: KEGG pathway enrichment analysis result of 3UI-Ts.
KEGG_A_class	KEGG_B_class	Pathway	out (44)	All (6533)	Pvalue	Qvalue	Pathway ID	Genes
Genetic Information Processing	Transcription	Spliceosome	10	284	1.37178e-05	0.000576147	ko03040	Cs2g10375.1;Cs2g25120.1;Cs2g25120.2;Cs4g03590.1;Cs4g03590.2;Cs6g16060.1;Cs7g25330.1;Cs7g25330.2;Cs7g25330.3;orange1.1t03258.1
Metabolism	Amino acid metabolism	Lysine degradation	3	50	0.00448112	0.0941035	ko00310	Cs3g06430.1;Cs6g16280.1;Cs6g16280.2
Environmental Information Processing	Signal transduction	Hippo signaling pathway - multiple species	1	9	0.0590429	0.594551	ko04392	Cs7g14810.1
Metabolism	Carbohydrate metabolism	C5-Branched dibasic acid metabolism	1	11	0.0716934	0.594551	ko00660	Cs5g08610.1
Metabolism	Metabolism of cofactors and vitamins	Vitamin B6 metabolism	1	12	0.0779561	0.594551	ko00750	Cs6g08430.1
Organismal Systems	Digestive system	Mineral absorption	1	21	0.132494	0.594551	ko04978	Cs8g19460.2
Human Diseases	Infectious diseases	Human papillomavirus infection	3	190	0.135189	0.594551	ko05165	Cs4g09555.1;Cs7g26840.1;Cs7g26840.2
Metabolism	Lipid metabolism	Steroid biosynthesis	1	29	0.178316	0.594551	ko00100	Cs3g26700.2
Genetic Information Processing	Translation	Ribosome	4	334	0.185872	0.594551	ko03010	Cs7g08910.2;Cs7g27880.1;Cs7g27880.2;Cs9g05510.1
Genetic Information Processing	Translation	RNA transport	3	227	0.195828	0.594551	ko03013	Cs2g05950.1;Cs2g05950.2;Cs2g20280.1
Metabolism	Amino acid metabolism	Valine, leucine and isoleucine biosynthesis	1	35	0.211122	0.594551	ko00290	Cs5g08610.1
Organismal Systems	Excretory system	Collecting duct acid secretion	1	35	0.211122	0.594551	ko04966	Cs4g09555.1
Human Diseases	Infectious diseases	Epithelial cell signaling in Helicobacter pylori infection	1	39	0.232278	0.594551	ko05120	Cs4g09555.1
Human Diseases	Immune diseases	Systemic lupus erythematosus	1	39	0.232278	0.594551	ko05322	Cs2g10375.1
Metabolism	Glycan biosynthesis and metabolism	Various types of N-glycan biosynthesis	1	40	0.237479	0.594551	ko00513	Cs2g07620.1
Human Diseases	Immune diseases	Rheumatoid arthritis	1	42	0.24778	0.594551	ko05323	Cs4g09555.1
Genetic Information Processing	Folding, sorting and degradation	Protein processing in endoplasmic reticulum	3	270	0.273037	0.594551	ko04141	Cs2g07620.1;Cs4g17710.1;Cs9g04270.1
Organismal Systems	Aging	Longevity regulating pathway - mammal	1	48	0.277871	0.594551	ko04211	Cs3g06430.1
Metabolism	Energy metabolism	Photosynthesis	1	51	0.292473	0.594551	ko00195	Cs2g10620.1
Genetic Information Processing	Folding, sorting and degradation	RNA degradation	2	161	0.295678	0.594551	ko03018	Cs1g11100.1;Cs7g06230.1
Environmental Information Processing	Signal transduction	Hippo signaling pathway -fly	1	52	0.297275	0.594551	ko04391	Cs7g14810.1
Metabolism	Glycan biosynthesis and metabolism	N-Glycan biosynthesis	1	59	0.330014	0.628674	ko00510	Cs2g07620.1
Organismal Systems	Nervous system	Synaptic vesicle cycle	1	67	0.365606	0.628674	ko04721	Cs4g09555.1
Human Diseases	Infectious diseases	Vibrio cholerae infection	1	67	0.365606	0.628674	ko05110	Cs4g09555.1
Environmental Information Processing	Signal transduction	Hippo signaling pathway	1	69	0.374211	0.628674	ko04390	Cs7g14810.1
Human Diseases	Drug resistance	Platinum drug resistance	1	79	0.415554	0.652819	ko01524	Cs8g19460.2
Metabolism	Nucleotide metabolism	Purine metabolism	2	214	0.425319	0.652819	ko00230	Cs9g05730.1;Cs9g05730.2
Organismal Systems	Endocrine system	Insulin signaling pathway	1	84	0.435213	0.652819	ko04910	Cs7g07150.2
Metabolism	Global and overview maps	2-Oxocarboxylic acid metabolism	1	110	0.52747	0.743904	ko01210	Cs5g08610.1
Cellular Processes	Transport and catabolism	Phagosome	1	127	0.579645	0.743904	ko04145	Cs4g09555.1
Metabolism	Carbohydrate metabolism	Amino sugar and nucleotide sugar metabolism	1	129	0.5854	0.743904	ko00520	orange1.1t00228.2
Genetic Information Processing	Translation	Ribosome biogenesis in eukaryotes	1	133	0.596681	0.743904	ko03008	Cs9g11490.1
Cellular Processes	Transport and catabolism	Endocytosis	1	133	0.596681	0.743904	ko04144	Cs2g06750.1
Cellular Processes	Cell growth and death	Cell cycle - yeast	1	135	0.602208	0.743904	ko04111	Cs7g14810.1
Metabolism	Amino acid metabolism	Cysteine and methionine metabolism	1	143	0.623585	0.74826	ko00270	Cs8g15750.1
Metabolism	Energy metabolism	Oxidative phosphorylation	1	150	0.641366	0.74826	ko00190	Cs4g09555.1
Metabolism	Global and overview maps	Biosynthesis of amino acids	2	360	0.70653	0.7948	ko01230	Cs5g08610.1;Cs8g15750.1
Organismal Systems	Environmental adaptation	Plant-pathogen interaction	1	193	0.733899	0.7948	ko04626	Cs4g08110.2
Environmental Information Processing	Signal transduction	Plant hormone signal transduction	1	200	0.746566	0.7948	ko04075	Cs3g25900.2
Genetic Information Processing	Translation	mRNA surveillance pathway	1	206	0.756953	0.7948	ko03015	Cs8g12090.1
Metabolism	Global and overview maps	Biosynthesis of secondary metabolites	3	1239	0.994072	0.996546	ko01110	Cs3g26700.2;Cs5g08610.1;Cs8g15750.1
Metabolism	Global and overview maps	Metabolic pathways	8	2320	0.996546	0.996546	ko01100	Cs2g07620.1;Cs2g10620.1;Cs4g09555.1;Cs5g08610.1;Cs8g15750.1;Cs9g05730.1;Cs9g05730.2;orange1.1t00228.2
