# Supplementary material for: Genome-Wide Identification and Characterization of UTR-Introns of Citrus sinensis
Source: Int J Mol Sci. 2020 Apr 27;21(9):3088. doi: 10.3390/ijms21093088 (PMC7247714; doi:10.3390/ijms21093088)
Supplement: Supplementary file 1 [file ijms-21-03088-s001.zip › Supplemental tables/Supplemental data Table S7.xlsx]

## Sheet: Supplemental data Table S7
Supplemental data Table S7: PageMan pathway enrichment analysis of the 469 genes containing 3UI.
BIN code	BIN name	ID	Description
1.1.2.2	PS.lightreaction.photosystem I.PSI polypeptide subunits	cs2g10620	'(at1g31330 : 285.0) Encodes subunit F of photosystem I.; photosystem I subunit F (PSAF); FUNCTIONS IN: molecular_function unknown; INVOLVED IN: photosynthesis; LOCATED IN: in 7 components; EXPRESSED IN: 25 plant structures; EXPRESSED DURING: 14 growth stages; CONTAINS InterPro DOMAIN/s: Photosystem I reaction centre protein PsaF, subunit III (InterPro:IPR003666); Has 387 Blast hits to 387 protei…
3.6	minor CHO metabolism.callose	orange1.1t00806	'(at4g03550 : 2661.0) Encodes a callose synthase that is required for wound and papillary callose formation in response to fungal pathogens Erysiphe and Blumeria. Mutants are resistant to P. parasitica and exhibit an exaggerated PR1 response.Contributes to PAMP-induced basal defense.; glucan synthase-like 5 (GSL05); FUNCTIONS IN: transferase activity, transferring glycosyl groups, 1,3-beta-glucan…
9.1.2	mitochondrial electron transport / ATP synthesis.NADH-DH.localisation not clear	orange1.1t06026	'(p27572|nu4m_wheat : 181.0) NADH-ubiquinone oxidoreductase chain 4 (EC 1.6.5.3) (NADH dehydrogenase subunit 4) - Triticum aestivum (Wheat) & (atmg00580 : 168.0) NADH dehydrogenase subunit 4; NADH dehydrogenase subunit 4 (NAD4); CONTAINS InterPro DOMAIN/s: NADH-quinone oxidoreductase, chain M (InterPro:IPR010227), NADH:ubiquinone oxidoreductase, chain 4 (InterPro:IPR003918), NADH:ubiquinone/plast…
10.1.6	cell wall.precursor synthesis.GAE	orange1.1t00228	'(at4g00110 : 696.0) Encodes a putative membrane-anchored UDP-D-glucuronate 4-epimerase.; UDP-D-glucuronate 4-epimerase 3 (GAE3); FUNCTIONS IN: UDP-glucuronate 4-epimerase activity, catalytic activity; INVOLVED IN: cellular metabolic process, carbohydrate metabolic process, nucleotide-sugar metabolic process, metabolic process; LOCATED IN: membrane; EXPRESSED IN: 23 plant structures; EXPRESSED DU…
13.1.3.4	amino acid metabolism.synthesis.aspartate family.methionine	cs8g15750	'(q96553|metm_catro : 694.0) S-adenosylmethionine synthetase 3 (EC 2.5.1.6) (Methionine adenosyltransferase 3) (AdoMet synthetase 3) - Catharanthus roseus (Rosy periwinkle) (Madagascar periwinkle) & (at2g36880 : 677.0) methionine adenosyltransferase 3 (MAT3); FUNCTIONS IN: methionine adenosyltransferase activity; INVOLVED IN: one-carbon metabolic process, S-adenosylmethionine biosynthetic process…
13.1.3.4	amino acid metabolism.synthesis.aspartate family.methionine	orange1.1t05439	'(q42699|mete_catro : 168.0) 5-methyltetrahydropteroyltriglutamate--homocysteine methyltransferase (EC 2.1.1.14) (Vitamin-B12-independent methionine synthase isozyme) (Cobalamin-independent methionine synthase isozyme) - Catharanthus roseus (Rosy periwinkle) (Madag & (at5g17920 : 165.0) Encodes a cytosolic cobalamin-independent methionine synthase, involved in methionine regeneration via the acti…
13.1.3.4.3	amino acid metabolism.synthesis.aspartate family.methionine.methionine synthase	orange1.1t05439	'(q42699|mete_catro : 168.0) 5-methyltetrahydropteroyltriglutamate--homocysteine methyltransferase (EC 2.1.1.14) (Vitamin-B12-independent methionine synthase isozyme) (Cobalamin-independent methionine synthase isozyme) - Catharanthus roseus (Rosy periwinkle) (Madag & (at5g17920 : 165.0) Encodes a cytosolic cobalamin-independent methionine synthase, involved in methionine regeneration via the acti…
13.1.3.4.11	amino acid metabolism.synthesis.aspartate family.methionine.S-adenosylmethionine synthetase	cs8g15750	'(q96553|metm_catro : 694.0) S-adenosylmethionine synthetase 3 (EC 2.5.1.6) (Methionine adenosyltransferase 3) (AdoMet synthetase 3) - Catharanthus roseus (Rosy periwinkle) (Madagascar periwinkle) & (at2g36880 : 677.0) methionine adenosyltransferase 3 (MAT3); FUNCTIONS IN: methionine adenosyltransferase activity; INVOLVED IN: one-carbon metabolic process, S-adenosylmethionine biosynthetic process…
13.2.3.1.1	amino acid metabolism.degradation.aspartate family.asparagine.L-asparaginase	orange1.1t00101	'(q9zsd6|aspg_luplu : 234.0) L-asparaginase precursor (EC 3.5.1.1) (L-asparagine amidohydrolase) [Contains: L-asparaginase subunit alpha; L-asparaginase subunit beta] - Lupinus luteus (European yellow lupin) & (at5g08100 : 217.0) N-terminal nucleophile aminohydrolases (Ntn hydrolases) superfamily protein; CONTAINS InterPro DOMAIN/s: Peptidase T2, asparaginase 2 (InterPro:IPR000246); BEST Arabidop…
15.2	'metal handling.binding, chelation and storage'	cs8g15750	'(q96553|metm_catro : 694.0) S-adenosylmethionine synthetase 3 (EC 2.5.1.6) (Methionine adenosyltransferase 3) (AdoMet synthetase 3) - Catharanthus roseus (Rosy periwinkle) (Madagascar periwinkle) & (at2g36880 : 677.0) methionine adenosyltransferase 3 (MAT3); FUNCTIONS IN: methionine adenosyltransferase activity; INVOLVED IN: one-carbon metabolic process, S-adenosylmethionine biosynthetic process…
16.2	secondary metabolism.phenylpropanoids	cs7g13840	(at5g23230 : 294.0) nicotinamidase 2 (NIC2); CONTAINS InterPro DOMAIN/s: Isochorismatase-like (InterPro:IPR000868); BEST Arabidopsis thaliana protein match is: nicotinamidase 3 (TAIR:AT5G23220.1); Has 1807 Blast hits to 1807 proteins in 277 species: Archae - 0; Bacteria - 0; Metazoa - 736; Fungi - 347; Plants - 385; Viruses - 0; Other Eukaryotes - 339 (source: NCBI BLink). & (reliability: 588.0) …
16.2	secondary metabolism.phenylpropanoids	cs3g27750	'(at2g33600 : 86.7) NAD(P)-binding Rossmann-fold superfamily protein; FUNCTIONS IN: coenzyme binding, binding, cinnamoyl-CoA reductase activity, catalytic activity; INVOLVED IN: lignin biosynthetic process, cellular metabolic process, metabolic process; EXPRESSED IN: 21 plant structures; EXPRESSED DURING: 13 growth stages; CONTAINS InterPro DOMAIN/s: NAD-dependent epimerase/dehydratase (InterPro:…
16.4.1	secondary metabolism.N misc.alkaloid-like	cs7g16560	'(q06087|tydc3_petcr : 711.0) Tyrosine decarboxylase 3 (EC 4.1.1.25) - Petroselinum crispum (Parsley) (Petroselinum hortense) & (at2g20340 : 596.0) Pyridoxal phosphate (PLP)-dependent transferases superfamily protein; FUNCTIONS IN: pyridoxal phosphate binding, carboxy-lyase activity, catalytic activity, tyrosine decarboxylase activity; INVOLVED IN: response to wounding, cellular amino acid metabo…
16.8.1.12	secondary metabolism.flavonoids.anthocyanins.anthocyanidin 3-O-glucosyltransferase	cs4g16820	'(at5g49690 : 436.0) UDP-Glycosyltransferase superfamily protein; FUNCTIONS IN: transferase activity, transferring glycosyl groups; INVOLVED IN: metabolic process; CONTAINS InterPro DOMAIN/s: UDP-glucuronosyl/UDP-glucosyltransferase (InterPro:IPR002213); BEST Arabidopsis thaliana protein match is: UDP-Glycosyltransferase superfamily protein (TAIR:AT5G65550.1); Has 1807 Blast hits to 1807 proteins…
17.2.3	hormone metabolism.auxin.induced-regulated-responsive-activated	cs3g25900	(at1g75580 : 177.0) SAUR-like auxin-responsive protein family ; CONTAINS InterPro DOMAIN/s: Auxin responsive SAUR protein (InterPro:IPR003676); BEST Arabidopsis thaliana protein match is: SAUR-like auxin-responsive protein family (TAIR:AT1G19830.1); Has 1403 Blast hits to 1386 proteins in 27 species: Archae - 0; Bacteria - 0; Metazoa - 0; Fungi - 0; Plants - 1402; Viruses - 0; Other Eukaryotes - …
17.3.1.2.2	hormone metabolism.brassinosteroid.synthesis-degradation.sterols.SMT2	cs3g26700	'(at1g20330 : 643.0) Encodes a sterol-C24-methyltransferases involved in sterol biosynthesis. Mutants display altered sterol composition, serrated petals and sepals and altered cotyledon vascular patterning as well as ectopic endoreduplication. This suggests that suppression of endoreduplication is important for petal morphogenesis and that normal sterol composition is required for this suppressi…
17.4.1	hormone metabolism.cytokinin.synthesis-degradation	cs8g18300	'(at3g11340 : 284.0) UDP-Glycosyltransferase superfamily protein; FUNCTIONS IN: transferase activity, transferring hexosyl groups, UDP-glycosyltransferase activity; INVOLVED IN: metabolic process; LOCATED IN: endomembrane system; EXPRESSED IN: 8 plant structures; EXPRESSED DURING: 4 anthesis, LP.02 two leaves visible, petal differentiation and expansion stage; CONTAINS InterPro DOMAIN/s: UDP-gluc…
17.6.3	hormone metabolism.gibberelin.induced-regulated-responsive-activated	cs3g07395	(at5g14920 : 102.0) Gibberellin-regulated family protein; INVOLVED IN: response to gibberellin stimulus; LOCATED IN: endomembrane system; EXPRESSED IN: 22 plant structures; EXPRESSED DURING: 13 growth stages; Has 177972 Blast hits to 67014 proteins in 2759 species: Archae - 778; Bacteria - 39574; Metazoa - 64340; Fungi - 23851; Plants - 18819; Viruses - 6445; Other Eukaryotes - 24165 (source: NCB…
17.8.1	hormone metabolism.salicylic acid.synthesis-degradation	cs7g04620	'(at1g05670 : 922.0) Pentatricopeptide repeat (PPR-like) superfamily protein; CONTAINS InterPro DOMAIN/s: Pentatricopeptide repeat (InterPro:IPR002885); BEST Arabidopsis thaliana protein match is: Tetratricopeptide repeat (TPR)-like superfamily protein (TAIR:AT5G01110.1); Has 76919 Blast hits to 23782 proteins in 722 species: Archae - 3; Bacteria - 657; Metazoa - 3612; Fungi - 1352; Plants - 6876…
18	Co-factor and vitamine metabolism	cs6g08430	'(q39963|pdx1_hevbr : 504.0) Probable pyridoxin biosynthesis protein ER1 (PDX1 homolog) (Ethylene-inducible protein HEVER) - Hevea brasiliensis (Para rubber tree) & (at5g01410 : 488.0) Encodes a protein predicted to function in tandem with PDX2 to form glutamine amidotransferase complex with involved in vitamin B6 biosynthesis.; REDUCED SUGAR RESPONSE 4 (RSR4); FUNCTIONS IN: protein homodimerizat…
20.1	stress.biotic	cs4g08050	'(at3g07040 : 318.0) Contains an N-terminal tripartite nucleotide binding site and a C-terminal tandem array of leucine-rich repeats. Confers resistance to Pseudomonas syringae strains that carry the avirulence genes avrB and avrRpm1.; RESISTANCE TO P. SYRINGAE PV MACULICOLA 1 (RPM1); FUNCTIONS IN: protein binding, nucleotide binding; INVOLVED IN: defense response, plant-type hypersensitive respo…
20.1	stress.biotic	cs4g08110	'(at3g07040 : 436.0) Contains an N-terminal tripartite nucleotide binding site and a C-terminal tandem array of leucine-rich repeats. Confers resistance to Pseudomonas syringae strains that carry the avirulence genes avrB and avrRpm1.; RESISTANCE TO P. SYRINGAE PV MACULICOLA 1 (RPM1); FUNCTIONS IN: protein binding, nucleotide binding; INVOLVED IN: defense response, plant-type hypersensitive respo…
20.1	stress.biotic	cs2g30590	'(at3g46530 : 330.0) Confers resistance to the biotrophic oomycete, Peronospora parasitica. Encodes an NBS-LRR type R protein with a putative amino-terminal leucine zipper. Fungal protein ATR13 induces RPP13 gene expression and disease resistance.; RECOGNITION OF PERONOSPORA PARASITICA 13 (RPP13); FUNCTIONS IN: ATP binding; INVOLVED IN: defense response, incompatible interaction, defense response…
20.1	stress.biotic	cs6g19070	'(at5g15870 : 916.0) glycosyl hydrolase family 81 protein; FUNCTIONS IN: hydrolase activity, acting on glycosyl bonds, endo-1,3(4)-beta-glucanase activity; INVOLVED IN: response to cyclopentenone; EXPRESSED IN: 23 plant structures; EXPRESSED DURING: 13 growth stages; CONTAINS InterPro DOMAIN/s: Glycoside hydrolase, family 81 (InterPro:IPR005200); BEST Arabidopsis thaliana protein match is: glycos…
20.1	stress.biotic	cs1g11430	'(at5g63020 : 636.0) Disease resistance protein (CC-NBS-LRR class) family; FUNCTIONS IN: ATP binding; INVOLVED IN: N-terminal protein myristoylation, defense response; LOCATED IN: cellular_component unknown; CONTAINS InterPro DOMAIN/s: Leucine-rich repeat-containing protein (InterPro:IPR015766), NB-ARC (InterPro:IPR002182), Disease resistance protein (InterPro:IPR000767); BEST Arabidopsis thalian…
20.1	stress.biotic	cs1g12140	'(at5g63020 : 583.0) Disease resistance protein (CC-NBS-LRR class) family; FUNCTIONS IN: ATP binding; INVOLVED IN: N-terminal protein myristoylation, defense response; LOCATED IN: cellular_component unknown; CONTAINS InterPro DOMAIN/s: Leucine-rich repeat-containing protein (InterPro:IPR015766), NB-ARC (InterPro:IPR002182), Disease resistance protein (InterPro:IPR000767); BEST Arabidopsis thalian…
20.1	stress.biotic	cs1g14030	'(at5g63020 : 454.0) Disease resistance protein (CC-NBS-LRR class) family; FUNCTIONS IN: ATP binding; INVOLVED IN: N-terminal protein myristoylation, defense response; LOCATED IN: cellular_component unknown; CONTAINS InterPro DOMAIN/s: Leucine-rich repeat-containing protein (InterPro:IPR015766), NB-ARC (InterPro:IPR002182), Disease resistance protein (InterPro:IPR000767); BEST Arabidopsis thalian…
20.1	stress.biotic	cs1g14090	'(at1g61180 : 455.0) LRR and NB-ARC domains-containing disease resistance protein; FUNCTIONS IN: ATP binding; INVOLVED IN: apoptosis, defense response; LOCATED IN: plasma membrane; EXPRESSED IN: cultured cell; CONTAINS InterPro DOMAIN/s: Leucine-rich repeat-containing protein (InterPro:IPR015766), NB-ARC (InterPro:IPR002182), Leucine-rich repeat (InterPro:IPR001611), Disease resistance protein (I…
20.1	stress.biotic	orange1.1t02924	'(at2g34930 : 163.0) disease resistance family protein / LRR family protein; INVOLVED IN: signal transduction, defense response to fungus, defense response; LOCATED IN: cell wall; EXPRESSED IN: 10 plant structures; EXPRESSED DURING: 7 growth stages; CONTAINS InterPro DOMAIN/s: Leucine-rich repeat-containing N-terminal domain, type 2 (InterPro:IPR013210), Leucine-rich repeat (InterPro:IPR001611); …
20.1	stress.biotic	orange1.1t03332	'(at5g43470 : 173.0) Confers resistance to Peronospora parasitica. In arabidopsis ecotype Dijon-17, HRT-mediated signaling is dependent on light for the induction of hypersensitive response and resistance to turnip crinkle virus.; RECOGNITION OF PERONOSPORA PARASITICA 8 (RPP8); FUNCTIONS IN: nucleotide binding; INVOLVED IN: defense response to virus, response to light stimulus, response to other …
20.1	stress.biotic	orange1.1t03742	'(at1g50180 : 470.0) NB-ARC domain-containing disease resistance protein; FUNCTIONS IN: ATP binding; INVOLVED IN: apoptosis, defense response; LOCATED IN: cellular_component unknown; EXPRESSED IN: shoot; CONTAINS InterPro DOMAIN/s: NB-ARC (InterPro:IPR002182), Disease resistance protein (InterPro:IPR000767); BEST Arabidopsis thaliana protein match is: Disease resistance protein (CC-NBS-LRR class)…
20.1	stress.biotic	orange1.1t04592	'(at1g12220 : 198.0) Resistance gene, mediates resistance against the bacterial pathogen Pseudomonas syringae. Contains a putative nucleotide binding site composed of kinase-1a (or P-loop), kinase-2a, and putative kinase-3a domains, 13 imperfect leucine-rich repeats, a potential leucine zipper, and two uncharacterized motifs that are well conserved in products of previously isolated R genes. Conf…
20.1	stress.biotic	orange1.1t05891	'(p03010|trac9_maize : 101.0) Putative AC9 transposase - Zea mays (Maize) & (at3g42170 : 89.7) transposase-like gene with conserved domains from the family of hAT transposases that includes hobo from Drosophila melanogaster, Activator (Ac) from maize, and Tam3 from snapdragon but lacks several amino acids known to be essential for Ac transposition5. The DAYSLEEPER gene lacks 8 bp duplications and…
20.1.7	stress.biotic.PR-proteins	cs4g07730	'(at3g14470 : 627.0) NB-ARC domain-containing disease resistance protein; FUNCTIONS IN: protein binding; INVOLVED IN: apoptosis, defense response; LOCATED IN: endomembrane system; EXPRESSED IN: 23 plant structures; EXPRESSED DURING: 14 growth stages; CONTAINS InterPro DOMAIN/s: Leucine-rich repeat-containing protein (InterPro:IPR015766), NB-ARC (InterPro:IPR002182), Leucine-rich repeat (InterPro:…
20.1.7	stress.biotic.PR-proteins	cs4g10830	'(at1g53350 : 107.0) Disease resistance protein (CC-NBS-LRR class) family; FUNCTIONS IN: ATP binding; INVOLVED IN: apoptosis, defense response; EXPRESSED IN: 19 plant structures; EXPRESSED DURING: 9 growth stages; CONTAINS InterPro DOMAIN/s: NB-ARC (InterPro:IPR002182), Disease resistance protein (InterPro:IPR000767); BEST Arabidopsis thaliana protein match is: Disease resistance protein (CC-NBS-…
20.1.7	stress.biotic.PR-proteins	cs2g19600	'(at1g47890 : 90.1) receptor like protein 7 (RLP7); FUNCTIONS IN: kinase activity; INVOLVED IN: signal transduction, defense response; LOCATED IN: endomembrane system; EXPRESSED IN: stem, stamen; EXPRESSED DURING: 4 anthesis; CONTAINS InterPro DOMAIN/s: Leucine-rich repeat-containing N-terminal domain, type 2 (InterPro:IPR013210), Leucine-rich repeat (InterPro:IPR001611); BEST Arabidopsis thalian…
20.1.7	stress.biotic.PR-proteins	cs2g30590	'(at3g46530 : 330.0) Confers resistance to the biotrophic oomycete, Peronospora parasitica. Encodes an NBS-LRR type R protein with a putative amino-terminal leucine zipper. Fungal protein ATR13 induces RPP13 gene expression and disease resistance.; RECOGNITION OF PERONOSPORA PARASITICA 13 (RPP13); FUNCTIONS IN: ATP binding; INVOLVED IN: defense response, incompatible interaction, defense response…
20.1.7	stress.biotic.PR-proteins	cs5g20470	'(at3g14470 : 561.0) NB-ARC domain-containing disease resistance protein; FUNCTIONS IN: protein binding; INVOLVED IN: apoptosis, defense response; LOCATED IN: endomembrane system; EXPRESSED IN: 23 plant structures; EXPRESSED DURING: 14 growth stages; CONTAINS InterPro DOMAIN/s: Leucine-rich repeat-containing protein (InterPro:IPR015766), NB-ARC (InterPro:IPR002182), Leucine-rich repeat (InterPro:…
20.1.7	stress.biotic.PR-proteins	cs5g21990	'(at1g61180 : 199.0) LRR and NB-ARC domains-containing disease resistance protein; FUNCTIONS IN: ATP binding; INVOLVED IN: apoptosis, defense response; LOCATED IN: plasma membrane; EXPRESSED IN: cultured cell; CONTAINS InterPro DOMAIN/s: Leucine-rich repeat-containing protein (InterPro:IPR015766), NB-ARC (InterPro:IPR002182), Leucine-rich repeat (InterPro:IPR001611), Disease resistance protein (I…
20.1.7	stress.biotic.PR-proteins	cs5g22710	'(at3g14470 : 573.0) NB-ARC domain-containing disease resistance protein; FUNCTIONS IN: protein binding; INVOLVED IN: apoptosis, defense response; LOCATED IN: endomembrane system; EXPRESSED IN: 23 plant structures; EXPRESSED DURING: 14 growth stages; CONTAINS InterPro DOMAIN/s: Leucine-rich repeat-containing protein (InterPro:IPR015766), NB-ARC (InterPro:IPR002182), Leucine-rich repeat (InterPro:…
20.1.7	stress.biotic.PR-proteins	cs5g28770	'(at3g14470 : 496.0) NB-ARC domain-containing disease resistance protein; FUNCTIONS IN: protein binding; INVOLVED IN: apoptosis, defense response; LOCATED IN: endomembrane system; EXPRESSED IN: 23 plant structures; EXPRESSED DURING: 14 growth stages; CONTAINS InterPro DOMAIN/s: Leucine-rich repeat-containing protein (InterPro:IPR015766), NB-ARC (InterPro:IPR002182), Leucine-rich repeat (InterPro:…
20.1.7	stress.biotic.PR-proteins	cs5g29510	'(at3g14470 : 622.0) NB-ARC domain-containing disease resistance protein; FUNCTIONS IN: protein binding; INVOLVED IN: apoptosis, defense response; LOCATED IN: endomembrane system; EXPRESSED IN: 23 plant structures; EXPRESSED DURING: 14 growth stages; CONTAINS InterPro DOMAIN/s: Leucine-rich repeat-containing protein (InterPro:IPR015766), NB-ARC (InterPro:IPR002182), Leucine-rich repeat (InterPro:…
20.1.7	stress.biotic.PR-proteins	cs7g02220	'(at3g14470 : 602.0) NB-ARC domain-containing disease resistance protein; FUNCTIONS IN: protein binding; INVOLVED IN: apoptosis, defense response; LOCATED IN: endomembrane system; EXPRESSED IN: 23 plant structures; EXPRESSED DURING: 14 growth stages; CONTAINS InterPro DOMAIN/s: Leucine-rich repeat-containing protein (InterPro:IPR015766), NB-ARC (InterPro:IPR002182), Leucine-rich repeat (InterPro:…
20.1.7	stress.biotic.PR-proteins	cs3g13340	'(at3g14470 : 382.0) NB-ARC domain-containing disease resistance protein; FUNCTIONS IN: protein binding; INVOLVED IN: apoptosis, defense response; LOCATED IN: endomembrane system; EXPRESSED IN: 23 plant structures; EXPRESSED DURING: 14 growth stages; CONTAINS InterPro DOMAIN/s: Leucine-rich repeat-containing protein (InterPro:IPR015766), NB-ARC (InterPro:IPR002182), Leucine-rich repeat (InterPro:…
20.1.7	stress.biotic.PR-proteins	cs3g13390	'(at3g14470 : 370.0) NB-ARC domain-containing disease resistance protein; FUNCTIONS IN: protein binding; INVOLVED IN: apoptosis, defense response; LOCATED IN: endomembrane system; EXPRESSED IN: 23 plant structures; EXPRESSED DURING: 14 growth stages; CONTAINS InterPro DOMAIN/s: Leucine-rich repeat-containing protein (InterPro:IPR015766), NB-ARC (InterPro:IPR002182), Leucine-rich repeat (InterPro:…
20.1.7	stress.biotic.PR-proteins	cs1g06720	'(at4g27220 : 344.0) NB-ARC domain-containing disease resistance protein; FUNCTIONS IN: ATP binding; INVOLVED IN: defense response, apoptosis; CONTAINS InterPro DOMAIN/s: NB-ARC (InterPro:IPR002182), Leucine-rich repeat (InterPro:IPR001611), Disease resistance protein (InterPro:IPR000767); BEST Arabidopsis thaliana protein match is: NB-ARC domain-containing disease resistance protein (TAIR:AT4G27…
20.1.7	stress.biotic.PR-proteins	cs1g08080	'(at3g14470 : 431.0) NB-ARC domain-containing disease resistance protein; FUNCTIONS IN: protein binding; INVOLVED IN: apoptosis, defense response; LOCATED IN: endomembrane system; EXPRESSED IN: 23 plant structures; EXPRESSED DURING: 14 growth stages; CONTAINS InterPro DOMAIN/s: Leucine-rich repeat-containing protein (InterPro:IPR015766), NB-ARC (InterPro:IPR002182), Leucine-rich repeat (InterPro:…
20.1.7	stress.biotic.PR-proteins	cs1g11430	'(at5g63020 : 636.0) Disease resistance protein (CC-NBS-LRR class) family; FUNCTIONS IN: ATP binding; INVOLVED IN: N-terminal protein myristoylation, defense response; LOCATED IN: cellular_component unknown; CONTAINS InterPro DOMAIN/s: Leucine-rich repeat-containing protein (InterPro:IPR015766), NB-ARC (InterPro:IPR002182), Disease resistance protein (InterPro:IPR000767); BEST Arabidopsis thalian…
20.1.7	stress.biotic.PR-proteins	cs1g12140	'(at5g63020 : 583.0) Disease resistance protein (CC-NBS-LRR class) family; FUNCTIONS IN: ATP binding; INVOLVED IN: N-terminal protein myristoylation, defense response; LOCATED IN: cellular_component unknown; CONTAINS InterPro DOMAIN/s: Leucine-rich repeat-containing protein (InterPro:IPR015766), NB-ARC (InterPro:IPR002182), Disease resistance protein (InterPro:IPR000767); BEST Arabidopsis thalian…
20.1.7	stress.biotic.PR-proteins	cs1g14030	'(at5g63020 : 454.0) Disease resistance protein (CC-NBS-LRR class) family; FUNCTIONS IN: ATP binding; INVOLVED IN: N-terminal protein myristoylation, defense response; LOCATED IN: cellular_component unknown; CONTAINS InterPro DOMAIN/s: Leucine-rich repeat-containing protein (InterPro:IPR015766), NB-ARC (InterPro:IPR002182), Disease resistance protein (InterPro:IPR000767); BEST Arabidopsis thalian…
20.1.7	stress.biotic.PR-proteins	cs1g14090	'(at1g61180 : 455.0) LRR and NB-ARC domains-containing disease resistance protein; FUNCTIONS IN: ATP binding; INVOLVED IN: apoptosis, defense response; LOCATED IN: plasma membrane; EXPRESSED IN: cultured cell; CONTAINS InterPro DOMAIN/s: Leucine-rich repeat-containing protein (InterPro:IPR015766), NB-ARC (InterPro:IPR002182), Leucine-rich repeat (InterPro:IPR001611), Disease resistance protein (I…
20.1.7	stress.biotic.PR-proteins	cs1g14120	'(at5g63020 : 305.0) Disease resistance protein (CC-NBS-LRR class) family; FUNCTIONS IN: ATP binding; INVOLVED IN: N-terminal protein myristoylation, defense response; LOCATED IN: cellular_component unknown; CONTAINS InterPro DOMAIN/s: Leucine-rich repeat-containing protein (InterPro:IPR015766), NB-ARC (InterPro:IPR002182), Disease resistance protein (InterPro:IPR000767); BEST Arabidopsis thalian…
20.1.7	stress.biotic.PR-proteins	cs1g15550	'(at3g14470 : 411.0) NB-ARC domain-containing disease resistance protein; FUNCTIONS IN: protein binding; INVOLVED IN: apoptosis, defense response; LOCATED IN: endomembrane system; EXPRESSED IN: 23 plant structures; EXPRESSED DURING: 14 growth stages; CONTAINS InterPro DOMAIN/s: Leucine-rich repeat-containing protein (InterPro:IPR015766), NB-ARC (InterPro:IPR002182), Leucine-rich repeat (InterPro:…
20.1.7	stress.biotic.PR-proteins	cs1g16990	'(at3g14470 : 316.0) NB-ARC domain-containing disease resistance protein; FUNCTIONS IN: protein binding; INVOLVED IN: apoptosis, defense response; LOCATED IN: endomembrane system; EXPRESSED IN: 23 plant structures; EXPRESSED DURING: 14 growth stages; CONTAINS InterPro DOMAIN/s: Leucine-rich repeat-containing protein (InterPro:IPR015766), NB-ARC (InterPro:IPR002182), Leucine-rich repeat (InterPro:…
20.1.7	stress.biotic.PR-proteins	cs1g17000	'(at3g14470 : 367.0) NB-ARC domain-containing disease resistance protein; FUNCTIONS IN: protein binding; INVOLVED IN: apoptosis, defense response; LOCATED IN: endomembrane system; EXPRESSED IN: 23 plant structures; EXPRESSED DURING: 14 growth stages; CONTAINS InterPro DOMAIN/s: Leucine-rich repeat-containing protein (InterPro:IPR015766), NB-ARC (InterPro:IPR002182), Leucine-rich repeat (InterPro:…
20.1.7	stress.biotic.PR-proteins	cs1g18380	'(at3g14470 : 311.0) NB-ARC domain-containing disease resistance protein; FUNCTIONS IN: protein binding; INVOLVED IN: apoptosis, defense response; LOCATED IN: endomembrane system; EXPRESSED IN: 23 plant structures; EXPRESSED DURING: 14 growth stages; CONTAINS InterPro DOMAIN/s: Leucine-rich repeat-containing protein (InterPro:IPR015766), NB-ARC (InterPro:IPR002182), Leucine-rich repeat (InterPro:…
20.1.7	stress.biotic.PR-proteins	cs9g18740	'(at2g34930 : 503.0) disease resistance family protein / LRR family protein; INVOLVED IN: signal transduction, defense response to fungus, defense response; LOCATED IN: cell wall; EXPRESSED IN: 10 plant structures; EXPRESSED DURING: 7 growth stages; CONTAINS InterPro DOMAIN/s: Leucine-rich repeat-containing N-terminal domain, type 2 (InterPro:IPR013210), Leucine-rich repeat (InterPro:IPR001611); …
20.1.7	stress.biotic.PR-proteins	orange1.1t01926	'(at3g14470 : 375.0) NB-ARC domain-containing disease resistance protein; FUNCTIONS IN: protein binding; INVOLVED IN: apoptosis, defense response; LOCATED IN: endomembrane system; EXPRESSED IN: 23 plant structures; EXPRESSED DURING: 14 growth stages; CONTAINS InterPro DOMAIN/s: Leucine-rich repeat-containing protein (InterPro:IPR015766), NB-ARC (InterPro:IPR002182), Leucine-rich repeat (InterPro:…
20.1.7	stress.biotic.PR-proteins	orange1.1t02481	'(at3g14470 : 613.0) NB-ARC domain-containing disease resistance protein; FUNCTIONS IN: protein binding; INVOLVED IN: apoptosis, defense response; LOCATED IN: endomembrane system; EXPRESSED IN: 23 plant structures; EXPRESSED DURING: 14 growth stages; CONTAINS InterPro DOMAIN/s: Leucine-rich repeat-containing protein (InterPro:IPR015766), NB-ARC (InterPro:IPR002182), Leucine-rich repeat (InterPro:…
20.1.7	stress.biotic.PR-proteins	orange1.1t02498	'(at3g14460 : 646.0) LRR and NB-ARC domains-containing disease resistance protein; FUNCTIONS IN: ATP binding; INVOLVED IN: apoptosis, defense response; CONTAINS InterPro DOMAIN/s: NB-ARC (InterPro:IPR002182), Leucine-rich repeat (InterPro:IPR001611), Disease resistance protein (InterPro:IPR000767); BEST Arabidopsis thaliana protein match is: NB-ARC domain-containing disease resistance protein (TA…
20.1.7	stress.biotic.PR-proteins	orange1.1t02751	'(at5g43740 : 158.0) Disease resistance protein (CC-NBS-LRR class) family; FUNCTIONS IN: ATP binding; INVOLVED IN: defense response, apoptosis; LOCATED IN: endomembrane system; EXPRESSED IN: 22 plant structures; EXPRESSED DURING: 13 growth stages; CONTAINS InterPro DOMAIN/s: NB-ARC (InterPro:IPR002182), Disease resistance protein (InterPro:IPR000767); BEST Arabidopsis thaliana protein match is: D…
20.1.7	stress.biotic.PR-proteins	orange1.1t02917	'(at2g34930 : 355.0) disease resistance family protein / LRR family protein; INVOLVED IN: signal transduction, defense response to fungus, defense response; LOCATED IN: cell wall; EXPRESSED IN: 10 plant structures; EXPRESSED DURING: 7 growth stages; CONTAINS InterPro DOMAIN/s: Leucine-rich repeat-containing N-terminal domain, type 2 (InterPro:IPR013210), Leucine-rich repeat (InterPro:IPR001611); …
20.1.7	stress.biotic.PR-proteins	orange1.1t02924	'(at2g34930 : 163.0) disease resistance family protein / LRR family protein; INVOLVED IN: signal transduction, defense response to fungus, defense response; LOCATED IN: cell wall; EXPRESSED IN: 10 plant structures; EXPRESSED DURING: 7 growth stages; CONTAINS InterPro DOMAIN/s: Leucine-rich repeat-containing N-terminal domain, type 2 (InterPro:IPR013210), Leucine-rich repeat (InterPro:IPR001611); …
20.1.7	stress.biotic.PR-proteins	orange1.1t03486	'(at3g14470 : 601.0) NB-ARC domain-containing disease resistance protein; FUNCTIONS IN: protein binding; INVOLVED IN: apoptosis, defense response; LOCATED IN: endomembrane system; EXPRESSED IN: 23 plant structures; EXPRESSED DURING: 14 growth stages; CONTAINS InterPro DOMAIN/s: Leucine-rich repeat-containing protein (InterPro:IPR015766), NB-ARC (InterPro:IPR002182), Leucine-rich repeat (InterPro:…
20.1.7	stress.biotic.PR-proteins	orange1.1t03487	'(at3g14470 : 609.0) NB-ARC domain-containing disease resistance protein; FUNCTIONS IN: protein binding; INVOLVED IN: apoptosis, defense response; LOCATED IN: endomembrane system; EXPRESSED IN: 23 plant structures; EXPRESSED DURING: 14 growth stages; CONTAINS InterPro DOMAIN/s: Leucine-rich repeat-containing protein (InterPro:IPR015766), NB-ARC (InterPro:IPR002182), Leucine-rich repeat (InterPro:…
20.1.7	stress.biotic.PR-proteins	orange1.1t03742	'(at1g50180 : 470.0) NB-ARC domain-containing disease resistance protein; FUNCTIONS IN: ATP binding; INVOLVED IN: apoptosis, defense response; LOCATED IN: cellular_component unknown; EXPRESSED IN: shoot; CONTAINS InterPro DOMAIN/s: NB-ARC (InterPro:IPR002182), Disease resistance protein (InterPro:IPR000767); BEST Arabidopsis thaliana protein match is: Disease resistance protein (CC-NBS-LRR class)…
20.1.7	stress.biotic.PR-proteins	orange1.1t04592	'(at1g12220 : 198.0) Resistance gene, mediates resistance against the bacterial pathogen Pseudomonas syringae. Contains a putative nucleotide binding site composed of kinase-1a (or P-loop), kinase-2a, and putative kinase-3a domains, 13 imperfect leucine-rich repeats, a potential leucine zipper, and two uncharacterized motifs that are well conserved in products of previously isolated R genes. Conf…
20.1.7	stress.biotic.PR-proteins	cs2g30865	'(at5g27060 : 417.0) receptor like protein 53 (RLP53); FUNCTIONS IN: kinase activity; INVOLVED IN: signal transduction, defense response; LOCATED IN: endomembrane system; CONTAINS InterPro DOMAIN/s: Leucine-rich repeat-containing N-terminal domain, type 2 (InterPro:IPR013210), Leucine-rich repeat (InterPro:IPR001611); BEST Arabidopsis thaliana protein match is: receptor like protein 34 (TAIR:AT3G…
20.1.7	stress.biotic.PR-proteins	cs1g09404	'(at3g14460 : 94.7) LRR and NB-ARC domains-containing disease resistance protein; FUNCTIONS IN: ATP binding; INVOLVED IN: apoptosis, defense response; CONTAINS InterPro DOMAIN/s: NB-ARC (InterPro:IPR002182), Leucine-rich repeat (InterPro:IPR001611), Disease resistance protein (InterPro:IPR000767); BEST Arabidopsis thaliana protein match is: NB-ARC domain-containing disease resistance protein (TAI…
20.1.7	stress.biotic.PR-proteins	orange1.1t05891	'(p03010|trac9_maize : 101.0) Putative AC9 transposase - Zea mays (Maize) & (at3g42170 : 89.7) transposase-like gene with conserved domains from the family of hAT transposases that includes hobo from Drosophila melanogaster, Activator (Ac) from maize, and Tam3 from snapdragon but lacks several amino acids known to be essential for Ac transposition5. The DAYSLEEPER gene lacks 8 bp duplications and…
20.2.1	stress.abiotic.heat	cs4g17710	'(at3g57340 : 404.0) FUNCTIONS IN: unfolded protein binding, heat shock protein binding; INVOLVED IN: protein folding; LOCATED IN: plasma membrane; EXPRESSED IN: 23 plant structures; EXPRESSED DURING: 15 growth stages; CONTAINS InterPro DOMAIN/s: Molecular chaperone, heat shock protein, Hsp40, DnaJ (InterPro:IPR015609), Protein of unknown function DUF1977, DnaJ-like (InterPro:IPR015399), Heat sho…
20.2.1	stress.abiotic.heat	cs3g17270	'(at2g01710 : 327.0) Chaperone DnaJ-domain superfamily protein; FUNCTIONS IN: unfolded protein binding, heat shock protein binding; INVOLVED IN: protein folding; LOCATED IN: cellular_component unknown; EXPRESSED IN: 22 plant structures; EXPRESSED DURING: 13 growth stages; CONTAINS InterPro DOMAIN/s: Molecular chaperone, heat shock protein, Hsp40, DnaJ (InterPro:IPR015609), Heat shock protein DnaJ…
20.2.1	stress.abiotic.heat	cs9g04270	'(at5g49060 : 372.0) FUNCTIONS IN: protein binding; INVOLVED IN: protein folding; LOCATED IN: cellular_component unknown; EXPRESSED IN: 22 plant structures; EXPRESSED DURING: 13 growth stages; CONTAINS InterPro DOMAIN/s: Molecular chaperone, heat shock protein, Hsp40, DnaJ (InterPro:IPR015609), Protein of unknown function DUF1977, DnaJ-like (InterPro:IPR015399), Heat shock protein DnaJ, N-termina…
21.5	redox.peroxiredoxin	cs6g15550	'(at3g52960 : 271.0) Thioredoxin superfamily protein; FUNCTIONS IN: oxidoreductase activity, antioxidant activity; INVOLVED IN: defense response to bacterium, peptidyl-cysteine S-nitrosylation; LOCATED IN: thylakoid, chloroplast stroma, chloroplast, plant-type cell wall; EXPRESSED IN: 25 plant structures; EXPRESSED DURING: 15 growth stages; CONTAINS InterPro DOMAIN/s: Thioredoxin fold (InterPro:I…
22.1.6	polyamine metabolism.synthesis.spermidine synthase	orange1.1t01514	'(at5g04610 : 370.0) S-adenosyl-L-methionine-dependent methyltransferases superfamily protein; FUNCTIONS IN: catalytic activity; EXPRESSED IN: shoot apex, sperm cell, flower; EXPRESSED DURING: petal differentiation and expansion stage; CONTAINS InterPro DOMAIN/s: Spermine synthase (InterPro:IPR001045); BEST Arabidopsis thaliana protein match is: S-adenosyl-L-methionine-dependent methyltransferase…
23.4.2	nucleotide metabolism.phosphotransfer and pyrophosphatases.guanylate kinase	cs9g05730	'(at3g06200 : 347.0) P-loop containing nucleoside triphosphate hydrolases superfamily protein; FUNCTIONS IN: guanylate kinase activity; INVOLVED IN: purine nucleotide metabolic process; LOCATED IN: chloroplast; EXPRESSED IN: 22 plant structures; EXPRESSED DURING: 13 growth stages; CONTAINS InterPro DOMAIN/s: Guanylate kinase (InterPro:IPR008144), Guanylate kinase/L-type calcium channel (InterPro:…
26.2	misc.UDP glucosyl and glucoronyl transferases	cs5g33680	'(at3g62660 : 630.0) Encodes a protein with putative galacturonosyltransferase activity.; galacturonosyltransferase-like 7 (GATL7); FUNCTIONS IN: transferase activity, transferring hexosyl groups, polygalacturonate 4-alpha-galacturonosyltransferase activity, transferase activity, transferring glycosyl groups; INVOLVED IN: carbohydrate biosynthetic process; LOCATED IN: endomembrane system; EXPRESS…
26.2	misc.UDP glucosyl and glucoronyl transferases	cs8g18300	'(at3g11340 : 284.0) UDP-Glycosyltransferase superfamily protein; FUNCTIONS IN: transferase activity, transferring hexosyl groups, UDP-glycosyltransferase activity; INVOLVED IN: metabolic process; LOCATED IN: endomembrane system; EXPRESSED IN: 8 plant structures; EXPRESSED DURING: 4 anthesis, LP.02 two leaves visible, petal differentiation and expansion stage; CONTAINS InterPro DOMAIN/s: UDP-gluc…
26.3.2	'misc.gluco-, galacto- and mannosidases.beta-galactosidase'	cs4g07060	'(at5g20710 : 99.4) beta-galactosidase 7 (BGAL7); FUNCTIONS IN: beta-galactosidase activity; INVOLVED IN: lactose catabolic process, using glucoside 3-dehydrogenase, carbohydrate metabolic process, lactose catabolic process via UDP-galactose, lactose catabolic process; LOCATED IN: endomembrane system; EXPRESSED IN: 12 plant structures; EXPRESSED DURING: 4 anthesis, C globular stage, F mature embr…
26.6	misc.O-methyl transferases	orange1.1t04740	'(at3g53140 : 116.0) O-methyltransferase family protein; FUNCTIONS IN: methyltransferase activity, protein dimerization activity, O-methyltransferase activity; INVOLVED IN: biological_process unknown; CONTAINS InterPro DOMAIN/s: Winged helix-turn-helix transcription repressor DNA-binding (InterPro:IPR011991), Plant methyltransferase dimerisation (InterPro:IPR012967), O-methyltransferase, family 2…
26.8	'misc.nitrilases, *nitrile lyases, berberine bridge enzymes, reticuline oxidases, troponine reductases'	cs7g03720	'(at1g14190 : 333.0) Glucose-methanol-choline (GMC) oxidoreductase family protein; FUNCTIONS IN: aldehyde-lyase activity, oxidoreductase activity, acting on CH-OH group of donors, FAD binding; INVOLVED IN: alcohol metabolic process; LOCATED IN: cellular_component unknown; CONTAINS InterPro DOMAIN/s: Glucose-methanol-choline oxidoreductase, N-terminal (InterPro:IPR000172), Glucose-methanol-choline…
26.1	misc.cytochrome P450	cs7g27040	'(p37118|c71a2_solme : 199.0) Cytochrome P450 71A2 (EC 1.14.-.-) (CYPLXXIA2) (P-450EG4) - Solanum melongena (Eggplant) (Aubergine) & (at3g48310 : 196.0) putative cytochrome P450; ""cytochrome P450, family 71, subfamily A, polypeptide 22"" (CYP71A22); FUNCTIONS IN: electron carrier activity, monooxygenase activity, iron ion binding, oxygen binding, heme binding; INVOLVED IN: oxidation reduction; L…
26.21	misc.protease inhibitor/seed storage/lipid transfer protein (LTP) family protein	cs4g05470	'(at2g10940 : 94.4) Bifunctional inhibitor/lipid-transfer protein/seed storage 2S albumin superfamily protein; FUNCTIONS IN: lipid binding; INVOLVED IN: lipid transport; LOCATED IN: chloroplast thylakoid membrane, apoplast, chloroplast, membrane; EXPRESSED IN: 21 plant structures; EXPRESSED DURING: 13 growth stages; CONTAINS InterPro DOMAIN/s: Bifunctional inhibitor/plant lipid transfer protein/s…
26.21	misc.protease inhibitor/seed storage/lipid transfer protein (LTP) family protein	cs5g09070	'(at1g62500 : 142.0) Bifunctional inhibitor/lipid-transfer protein/seed storage 2S albumin superfamily protein; FUNCTIONS IN: lipid binding; INVOLVED IN: lipid transport; LOCATED IN: endomembrane system; EXPRESSED IN: 17 plant structures; EXPRESSED DURING: 8 growth stages; CONTAINS InterPro DOMAIN/s: Bifunctional inhibitor/plant lipid transfer protein/seed storage (InterPro:IPR016140), Plant lipi…
26.21	misc.protease inhibitor/seed storage/lipid transfer protein (LTP) family protein	cs9g07260	'(at3g22600 : 122.0) Bifunctional inhibitor/lipid-transfer protein/seed storage 2S albumin superfamily protein; FUNCTIONS IN: lipid binding; INVOLVED IN: lipid transport; LOCATED IN: anchored to membrane; EXPRESSED IN: 14 plant structures; EXPRESSED DURING: 10 growth stages; CONTAINS InterPro DOMAIN/s: Bifunctional inhibitor/plant lipid transfer protein/seed storage (InterPro:IPR016140), Plant li…
26.21	misc.protease inhibitor/seed storage/lipid transfer protein (LTP) family protein	cs9g16950	'(q38737|fil1_antma : 106.0) Stamen-specific protein FIL1 precursor - Antirrhinum majus (Garden snapdragon) & (at5g52160 : 89.0) Bifunctional inhibitor/lipid-transfer protein/seed storage 2S albumin superfamily protein; FUNCTIONS IN: lipid binding; INVOLVED IN: lipid transport; LOCATED IN: endomembrane system; EXPRESSED IN: leaf whorl, sepal, flower; EXPRESSED DURING: petal differentiation and ex…
27.1	RNA.processing	cs2g10375	'(at4g20440 : 206.0) small nuclear ribonucleoprotein associated protein B; INVOLVED IN: nuclear mRNA splicing, via spliceosome; LOCATED IN: nucleoplasm, Cajal body, nucleus, small nucleolar ribonucleoprotein complex; EXPRESSED IN: 21 plant structures; EXPRESSED DURING: 13 growth stages; CONTAINS InterPro DOMAIN/s: Like-Sm ribonucleoprotein (LSM) domain (InterPro:IPR001163), Small ribonucleoprotei…
27.1.1	RNA.processing.splicing	cs9g15030	'(at5g51300 : 780.0) splicing factor-related; FUNCTIONS IN: RNA binding, zinc ion binding, nucleotide binding, nucleic acid binding; INVOLVED IN: RNA splicing; EXPRESSED IN: 24 plant structures; EXPRESSED DURING: 13 growth stages; CONTAINS InterPro DOMAIN/s: K Homology (InterPro:IPR004087), K Homology, type 1, subgroup (InterPro:IPR018111), RNA recognition motif, RNP-1 (InterPro:IPR000504), K Hom…
27.1.2	RNA.processing.RNA helicase	orange1.1t03258	'(at1g20920 : 1241.0) P-loop containing nucleoside triphosphate hydrolases superfamily protein; FUNCTIONS IN: helicase activity, ATP-dependent helicase activity, ATP binding, nucleic acid binding; EXPRESSED IN: 25 plant structures; EXPRESSED DURING: 14 growth stages; CONTAINS InterPro DOMAIN/s: RNA helicase, DEAD-box type, Q motif (InterPro:IPR014014), DNA/RNA helicase, DEAD/DEAH box type, N-term…
27.1.19	RNA.processing.ribonucleases	cs7g06230	'(at2g32070 : 436.0) Polynucleotidyl transferase, ribonuclease H-like superfamily protein; FUNCTIONS IN: ribonuclease activity, nucleic acid binding; INVOLVED IN: RNA modification; LOCATED IN: nucleus; EXPRESSED IN: 23 plant structures; EXPRESSED DURING: 13 growth stages; CONTAINS InterPro DOMAIN/s: Ribonuclease CAF1 (InterPro:IPR006941), Polynucleotidyl transferase, ribonuclease H fold (InterPro…
27.1.19	RNA.processing.ribonucleases	cs1g11100	'(at2g32070 : 457.0) Polynucleotidyl transferase, ribonuclease H-like superfamily protein; FUNCTIONS IN: ribonuclease activity, nucleic acid binding; INVOLVED IN: RNA modification; LOCATED IN: nucleus; EXPRESSED IN: 23 plant structures; EXPRESSED DURING: 13 growth stages; CONTAINS InterPro DOMAIN/s: Ribonuclease CAF1 (InterPro:IPR006941), Polynucleotidyl transferase, ribonuclease H fold (InterPro…
27.2	RNA.transcription	cs7g06230	'(at2g32070 : 436.0) Polynucleotidyl transferase, ribonuclease H-like superfamily protein; FUNCTIONS IN: ribonuclease activity, nucleic acid binding; INVOLVED IN: RNA modification; LOCATED IN: nucleus; EXPRESSED IN: 23 plant structures; EXPRESSED DURING: 13 growth stages; CONTAINS InterPro DOMAIN/s: Ribonuclease CAF1 (InterPro:IPR006941), Polynucleotidyl transferase, ribonuclease H fold (InterPro…
27.3.3	'RNA.regulation of transcription.AP2/EREBP, APETALA2/Ethylene-responsive element binding protein family'	cs4g07060	'(at5g20710 : 99.4) beta-galactosidase 7 (BGAL7); FUNCTIONS IN: beta-galactosidase activity; INVOLVED IN: lactose catabolic process, using glucoside 3-dehydrogenase, carbohydrate metabolic process, lactose catabolic process via UDP-galactose, lactose catabolic process; LOCATED IN: endomembrane system; EXPRESSED IN: 12 plant structures; EXPRESSED DURING: 4 anthesis, C globular stage, F mature embr…
27.3.11	RNA.regulation of transcription.C2H2 zinc finger family	cs5g09490	'(at4g12240 : 409.0) zinc finger (C2H2 type) family protein; CONTAINS InterPro DOMAIN/s: Zinc finger, C2H2-like (InterPro:IPR015880), Zinc finger, C2H2-type (InterPro:IPR007087); BEST Arabidopsis thaliana protein match is: C2H2-like zinc finger protein (TAIR:AT5G52010.1); Has 77 Blast hits to 77 proteins in 17 species: Archae - 0; Bacteria - 0; Metazoa - 0; Fungi - 4; Plants - 71; Viruses - 0; Ot…
27.3.11	RNA.regulation of transcription.C2H2 zinc finger family	cs8g07830	'(at4g12240 : 196.0) zinc finger (C2H2 type) family protein; CONTAINS InterPro DOMAIN/s: Zinc finger, C2H2-like (InterPro:IPR015880), Zinc finger, C2H2-type (InterPro:IPR007087); BEST Arabidopsis thaliana protein match is: C2H2-like zinc finger protein (TAIR:AT5G52010.1); Has 77 Blast hits to 77 proteins in 17 species: Archae - 0; Bacteria - 0; Metazoa - 0; Fungi - 4; Plants - 71; Viruses - 0; Ot…
27.3.12	RNA.regulation of transcription.C3H zinc finger family	cs4g13160	'(at4g29190 : 267.0) Zinc finger C-x8-C-x5-C-x3-H type family protein; CONTAINS InterPro DOMAIN/s: Zinc finger, CCCH-type (InterPro:IPR000571); BEST Arabidopsis thaliana protein match is: CCCH-type zinc finger family protein (TAIR:AT2G19810.1); Has 726 Blast hits to 700 proteins in 125 species: Archae - 0; Bacteria - 0; Metazoa - 157; Fungi - 3; Plants - 406; Viruses - 0; Other Eukaryotes - 160 (…
27.3.12	RNA.regulation of transcription.C3H zinc finger family	orange1.1t03404	'(at2g41900 : 864.0) CCCH-type zinc finger protein with ARM repeat domain; CONTAINS InterPro DOMAIN/s: Zinc finger, CCCH-type (InterPro:IPR000571), Ankyrin repeat-containing domain (InterPro:IPR020683), Ankyrin repeat (InterPro:IPR002110); BEST Arabidopsis thaliana protein match is: CCCH-type zinc finger protein with ARM repeat domain (TAIR:AT5G12850.1); Has 5399 Blast hits to 3519 proteins in 38…
27.3.16	'RNA.regulation of transcription.CCAAT box binding factor family, HAP5'	cs3g13490	'(at1g08970 : 253.0) heme activated protein (HAP5c); ""nuclear factor Y, subunit C9"" (NF-YC9); CONTAINS InterPro DOMAIN/s: Transcription factor CBF/NF-Y/archaeal histone (InterPro:IPR003958), Histone-fold (InterPro:IPR009072); BEST Arabidopsis thaliana protein match is: nuclear factor Y, subunit C3 (TAIR:AT1G54830.3); Has 35333 Blast hits to 34131 proteins in 2444 species: Archae - 798; Bacteria…
27.3.19	RNA.regulation of transcription.EIN3-like(EIL) transcription factor family	cs3g06930	'(at3g20770 : 554.0) Encodes EIN3 (ethylene-insensitive3), a nuclear transcription factor that initiates downstream transcriptional cascades for ethylene responses.; ETHYLENE-INSENSITIVE3 (EIN3); CONTAINS InterPro DOMAIN/s: Ethylene insensitive 3 (InterPro:IPR006957); BEST Arabidopsis thaliana protein match is: ETHYLENE-INSENSITIVE3-like 1 (TAIR:AT2G27050.1); Has 12681 Blast hits to 4386 proteins…
27.3.20	'RNA.regulation of transcription.G2-like transcription factor family, GARP'	cs8g18860	'(at3g46640 : 246.0) Encodes a myb family transcription factor with a single Myb DNA-binding domain (type SHAQKYF) that is unique to plants and is essential for circadian rhythms, specifically for transcriptional regulation within the circadian clock. LUX is required for normal rhythmic expression of multiple clock outputs in both constant light and darkness. It is coregulated with TOC1 and seems…
27.3.21	RNA.regulation of transcription.GRAS transcription factor family	cs7g32390	(at1g07530 : 634.0) Encodes a member of the GRAS family of transcription factors. The protein interacts with the TGA2 transcription factor and affects the transcription of stress-responsive genes. The protein is found in the nucleus and is also exported to the cytoplasm.; SCARECROW-like 14 (SCL14); CONTAINS InterPro DOMAIN/s: Transcription factor GRAS (InterPro:IPR005202); BEST Arabidopsis thalia…
27.3.21	RNA.regulation of transcription.GRAS transcription factor family	cs8g18700	(at1g07530 : 666.0) Encodes a member of the GRAS family of transcription factors. The protein interacts with the TGA2 transcription factor and affects the transcription of stress-responsive genes. The protein is found in the nucleus and is also exported to the cytoplasm.; SCARECROW-like 14 (SCL14); CONTAINS InterPro DOMAIN/s: Transcription factor GRAS (InterPro:IPR005202); BEST Arabidopsis thalia…
27.3.23	'RNA.regulation of transcription.HSF,Heat-shock transcription factor family'	cs2g17660	'(at1g67970 : 241.0) member of Heat Stress Transcription Factor (Hsf) family; heat shock transcription factor A8 (HSFA8); FUNCTIONS IN: DNA binding, sequence-specific DNA binding transcription factor activity; INVOLVED IN: regulation of transcription, DNA-dependent; LOCATED IN: nucleus; EXPRESSED IN: 24 plant structures; EXPRESSED DURING: 14 growth stages; CONTAINS InterPro DOMAIN/s: Winged helix…
27.3.26	RNA.regulation of transcription.MYB-related transcription factor family	cs1g24225	'(at4g39250 : 99.8) RAD-like 1 (RL1); CONTAINS InterPro DOMAIN/s: Molecular chaperone, heat shock protein, Hsp40, DnaJ (InterPro:IPR015609), SANT, DNA-binding (InterPro:IPR001005), Myb, DNA-binding (InterPro:IPR014778), Homeodomain-like (InterPro:IPR009057), SANT, eukarya (InterPro:IPR017884); BEST Arabidopsis thaliana protein match is: Homeodomain-like superfamily protein (TAIR:AT2G21650.1); Has…
27.3.29	RNA.regulation of transcription.TCP transcription factor family	cs2g25640	'(at3g27010 : 236.0) Belongs to a TCP protein transcription factor family. Members of this family contain a predicted basic-helix-loop-helix domain involved in DNA binding. Related to rice PCF1 and PCF2 genes. Binds to the GCCCR element of CYCB1;1. Involved in regulation of expression of cell cycle control and ribosomal protein genes.; ""TEOSINTE BRANCHED 1, cycloidea, PCF (TCP)-domain family pro…
27.3.29	RNA.regulation of transcription.TCP transcription factor family	cs7g11120	'(at3g27010 : 224.0) Belongs to a TCP protein transcription factor family. Members of this family contain a predicted basic-helix-loop-helix domain involved in DNA binding. Related to rice PCF1 and PCF2 genes. Binds to the GCCCR element of CYCB1;1. Involved in regulation of expression of cell cycle control and ribosomal protein genes.; ""TEOSINTE BRANCHED 1, cycloidea, PCF (TCP)-domain family pro…
27.3.29	RNA.regulation of transcription.TCP transcription factor family	cs7g25460	'(at3g15030 : 320.0) Arabidopsis thaliana TCP family transcription factor. Regulated by miR319. Involved in heterchronic regulation of leaf differentiation.; TCP family transcription factor 4 (TCP4); FUNCTIONS IN: DNA binding, sequence-specific DNA binding transcription factor activity; INVOLVED IN: in 6 processes; LOCATED IN: cellular_component unknown; EXPRESSED IN: 19 plant structures; EXPRESS…
27.3.30	'RNA.regulation of transcription.Trihelix, Triple-Helix transcription factor family'	cs4g16730	(at3g24490 : 276.0) Alcohol dehydrogenase transcription factor Myb/SANT-like family protein; CONTAINS InterPro DOMAIN/s: MADF domain (InterPro:IPR006578); BEST Arabidopsis thaliana protein match is: sequence-specific DNA binding transcription factors (TAIR:AT3G14180.1); Has 2180 Blast hits to 1768 proteins in 193 species: Archae - 0; Bacteria - 86; Metazoa - 661; Fungi - 121; Plants - 408; Viruse…
27.3.37	'RNA.regulation of transcription.AS2,Lateral Organ Boundaries Gene Family'	cs1g23010	'(at5g66870 : 253.0) Encodes LOB domain protein whose overexpression results in KNOX gene repression. Overexpression also results in plants with hyponastic leaves, downward pointing flowers and reduced apical dominance. May be involved in the transcriptional regulation of the homeobox gene BP (brevipedicellus) during lateral organ differentiation. Acts together with AS2 in proximal-distal symmetr…
27.3.41	RNA.regulation of transcription.B3 transcription factor family	cs5g28670	(at3g18990 : 103.0) Required for vernalization. Essential for the complete repression of FLC in vernalized plants. Required for the methylation of histone H3; REDUCED VERNALIZATION RESPONSE 1 (VRN1); CONTAINS InterPro DOMAIN/s: Transcriptional factor B3 (InterPro:IPR003340); BEST Arabidopsis thaliana protein match is: related to vernalization1 1 (TAIR:AT1G49480.1); Has 683 Blast hits to 597 prote…
27.3.67	RNA.regulation of transcription.putative transcription regulator	cs7g26840	'(at1g10170 : 1447.0) Encodes AtNFXL1, a homologue of the putative human transcription repressor NF-X1. Functions as a negative regulator of the trichothecene phytotoxin-induced defense response.; NF-X-like 1 (NFXL1); FUNCTIONS IN: zinc ion binding, sequence-specific DNA binding transcription factor activity; INVOLVED IN: in 6 processes; LOCATED IN: nucleus; EXPRESSED IN: 27 plant structures; EXP…
27.3.67	RNA.regulation of transcription.putative transcription regulator	cs8g17650	(at3g45830 : 1153.0) unknown protein; FUNCTIONS IN: molecular_function unknown; INVOLVED IN: biological_process unknown; LOCATED IN: cellular_component unknown; EXPRESSED IN: 24 plant structures; EXPRESSED DURING: 15 growth stages; BEST Arabidopsis thaliana protein match is: unknown protein (TAIR:AT1G02290.1); Has 499 Blast hits to 438 proteins in 100 species: Archae - 0; Bacteria - 7; Metazoa - …
27.3.68	RNA.regulation of transcription.PWWP domain protein	cs7g27740	(at5g02950 : 261.0) Tudor/PWWP/MBT superfamily protein; CONTAINS InterPro DOMAIN/s: PWWP (InterPro:IPR000313); BEST Arabidopsis thaliana protein match is: Tudor/PWWP/MBT superfamily protein (TAIR:AT3G09670.2); Has 1812 Blast hits to 1531 proteins in 231 species: Archae - 0; Bacteria - 88; Metazoa - 662; Fungi - 158; Plants - 279; Viruses - 11; Other Eukaryotes - 614 (source: NCBI BLink). & (relia…
27.3.68	RNA.regulation of transcription.PWWP domain protein	cs6g04970	(at5g02950 : 329.0) Tudor/PWWP/MBT superfamily protein; CONTAINS InterPro DOMAIN/s: PWWP (InterPro:IPR000313); BEST Arabidopsis thaliana protein match is: Tudor/PWWP/MBT superfamily protein (TAIR:AT3G09670.2); Has 1812 Blast hits to 1531 proteins in 231 species: Archae - 0; Bacteria - 88; Metazoa - 662; Fungi - 158; Plants - 279; Viruses - 11; Other Eukaryotes - 614 (source: NCBI BLink). & (relia…
27.3.69	RNA.regulation of transcription.SET-domain transcriptional regulator family	cs3g06430	'(at5g04940 : 752.0) Encodes a SU(VAR)3-9 homolog, a SET domain protein. Known SET domain proteins are involved in epigenetic control of gene expression and act as histone methyltransferases. There are 10 SUVH genes in Arabidopsis and members of this subfamily of the SET proteins have an additional conserved SRA domain.; SU(VAR)3-9 homolog 1 (SUVH1); CONTAINS InterPro DOMAIN/s: SRA-YDG (InterPro:…
27.3.69	RNA.regulation of transcription.SET-domain transcriptional regulator family	cs6g16280	'(at5g04940 : 587.0) Encodes a SU(VAR)3-9 homolog, a SET domain protein. Known SET domain proteins are involved in epigenetic control of gene expression and act as histone methyltransferases. There are 10 SUVH genes in Arabidopsis and members of this subfamily of the SET proteins have an additional conserved SRA domain.; SU(VAR)3-9 homolog 1 (SUVH1); CONTAINS InterPro DOMAIN/s: SRA-YDG (InterPro:…
27.3.69	RNA.regulation of transcription.SET-domain transcriptional regulator family	cs8g12080	(at2g19640 : 398.0) ASH1-related protein 2 (ASHR2); CONTAINS InterPro DOMAIN/s: SET domain (InterPro:IPR001214); BEST Arabidopsis thaliana protein match is: SET domain protein 38 (TAIR:AT5G06620.1); Has 1755 Blast hits to 1733 proteins in 213 species: Archae - 0; Bacteria - 0; Metazoa - 753; Fungi - 380; Plants - 323; Viruses - 3; Other Eukaryotes - 296 (source: NCBI BLink). & (reliability: 796.0…
27.3.99	RNA.regulation of transcription.unclassified	cs5g17370	(at5g07900 : 134.0) Mitochondrial transcription termination factor family protein; FUNCTIONS IN: molecular_function unknown; INVOLVED IN: biological_process unknown; LOCATED IN: membrane; EXPRESSED IN: 17 plant structures; EXPRESSED DURING: 11 growth stages; CONTAINS InterPro DOMAIN/s: Mitochodrial transcription termination factor-related (InterPro:IPR003690); BEST Arabidopsis thaliana protein ma…
27.3.99	RNA.regulation of transcription.unclassified	cs5g28500	'(at2g15910 : 141.0) CSL zinc finger domain-containing protein; FUNCTIONS IN: molecular_function unknown; INVOLVED IN: biological_process unknown; LOCATED IN: cellular_component unknown; CONTAINS InterPro DOMAIN/s: Zinc finger, DPH-type (InterPro:IPR007872). & (reliability: 282.0) & (original description: no original description)'
27.3.99	RNA.regulation of transcription.unclassified	cs5g32650	(at5g07900 : 298.0) Mitochondrial transcription termination factor family protein; FUNCTIONS IN: molecular_function unknown; INVOLVED IN: biological_process unknown; LOCATED IN: membrane; EXPRESSED IN: 17 plant structures; EXPRESSED DURING: 11 growth stages; CONTAINS InterPro DOMAIN/s: Mitochodrial transcription termination factor-related (InterPro:IPR003690); BEST Arabidopsis thaliana protein ma…
27.3.99	RNA.regulation of transcription.unclassified	cs7g07150	'(at4g31540 : 932.0) A member of EXO70 gene family, putative exocyst subunits, conserved in land plants. Arabidopsis thaliana contains 23 putative EXO70 genes, which can be classified into eight clusters on the phylogenetic tree.; exocyst subunit exo70 family protein G1 (EXO70G1); INVOLVED IN: exocytosis, vesicle docking involved in exocytosis; LOCATED IN: cytosol, exocyst; EXPRESSED IN: 20 plant…
27.3.99	RNA.regulation of transcription.unclassified	cs7g14810	'(at4g19050 : 310.0) NB-ARC domain-containing disease resistance protein; FUNCTIONS IN: ATP binding; INVOLVED IN: defense response, apoptosis; LOCATED IN: cellular_component unknown; EXPRESSED IN: 20 plant structures; EXPRESSED DURING: 9 growth stages; CONTAINS InterPro DOMAIN/s: NB-ARC (InterPro:IPR002182), Disease resistance protein (InterPro:IPR000767); BEST Arabidopsis thaliana protein match …
27.3.99	RNA.regulation of transcription.unclassified	cs9g14070	'(at1g51200 : 196.0) A20/AN1-like zinc finger family protein; FUNCTIONS IN: DNA binding, zinc ion binding; INVOLVED IN: biological_process unknown; LOCATED IN: cellular_component unknown; EXPRESSED IN: 24 plant structures; EXPRESSED DURING: 15 growth stages; CONTAINS InterPro DOMAIN/s: Zinc finger, AN1-type (InterPro:IPR000058), Zinc finger, A20-type (InterPro:IPR002653); BEST Arabidopsis thalian…
27.4	RNA.RNA binding	cs7g25330	'(at3g15010 : 357.0) RNA-binding (RRM/RBD/RNP motifs) family protein; FUNCTIONS IN: RNA binding, nucleotide binding, nucleic acid binding; INVOLVED IN: leaf senescence, cell death, ethylene biosynthetic process, defense response; LOCATED IN: nucleolus, nucleus; EXPRESSED IN: 24 plant structures; EXPRESSED DURING: 13 growth stages; CONTAINS InterPro DOMAIN/s: RNA recognition motif, RNP-1 (InterPro…
27.4	RNA.RNA binding	cs6g16060	'(at3g56860 : 358.0) encodes a nuclear protein that binds to RNA with a specificity for oligouridylates in vitro. Along with UBP1 and UBA1a, it may act as a component of a complex recognizing U-rich sequences in plant 3'-UTRs and contributing to the stabilization of mRNAs in the nucleus.; UBP1-associated protein 2A (UBA2A); CONTAINS InterPro DOMAIN/s: RNA recognition motif, RNP-1 (InterPro:IPR000…
27.4	RNA.RNA binding	cs1g02295	'(at2g41060 : 231.0) RNA-binding (RRM/RBD/RNP motifs) family protein; FUNCTIONS IN: RNA binding, nucleotide binding, nucleic acid binding; INVOLVED IN: leaf senescence, cell death, ethylene biosynthetic process, defense response; LOCATED IN: nucleus; EXPRESSED IN: 22 plant structures; EXPRESSED DURING: 11 growth stages; CONTAINS InterPro DOMAIN/s: RNA recognition motif, RNP-1 (InterPro:IPR000504)…
28.1	DNA.synthesis/chromatin structure	cs7g27570	'(at2g13840 : 168.0) Polymerase/histidinol phosphatase-like; FUNCTIONS IN: DNA binding, DNA-directed DNA polymerase activity, catalytic activity; INVOLVED IN: DNA replication; LOCATED IN: cellular_component unknown; EXPRESSED IN: 22 plant structures; EXPRESSED DURING: 13 growth stages; CONTAINS InterPro DOMAIN/s: Polymerase/histidinol phosphatase-like (InterPro:IPR016195), Polymerase/histidinol p…
28.1	DNA.synthesis/chromatin structure	cs1g18840	'(at1g12700 : 413.0) ATP binding;nucleic acid binding;helicases; FUNCTIONS IN: helicase activity, nucleic acid binding, ATP binding; INVOLVED IN: biological_process unknown; EXPRESSED IN: embryo; EXPRESSED DURING: D bilateral stage; CONTAINS InterPro DOMAIN/s: Pentatricopeptide repeat (InterPro:IPR002885), DNA/RNA helicase, C-terminal (InterPro:IPR001650); BEST Arabidopsis thaliana protein match …
28.99	DNA.unspecified	cs4g11280	'(p08770|tra1_maize : 207.0) Putative AC transposase (ORFA) - Zea mays (Maize) & (at3g42170 : 165.0) transposase-like gene with conserved domains from the family of hAT transposases that includes hobo from Drosophila melanogaster, Activator (Ac) from maize, and Tam3 from snapdragon but lacks several amino acids known to be essential for Ac transposition5. The DAYSLEEPER gene lacks 8 bp duplicatio…
28.99	DNA.unspecified	cs5g15630	'(p08770|tra1_maize : 241.0) Putative AC transposase (ORFA) - Zea mays (Maize) & (at3g42170 : 187.0) transposase-like gene with conserved domains from the family of hAT transposases that includes hobo from Drosophila melanogaster, Activator (Ac) from maize, and Tam3 from snapdragon but lacks several amino acids known to be essential for Ac transposition5. The DAYSLEEPER gene lacks 8 bp duplicatio…
28.99	DNA.unspecified	cs6g06760	'(p08770|tra1_maize : 268.0) Putative AC transposase (ORFA) - Zea mays (Maize) & (at3g42170 : 219.0) transposase-like gene with conserved domains from the family of hAT transposases that includes hobo from Drosophila melanogaster, Activator (Ac) from maize, and Tam3 from snapdragon but lacks several amino acids known to be essential for Ac transposition5. The DAYSLEEPER gene lacks 8 bp duplicatio…
28.99	DNA.unspecified	orange1.1t05891	'(p03010|trac9_maize : 101.0) Putative AC9 transposase - Zea mays (Maize) & (at3g42170 : 89.7) transposase-like gene with conserved domains from the family of hAT transposases that includes hobo from Drosophila melanogaster, Activator (Ac) from maize, and Tam3 from snapdragon but lacks several amino acids known to be essential for Ac transposition5. The DAYSLEEPER gene lacks 8 bp duplications and…
29.2.1.1.1.2.10	protein.synthesis.ribosomal protein.prokaryotic.chloroplast.50S subunit.L10	cs7g27880	'(at5g13510 : 282.0) Ribosomal protein L10 family protein; FUNCTIONS IN: structural constituent of ribosome; INVOLVED IN: translation, ribosome biogenesis; LOCATED IN: cytosolic ribosome, ribosome, chloroplast, chloroplast stroma; EXPRESSED IN: 23 plant structures; EXPRESSED DURING: 14 growth stages; CONTAINS InterPro DOMAIN/s: Ribosomal protein L10 (InterPro:IPR001790); BEST Arabidopsis thaliana…
29.2.1.1.1.2.12	protein.synthesis.ribosomal protein.prokaryotic.chloroplast.50S subunit.L12	cs1g24650	'(at4g36420 : 145.0) Ribosomal protein L12 family protein; FUNCTIONS IN: structural constituent of ribosome; INVOLVED IN: translation; LOCATED IN: ribosome, intracellular, large ribosomal subunit; EXPRESSED IN: 21 plant structures; EXPRESSED DURING: 13 growth stages; CONTAINS InterPro DOMAIN/s: Ribosomal protein L7/L12 (InterPro:IPR000206), Ribosomal protein L12, chloroplast (InterPro:IPR015608),…
29.2.1.1.1.2.22	protein.synthesis.ribosomal protein.prokaryotic.chloroplast.50S subunit.L22	cs9g05510	'(q2vee1|rk22_soltu : 167.0) Chloroplast 50S ribosomal protein L22 - Solanum tuberosum (Potato) & (atcg00810 : 162.0) encodes a chloroplast ribosomal protein L22, a constituent of the large subunit of the ribosomal complex; ribosomal protein L22 (RPL22); FUNCTIONS IN: structural constituent of ribosome; INVOLVED IN: translation; LOCATED IN: plastid large ribosomal subunit, chloroplast; EXPRESSED …
29.2.1.2.1.27	protein.synthesis.ribosomal protein.eukaryotic.40S subunit.S27	cs7g08910	'(at2g47110 : 253.0) polyubiquitin gene; ubiquitin 6 (UBQ6); FUNCTIONS IN: structural constituent of ribosome; INVOLVED IN: protein ubiquitination involved in ubiquitin-dependent protein catabolic process, ubiquitin-dependent protein catabolic process; LOCATED IN: cytosolic small ribosomal subunit, intracellular; EXPRESSED IN: whole plant, male gametophyte, guard cell, pollen tube; EXPRESSED DURI…
29.2.2.1	protein.synthesis.ribosome biogenesis.export from nucleus	cs9g11490	'(at1g50920 : 917.0) Nucleolar GTP-binding protein; FUNCTIONS IN: GTP binding, nucleotide binding; LOCATED IN: membrane; EXPRESSED IN: 22 plant structures; EXPRESSED DURING: 13 growth stages; CONTAINS InterPro DOMAIN/s: GTP1/OBG (InterPro:IPR006073), Nucleolar GTP-binding 1 (InterPro:IPR010674), NOG, C-terminal (InterPro:IPR012973); BEST Arabidopsis thaliana protein match is: Nucleolar GTP-bindin…
29.2.2.2.2	protein.synthesis.ribosome biogenesis.Assembly factors.GTPases	cs6g12805	'(at1g06720 : 85.5) P-loop containing nucleoside triphosphate hydrolases superfamily protein; FUNCTIONS IN: GTP binding, GTPase activity; INVOLVED IN: ribosome biogenesis; LOCATED IN: nucleus; EXPRESSED IN: 21 plant structures; EXPRESSED DURING: 13 growth stages; CONTAINS InterPro DOMAIN/s: AARP2CN (InterPro:IPR012948), Protein synthesis factor, GTP-binding (InterPro:IPR000795), Protein of unknow…
29.2.2.3.99	protein.synthesis.ribosome biogenesis.Pre-rRNA processing and modifications.misc	cs6g12805	'(at1g06720 : 85.5) P-loop containing nucleoside triphosphate hydrolases superfamily protein; FUNCTIONS IN: GTP binding, GTPase activity; INVOLVED IN: ribosome biogenesis; LOCATED IN: nucleus; EXPRESSED IN: 21 plant structures; EXPRESSED DURING: 13 growth stages; CONTAINS InterPro DOMAIN/s: AARP2CN (InterPro:IPR012948), Protein synthesis factor, GTP-binding (InterPro:IPR000795), Protein of unknow…
29.2.3	protein.synthesis.initiation	cs2g05950	'(at4g20980 : 803.0) Eukaryotic translation initiation factor 3 subunit 7 (eIF-3); FUNCTIONS IN: translation initiation factor activity; INVOLVED IN: translational initiation; LOCATED IN: chloroplast; EXPRESSED IN: 22 plant structures; EXPRESSED DURING: 13 growth stages; CONTAINS InterPro DOMAIN/s: Eukaryotic translation initiation factor 3, subunit 7 (InterPro:IPR007783); BEST Arabidopsis thalia…
29.2.3	protein.synthesis.initiation	cs2g20280	'(at2g04520 : 200.0) Nucleic acid-binding, OB-fold-like protein; FUNCTIONS IN: RNA binding, translation initiation factor activity; INVOLVED IN: translational initiation; LOCATED IN: cellular_component unknown; EXPRESSED IN: 24 plant structures; EXPRESSED DURING: 15 growth stages; CONTAINS InterPro DOMAIN/s: Nucleic acid-binding, OB-fold-like (InterPro:IPR016027), Nucleic acid-binding, OB-fold (I…
29.2.5	protein.synthesis.release	cs8g12090	'(at3g26618 : 755.0) eukaryotic release factor 1-3 (ERF1-3); FUNCTIONS IN: translation release factor activity; INVOLVED IN: translational termination; LOCATED IN: cytoplasm; EXPRESSED IN: male gametophyte, leaf, pollen tube; EXPRESSED DURING: M germinated pollen stage; CONTAINS InterPro DOMAIN/s: eRF1 domain 2 (InterPro:IPR005141), eRF1 domain 3 (InterPro:IPR005142), eRF1 domain 1 (InterPro:IPR0…
29.2.5	protein.synthesis.release	orange1.1t06044	(at1g33330 : 114.0) Class I peptide chain release factor; FUNCTIONS IN: translation release factor activity; INVOLVED IN: translational termination; LOCATED IN: chloroplast; EXPRESSED IN: 24 plant structures; EXPRESSED DURING: 15 growth stages; CONTAINS InterPro DOMAIN/s: Class I peptide chain release factor (InterPro:IPR000352); BEST Arabidopsis thaliana protein match is: Peptide chain release f…
29.3.1	protein.targeting.nucleus	cs3g11020	'(at4g16143 : 591.0) Protein interacts with Agrobacterium proteins VirD2 and VirE2. Is not individually essential for Agrobacterium-mediated root transformation, but when overexpressed can rescue the impa-4 decreased transformation susceptibility phenotype.; importin alpha isoform 2 (IMPA-2); FUNCTIONS IN: protein transporter activity, binding; INVOLVED IN: intracellular protein transport, protei…
29.3.1	protein.targeting.nucleus	orange1.1t00507	'(at2g46520 : 1433.0) cellular apoptosis susceptibility protein, putative / importin-alpha re-exporter, putative; FUNCTIONS IN: protein transporter activity, importin-alpha export receptor activity, binding; INVOLVED IN: intracellular protein transport, cell proliferation, protein import into nucleus, docking; LOCATED IN: nucleus, nuclear pore, membrane, cytoplasm; EXPRESSED IN: 24 plant structur…
29.3.3	protein.targeting.chloroplast	cs8g12230	'(at2g16640 : 1062.0) multimeric translocon complex in the outer envelope membrane 132 (TOC132); FUNCTIONS IN: transmembrane receptor activity; INVOLVED IN: protein targeting to chloroplast; LOCATED IN: chloroplast outer membrane, membrane; EXPRESSED IN: 24 plant structures; EXPRESSED DURING: 13 growth stages; CONTAINS InterPro DOMAIN/s: Chloroplast protein import component Toc86/159 (InterPro:IP…
29.3.4.3	protein.targeting.secretory pathway.vacuole	cs2g06750	'(at4g05000 : 325.0) vacuolar protein sorting-associated protein 28 homolog 1 (VPS28-1); CONTAINS InterPro DOMAIN/s: Vacuolar protein sorting-associated, VPS28, N-terminal (InterPro:IPR017898), Vacuolar protein sorting-associated, VPS28, C-terminal (InterPro:IPR017899), Vacuolar protein sorting-associated, VPS28 (InterPro:IPR007143); BEST Arabidopsis thaliana protein match is: vacuolar protein so…
29.3.4.99	protein.targeting.secretory pathway.unspecified	cs2g06750	'(at4g05000 : 325.0) vacuolar protein sorting-associated protein 28 homolog 1 (VPS28-1); CONTAINS InterPro DOMAIN/s: Vacuolar protein sorting-associated, VPS28, N-terminal (InterPro:IPR017898), Vacuolar protein sorting-associated, VPS28, C-terminal (InterPro:IPR017899), Vacuolar protein sorting-associated, VPS28 (InterPro:IPR007143); BEST Arabidopsis thaliana protein match is: vacuolar protein so…
29.4	protein.postranslational modification	cs2g04710	'(at4g18700 : 688.0) Encodes CBL-interacting protein kinase 12 (CIPK12).; CBL-interacting protein kinase 12 (CIPK12); FUNCTIONS IN: protein serine/threonine kinase activity, protein kinase activity, kinase activity, ATP binding; INVOLVED IN: signal transduction, protein amino acid phosphorylation; EXPRESSED IN: 24 plant structures; EXPRESSED DURING: 15 growth stages; CONTAINS InterPro DOMAIN/s: P…
29.4	protein.postranslational modification	cs2g22490	'(at2g19130 : 352.0) S-locus lectin protein kinase family protein; FUNCTIONS IN: protein serine/threonine kinase activity, sugar binding, protein kinase activity, ATP binding; INVOLVED IN: protein amino acid phosphorylation, recognition of pollen; LOCATED IN: endomembrane system; EXPRESSED IN: 19 plant structures; EXPRESSED DURING: 13 growth stages; CONTAINS InterPro DOMAIN/s: Curculin-like (mann…
29.4	protein.postranslational modification	cs7g24900	'(at3g57120 : 350.0) Protein kinase superfamily protein; FUNCTIONS IN: protein kinase activity, kinase activity, ATP binding; INVOLVED IN: protein amino acid phosphorylation; LOCATED IN: cellular_component unknown; EXPRESSED IN: 17 plant structures; EXPRESSED DURING: 11 growth stages; CONTAINS InterPro DOMAIN/s: Protein kinase, catalytic domain (InterPro:IPR000719), Serine/threonine-protein kinas…
29.4	protein.postranslational modification	cs1g14860	'(at3g16030 : 171.0) CALLUS EXPRESSION OF RBCS 101 (CES101); FUNCTIONS IN: in 6 functions; INVOLVED IN: protein amino acid phosphorylation; LOCATED IN: endomembrane system; EXPRESSED IN: 21 plant structures; EXPRESSED DURING: 13 growth stages; CONTAINS InterPro DOMAIN/s: Curculin-like (mannose-binding) lectin (InterPro:IPR001480), PAN-2 domain (InterPro:IPR013227), Apple-like (InterPro:IPR003609)…
29.4	protein.postranslational modification	orange1.1t01070	'(at5g65600 : 86.7) Concanavalin A-like lectin protein kinase family protein; FUNCTIONS IN: kinase activity; INVOLVED IN: protein amino acid phosphorylation; LOCATED IN: endomembrane system; EXPRESSED IN: stem; CONTAINS InterPro DOMAIN/s: Legume lectin, beta chain (InterPro:IPR001220), Protein kinase, ATP binding site (InterPro:IPR017441), Serine/threonine-protein kinase-like domain (InterPro:IPR…
29.4.1.58	protein.postranslational modification.kinase.receptor like cytoplasmatic kinase VIII	orange1.1t06003	'(at3g59350 : 135.0) Protein kinase superfamily protein; FUNCTIONS IN: protein tyrosine kinase activity, protein kinase activity, kinase activity, ATP binding; INVOLVED IN: protein amino acid phosphorylation; LOCATED IN: plasma membrane; EXPRESSED IN: 24 plant structures; EXPRESSED DURING: 15 growth stages; CONTAINS InterPro DOMAIN/s: Protein kinase, ATP binding site (InterPro:IPR017441), Protein…
29.5.11	protein.degradation.ubiquitin	cs7g08910	'(at2g47110 : 253.0) polyubiquitin gene; ubiquitin 6 (UBQ6); FUNCTIONS IN: structural constituent of ribosome; INVOLVED IN: protein ubiquitination involved in ubiquitin-dependent protein catabolic process, ubiquitin-dependent protein catabolic process; LOCATED IN: cytosolic small ribosomal subunit, intracellular; EXPRESSED IN: whole plant, male gametophyte, guard cell, pollen tube; EXPRESSED DURI…
29.5.11.4.3.2	protein.degradation.ubiquitin.E3.SCF.FBOX	cs4g19430	'(at5g23340 : 115.0) RNI-like superfamily protein; CONTAINS InterPro DOMAIN/s: Leucine-rich repeat, cysteine-containing subtype (InterPro:IPR006553); BEST Arabidopsis thaliana protein match is: F-box/RNI-like superfamily protein (TAIR:AT4G15475.1); Has 1807 Blast hits to 1807 proteins in 277 species: Archae - 0; Bacteria - 0; Metazoa - 736; Fungi - 347; Plants - 385; Viruses - 0; Other Eukaryotes…
29.5.11.4.3.2	protein.degradation.ubiquitin.E3.SCF.FBOX	cs2g08070	'(at5g46170 : 495.0) F-box family protein; CONTAINS InterPro DOMAIN/s: F-box domain, Skp2-like (InterPro:IPR022364); BEST Arabidopsis thaliana protein match is: F-box family protein (TAIR:AT4G18380.2); Has 1807 Blast hits to 1807 proteins in 277 species: Archae - 0; Bacteria - 0; Metazoa - 736; Fungi - 347; Plants - 385; Viruses - 0; Other Eukaryotes - 339 (source: NCBI BLink). & (reliability: 99…
29.5.11.4.3.2	protein.degradation.ubiquitin.E3.SCF.FBOX	cs2g18440	(at3g07550 : 493.0) RNI-like superfamily protein; BEST Arabidopsis thaliana protein match is: RNI-like superfamily protein (TAIR:AT5G23340.1); Has 6516 Blast hits to 2862 proteins in 227 species: Archae - 0; Bacteria - 210; Metazoa - 2727; Fungi - 707; Plants - 2248; Viruses - 0; Other Eukaryotes - 624 (source: NCBI BLink). & (reliability: 986.0) & (original description: no original description)
29.5.11.4.3.2	protein.degradation.ubiquitin.E3.SCF.FBOX	cs2g19990	'(at3g07870 : 483.0) F-box and associated interaction domains-containing protein; CONTAINS InterPro DOMAIN/s: F-box domain, cyclin-like (InterPro:IPR001810), F-box domain, Skp2-like (InterPro:IPR022364), F-box associated domain, type 3 (InterPro:IPR013187), F-box associated interaction domain (InterPro:IPR017451); BEST Arabidopsis thaliana protein match is: F-box and associated interaction domain…
29.5.11.4.3.2	protein.degradation.ubiquitin.E3.SCF.FBOX	cs5g04060	'(at1g74510 : 514.0) Galactose oxidase/kelch repeat superfamily protein; CONTAINS InterPro DOMAIN/s: F-box domain, cyclin-like (InterPro:IPR001810), Galactose oxidase/kelch, beta-propeller (InterPro:IPR011043), Kelch repeat type 1 (InterPro:IPR006652), Kelch related (InterPro:IPR013089), Kelch-type beta propeller (InterPro:IPR015915); BEST Arabidopsis thaliana protein match is: Galactose oxidase/…
29.5.11.4.3.2	protein.degradation.ubiquitin.E3.SCF.FBOX	cs7g14590	'(at4g12560 : 177.0) Encodes CPR30 (Constitutive Expresser of PR Genes 30), a F-Box protein that functions as a negative regulator of defense response.; CONSTITUTIVE EXPRESSER OF PR GENES 30 (CPR30); FUNCTIONS IN: molecular_function unknown; INVOLVED IN: negative regulation of defense response; LOCATED IN: nucleus, cytoplasm; EXPRESSED IN: 8 plant structures; CONTAINS InterPro DOMAIN/s: F-box dom…
29.5.11.4.3.2	protein.degradation.ubiquitin.E3.SCF.FBOX	cs6g10210	'(at2g26860 : 130.0) FBD, F-box and Leucine Rich Repeat domains containing protein; CONTAINS InterPro DOMAIN/s: F-box domain, cyclin-like (InterPro:IPR001810), F-box domain, Skp2-like (InterPro:IPR022364), Leucine-rich repeat 2 (InterPro:IPR013101); BEST Arabidopsis thaliana protein match is: F-box/RNI-like superfamily protein (TAIR:AT5G60610.1); Has 35333 Blast hits to 34131 proteins in 2444 spe…
29.5.11.4.3.2	protein.degradation.ubiquitin.E3.SCF.FBOX	cs8g04750	'(at3g23880 : 85.1) F-box and associated interaction domains-containing protein; FUNCTIONS IN: molecular_function unknown; INVOLVED IN: biological_process unknown; LOCATED IN: nucleus; EXPRESSED IN: 16 plant structures; EXPRESSED DURING: 10 growth stages; CONTAINS InterPro DOMAIN/s: F-box domain, cyclin-like (InterPro:IPR001810), F-box domain, Skp2-like (InterPro:IPR022364), F-box associated doma…
29.5.11.4.3.2	protein.degradation.ubiquitin.E3.SCF.FBOX	cs8g04770	'(at3g06240 : 84.0) F-box family protein; CONTAINS InterPro DOMAIN/s: F-box domain, cyclin-like (InterPro:IPR001810), F-box domain, Skp2-like (InterPro:IPR022364), F-box associated domain, type 1 (InterPro:IPR006527), F-box associated interaction domain (InterPro:IPR017451); BEST Arabidopsis thaliana protein match is: F-box and associated interaction domains-containing protein (TAIR:AT4G12560.2);…
29.5.11.4.3.2	protein.degradation.ubiquitin.E3.SCF.FBOX	cs8g14670	'(at4g12560 : 173.0) Encodes CPR30 (Constitutive Expresser of PR Genes 30), a F-Box protein that functions as a negative regulator of defense response.; CONSTITUTIVE EXPRESSER OF PR GENES 30 (CPR30); FUNCTIONS IN: molecular_function unknown; INVOLVED IN: negative regulation of defense response; LOCATED IN: nucleus, cytoplasm; EXPRESSED IN: 8 plant structures; CONTAINS InterPro DOMAIN/s: F-box dom…
29.5.11.4.3.2	protein.degradation.ubiquitin.E3.SCF.FBOX	orange1.1t04597	'(at3g07870 : 278.0) F-box and associated interaction domains-containing protein; CONTAINS InterPro DOMAIN/s: F-box domain, cyclin-like (InterPro:IPR001810), F-box domain, Skp2-like (InterPro:IPR022364), F-box associated domain, type 3 (InterPro:IPR013187), F-box associated interaction domain (InterPro:IPR017451); BEST Arabidopsis thaliana protein match is: F-box and associated interaction domain…
30.2.12	signalling.receptor kinases.leucine rich repeat XII	cs7g24680	'(at3g47110 : 603.0) Leucine-rich repeat protein kinase family protein; FUNCTIONS IN: protein serine/threonine kinase activity, kinase activity, ATP binding; INVOLVED IN: transmembrane receptor protein tyrosine kinase signaling pathway, protein amino acid phosphorylation; LOCATED IN: endomembrane system; CONTAINS InterPro DOMAIN/s: Protein kinase, ATP binding site (InterPro:IPR017441), Protein ki…
30.2.16	signalling.receptor kinases.Catharanthus roseus-like RLK1	cs8g17720	'(at3g46290 : 1043.0) Encodes HERCULES1 (HERK1), a receptor kinase regulated by Brassinosteroids and required for cell elongation during vegetative growth.; hercules receptor kinase 1 (HERK1); FUNCTIONS IN: protein kinase activity, kinase activity; INVOLVED IN: brassinosteroid mediated signaling pathway, post-embryonic development, response to brassinosteroid stimulus, unidimensional cell growth,…
30.2.17	signalling.receptor kinases.DUF 26	cs9g10950	'(at4g23160 : 164.0) Encodes a cysteine-rich receptor-like protein kinase.; cysteine-rich RLK (RECEPTOR-like protein kinase) 8 (CRK8); FUNCTIONS IN: kinase activity; INVOLVED IN: protein amino acid phosphorylation; CONTAINS InterPro DOMAIN/s: Protein kinase, ATP binding site (InterPro:IPR017441), Reverse transcriptase, RNA-dependent DNA polymerase (InterPro:IPR013103), Serine/threonine-protein ki…
30.2.17	signalling.receptor kinases.DUF 26	orange1.1t05848	'(gnl|cdd|68872 : 270.0) no description available & (p10978|polx_tobac : 263.0) Retrovirus-related Pol polyprotein from transposon TNT 1-94 [Includes: Protease (EC 3.4.23.-); Reverse transcriptase (EC 2.7.7.49); Endonuclease] - Nicotiana tabacum (Common tobacco) & (at4g23160 : 219.0) Encodes a cysteine-rich receptor-like protein kinase.; cysteine-rich RLK (RECEPTOR-like protein kinase) 8 (CRK8); …
30.2.17	signalling.receptor kinases.DUF 26	orange1.1t05854	'(at4g23160 : 300.0) Encodes a cysteine-rich receptor-like protein kinase.; cysteine-rich RLK (RECEPTOR-like protein kinase) 8 (CRK8); FUNCTIONS IN: kinase activity; INVOLVED IN: protein amino acid phosphorylation; CONTAINS InterPro DOMAIN/s: Protein kinase, ATP binding site (InterPro:IPR017441), Reverse transcriptase, RNA-dependent DNA polymerase (InterPro:IPR013103), Serine/threonine-protein ki…
30.2.19	signalling.receptor kinases.legume-lectin	orange1.1t01070	'(at5g65600 : 86.7) Concanavalin A-like lectin protein kinase family protein; FUNCTIONS IN: kinase activity; INVOLVED IN: protein amino acid phosphorylation; LOCATED IN: endomembrane system; EXPRESSED IN: stem; CONTAINS InterPro DOMAIN/s: Legume lectin, beta chain (InterPro:IPR001220), Protein kinase, ATP binding site (InterPro:IPR017441), Serine/threonine-protein kinase-like domain (InterPro:IPR…
30.2.99	signalling.receptor kinases.misc	cs2g14640	'(at3g02130 : 796.0) receptor-like protein kinase 2 (RPK2); FUNCTIONS IN: protein serine/threonine kinase activity, kinase activity, ATP binding; INVOLVED IN: lignin metabolic process, protein amino acid phosphorylation, transmembrane receptor protein tyrosine kinase signaling pathway, pollen maturation, anther dehiscence; LOCATED IN: plasma membrane; EXPRESSED IN: 28 plant structures; EXPRESSED …
30.2.99	signalling.receptor kinases.misc	orange1.1t02924	'(at2g34930 : 163.0) disease resistance family protein / LRR family protein; INVOLVED IN: signal transduction, defense response to fungus, defense response; LOCATED IN: cell wall; EXPRESSED IN: 10 plant structures; EXPRESSED DURING: 7 growth stages; CONTAINS InterPro DOMAIN/s: Leucine-rich repeat-containing N-terminal domain, type 2 (InterPro:IPR013210), Leucine-rich repeat (InterPro:IPR001611); …
30.3	signalling.calcium	cs7g02570	'(at2g38800 : 146.0) Plant calmodulin-binding protein-related; CONTAINS InterPro DOMAIN/s: Calmodulin-binding protein, plant (InterPro:IPR012417); BEST Arabidopsis thaliana protein match is: Plant calmodulin-binding protein-related (TAIR:AT3G54570.1); Has 4321 Blast hits to 2381 proteins in 392 species: Archae - 26; Bacteria - 2334; Metazoa - 540; Fungi - 255; Plants - 198; Viruses - 28; Other Eu…
30.5	signalling.G-proteins	cs4g13910	'(at1g55190 : 95.1) PRA7; INVOLVED IN: vesicle-mediated transport; LOCATED IN: endoplasmic reticulum, plasma membrane; EXPRESSED IN: 25 plant structures; EXPRESSED DURING: 15 growth stages; CONTAINS InterPro DOMAIN/s: Prenylated rab acceptor PRA1 (InterPro:IPR004895); BEST Arabidopsis thaliana protein match is: PRA1 (Prenylated rab acceptor) family protein (TAIR:AT3G13720.1); Has 523 Blast hits t…
30.5	signalling.G-proteins	cs5g30270	(at1g08770 : 130.0) prenylated RAB acceptor 1.E (PRA1.E); CONTAINS InterPro DOMAIN/s: Prenylated rab acceptor PRA1 (InterPro:IPR004895); BEST Arabidopsis thaliana protein match is: PRA1 (Prenylated rab acceptor) family protein (TAIR:AT1G55190.1); Has 522 Blast hits to 522 proteins in 132 species: Archae - 0; Bacteria - 0; Metazoa - 107; Fungi - 87; Plants - 296; Viruses - 0; Other Eukaryotes - 32…
30.5	signalling.G-proteins	cs7g30390	(at3g56110 : 184.0) prenylated RAB acceptor 1.B1 (PRA1.B1); CONTAINS InterPro DOMAIN/s: Prenylated rab acceptor PRA1 (InterPro:IPR004895); BEST Arabidopsis thaliana protein match is: prenylated RAB acceptor 1.B2 (TAIR:AT2G40380.1). & (reliability: 368.0) & (original description: no original description)
30.5	signalling.G-proteins	cs9g11490	'(at1g50920 : 917.0) Nucleolar GTP-binding protein; FUNCTIONS IN: GTP binding, nucleotide binding; LOCATED IN: membrane; EXPRESSED IN: 22 plant structures; EXPRESSED DURING: 13 growth stages; CONTAINS InterPro DOMAIN/s: GTP1/OBG (InterPro:IPR006073), Nucleolar GTP-binding 1 (InterPro:IPR010674), NOG, C-terminal (InterPro:IPR012973); BEST Arabidopsis thaliana protein match is: Nucleolar GTP-bindin…
30.9	signalling.lipids	cs7g31250	'(at5g05710 : 251.0) Pleckstrin homology (PH) domain superfamily protein; CONTAINS InterPro DOMAIN/s: Pleckstrin homology-type (InterPro:IPR011993), Pleckstrin homology (InterPro:IPR001849); BEST Arabidopsis thaliana protein match is: pleckstrin homologue 1 (TAIR:AT2G29700.1); Has 1807 Blast hits to 1807 proteins in 277 species: Archae - 0; Bacteria - 0; Metazoa - 736; Fungi - 347; Plants - 385; …
30.11	signalling.light	cs2g24320	'(at4g38180 : 382.0) FAR1-related sequence 5 (FRS5); FUNCTIONS IN: zinc ion binding; INVOLVED IN: response to red or far red light; LOCATED IN: cellular_component unknown; EXPRESSED IN: 22 plant structures; EXPRESSED DURING: 13 growth stages; CONTAINS InterPro DOMAIN/s: MULE transposase, conserved domain (InterPro:IPR018289), Transcription factor, FAR1-related (InterPro:IPR004330), Zinc finger, P…
30.11	signalling.light	cs7g31110	'(at2g40080 : 108.0) Encodes a novel nuclear 111 amino-acid phytochrome-regulated component of a negative feedback loop involving the circadian clock central oscillator components CCA1 and LHY. ELF4 is necessary for light-induced expression of both CCA1 and LHY, and conversely, CCA1 and LHY act negatively on light-induced ELF4 expression. ELF4 promotes clock accuracy and is required for sustained…
30.11	signalling.light	cs3g21100	'(at4g15090 : 368.0) Encodes a nuclear localized protein involved in far red light response signaling. Loss of function mutants are defective in far red light responses. Interacts with homologous gene FHY3.; FAR-RED IMPAIRED RESPONSE 1 (FAR1); CONTAINS InterPro DOMAIN/s: MULE transposase, conserved domain (InterPro:IPR018289), Zinc finger, PMZ-type (InterPro:IPR006564), Transcription factor, FAR1…
30.11	signalling.light	orange1.1t04214	'(at4g15090 : 112.0) Encodes a nuclear localized protein involved in far red light response signaling. Loss of function mutants are defective in far red light responses. Interacts with homologous gene FHY3.; FAR-RED IMPAIRED RESPONSE 1 (FAR1); CONTAINS InterPro DOMAIN/s: MULE transposase, conserved domain (InterPro:IPR018289), Zinc finger, PMZ-type (InterPro:IPR006564), Transcription factor, FAR1…
31.1	cell.organisation	cs7g17050	'(at1g06530 : 106.0) Tropomyosin-related; LOCATED IN: mitochondrion, plasma membrane, plastid; EXPRESSED IN: 25 plant structures; EXPRESSED DURING: 14 growth stages; BEST Arabidopsis thaliana protein match is: Tropomyosin-related (TAIR:AT3G58840.2); Has 146608 Blast hits to 68961 proteins in 3334 species: Archae - 2609; Bacteria - 25073; Metazoa - 65463; Fungi - 13367; Plants - 8726; Viruses - 55…
31.1	cell.organisation	orange1.1t04411	'(at2g21950 : 415.0) Encodes an SKP1 interacting partner (SKIP6).; SKP1 interacting partner 6 (SKIP6); CONTAINS InterPro DOMAIN/s: Galactose oxidase/kelch, beta-propeller (InterPro:IPR011043), Kelch repeat type 1 (InterPro:IPR006652), Kelch related (InterPro:IPR013089), Kelch-type beta propeller (InterPro:IPR015915); BEST Arabidopsis thaliana protein match is: Galactose oxidase/kelch repeat super…
31.2	cell.division	cs6g08770	'(at3g11450 : 664.0) DnaJ domain ;Myb-like DNA-binding domain; FUNCTIONS IN: heat shock protein binding, DNA binding; INVOLVED IN: protein folding; LOCATED IN: cellular_component unknown; EXPRESSED IN: 24 plant structures; EXPRESSED DURING: 13 growth stages; CONTAINS InterPro DOMAIN/s: Molecular chaperone, heat shock protein, Hsp40, DnaJ (InterPro:IPR015609), Heat shock protein DnaJ, N-terminal (…
31.2	cell.division	cs1g06915	'(at3g15430 : 183.0) Regulator of chromosome condensation (RCC1) family protein; CONTAINS InterPro DOMAIN/s: Regulator of chromosome condensation/beta-lactamase-inhibitor protein II (InterPro:IPR009091), Regulator of chromosome condensation, RCC1 (InterPro:IPR000408); BEST Arabidopsis thaliana protein match is: Regulator of chromosome condensation (RCC1) family protein (TAIR:AT3G26100.2); Has 353…
31.3	cell.cycle	cs7g05060	'(at5g41770 : 291.0) crooked neck protein, putative / cell cycle protein, putative; FUNCTIONS IN: binding; INVOLVED IN: RNA processing; LOCATED IN: intracellular; EXPRESSED IN: 22 plant structures; EXPRESSED DURING: 13 growth stages; CONTAINS InterPro DOMAIN/s: Tetratricopeptide-like helical (InterPro:IPR011990), RNA-processing protein, HAT helix (InterPro:IPR003107), Tetratricopeptide repeat-con…
31.4	cell.vesicle transport	cs4g13910	'(at1g55190 : 95.1) PRA7; INVOLVED IN: vesicle-mediated transport; LOCATED IN: endoplasmic reticulum, plasma membrane; EXPRESSED IN: 25 plant structures; EXPRESSED DURING: 15 growth stages; CONTAINS InterPro DOMAIN/s: Prenylated rab acceptor PRA1 (InterPro:IPR004895); BEST Arabidopsis thaliana protein match is: PRA1 (Prenylated rab acceptor) family protein (TAIR:AT3G13720.1); Has 523 Blast hits t…
31.4	cell.vesicle transport	cs5g33340	'(at4g02350 : 1180.0) Encodes a member of the exocyst complex gene family. The exocyst is a protein complex involved in tethering vesicles to the plasma membrane during regulated or polarized secretion.; exocyst complex component sec15B (SEC15B); FUNCTIONS IN: molecular_function unknown; INVOLVED IN: pollen germination, pollen tube growth; LOCATED IN: cytosol, plasma membrane, membrane, exocyst; …
31.4	cell.vesicle transport	cs7g30390	(at3g56110 : 184.0) prenylated RAB acceptor 1.B1 (PRA1.B1); CONTAINS InterPro DOMAIN/s: Prenylated rab acceptor PRA1 (InterPro:IPR004895); BEST Arabidopsis thaliana protein match is: prenylated RAB acceptor 1.B2 (TAIR:AT2G40380.1). & (reliability: 368.0) & (original description: no original description)
33.2	development.late embryogenesis abundant	cs5g33290	'(p32292|arg2_phaau : 89.7) Indole-3-acetic acid-induced protein ARG2 - Phaseolus aureus (Mung bean) (Vigna radiata) & (at4g02380 : 81.3) Encodes AtLEA5 (late embryogenesis abundant like protein). Also known as SENESCENCE-ASSOCIATED GENE 21 (SAG21). Has a role on oxidative stress tolerance. mRNA levels are elevated in response to various stresses.; senescence-associated gene 21 (SAG21); CONTAINS …
33.99	development.unspecified	cs7g32390	(at1g07530 : 634.0) Encodes a member of the GRAS family of transcription factors. The protein interacts with the TGA2 transcription factor and affects the transcription of stress-responsive genes. The protein is found in the nucleus and is also exported to the cytoplasm.; SCARECROW-like 14 (SCL14); CONTAINS InterPro DOMAIN/s: Transcription factor GRAS (InterPro:IPR005202); BEST Arabidopsis thalia…
33.99	development.unspecified	cs3g06740	'(at4g24220 : 344.0) encodes a novel protein containing mammalian death domain involved in programmed cell death. Gene is expressed in vascular system and mutants carrying dominant mutation in the gene have defective vascular patterning. Gene expression is induced specifically by wounding.; VEIN PATTERNING 1 (VEP1); FUNCTIONS IN: binding, catalytic activity; INVOLVED IN: xylem and phloem pattern …
33.99	development.unspecified	cs6g06570	(at2g37650 : 737.0) GRAS family transcription factor; CONTAINS InterPro DOMAIN/s: Transcription factor GRAS (InterPro:IPR005202); BEST Arabidopsis thaliana protein match is: SCARECROW-like 14 (TAIR:AT1G07530.1); Has 2417 Blast hits to 2350 proteins in 288 species: Archae - 0; Bacteria - 4; Metazoa - 2; Fungi - 0; Plants - 2410; Viruses - 0; Other Eukaryotes - 1 (source: NCBI BLink). & (q8gve1|cig…
33.99	development.unspecified	cs1g11350	'(at1g80530 : 341.0) Major facilitator superfamily protein; FUNCTIONS IN: molecular_function unknown; INVOLVED IN: response to karrikin; LOCATED IN: nucleus; EXPRESSED IN: 23 plant structures; EXPRESSED DURING: 13 growth stages; CONTAINS InterPro DOMAIN/s: Nodulin-like (InterPro:IPR010658), Major facilitator superfamily, general substrate transporter (InterPro:IPR016196); BEST Arabidopsis thalian…
33.99	development.unspecified	cs8g18700	(at1g07530 : 666.0) Encodes a member of the GRAS family of transcription factors. The protein interacts with the TGA2 transcription factor and affects the transcription of stress-responsive genes. The protein is found in the nucleus and is also exported to the cytoplasm.; SCARECROW-like 14 (SCL14); CONTAINS InterPro DOMAIN/s: Transcription factor GRAS (InterPro:IPR005202); BEST Arabidopsis thalia…
33.99	development.unspecified	orange1.1t01093	'(at3g18110 : 1566.0) embryo defective 1270 (EMB1270); INVOLVED IN: embryo development ending in seed dormancy; LOCATED IN: chloroplast; EXPRESSED IN: 21 plant structures; EXPRESSED DURING: 13 growth stages; CONTAINS InterPro DOMAIN/s: Pentatricopeptide repeat (InterPro:IPR002885); BEST Arabidopsis thaliana protein match is: proton gradient regulation 3 (TAIR:AT4G31850.1); Has 86684 Blast hits to…
33.99	development.unspecified	cs4g13416	'(at2g27880 : 81.3) ARGONAUTE 5 (AGO5); FUNCTIONS IN: nucleic acid binding; INVOLVED IN: biological_process unknown; LOCATED IN: cellular_component unknown; EXPRESSED IN: 10 plant structures; EXPRESSED DURING: 6 growth stages; CONTAINS InterPro DOMAIN/s: Domain of unknown function DUF1785 (InterPro:IPR014811), Stem cell self-renewal protein Piwi (InterPro:IPR003165), Polynucleotidyl transferase, …
33.99	development.unspecified	orange1.1t05962	(at3g18110 : 243.0) embryo defective 1270 (EMB1270); INVOLVED IN: embryo development ending in seed dormancy; LOCATED IN: chloroplast; EXPRESSED IN: 21 plant structures; EXPRESSED DURING: 13 growth stages; CONTAINS InterPro DOMAIN/s: Pentatricopeptide repeat (InterPro:IPR002885); BEST Arabidopsis thaliana protein match is: proton gradient regulation 3 (TAIR:AT4G31850.1); Has 86684 Blast hits to 1…
34.2	transport.sugars	cs2g07620	'(at1g61790 : 451.0) Oligosaccharyltransferase complex/magnesium transporter family protein; FUNCTIONS IN: oligosaccharide transmembrane transporter activity; INVOLVED IN: biological_process unknown; LOCATED IN: endoplasmic reticulum, plasma membrane, chloroplast; EXPRESSED IN: 26 plant structures; EXPRESSED DURING: 15 growth stages; CONTAINS InterPro DOMAIN/s: Magnesium transporter protein 1 (In…
34.3	transport.amino acids	cs3g10160	'(at1g31830 : 496.0) Amino acid permease family protein; FUNCTIONS IN: cationic amino acid transmembrane transporter activity; INVOLVED IN: transport, amino acid transport, transmembrane transport; LOCATED IN: membrane; EXPRESSED IN: 24 plant structures; EXPRESSED DURING: 15 growth stages; CONTAINS InterPro DOMAIN/s: Amino acid/polyamine transporter I (InterPro:IPR002293), Amino acid permease dom…
34.3	transport.amino acids	cs3g10170	'(at1g31830 : 498.0) Amino acid permease family protein; FUNCTIONS IN: cationic amino acid transmembrane transporter activity; INVOLVED IN: transport, amino acid transport, transmembrane transport; LOCATED IN: membrane; EXPRESSED IN: 24 plant structures; EXPRESSED DURING: 15 growth stages; CONTAINS InterPro DOMAIN/s: Amino acid/polyamine transporter I (InterPro:IPR002293), Amino acid permease dom…
34.3	transport.amino acids	orange1.1t01434	'(at1g80510 : 617.0) Encodes a close relative of the amino acid transporter ANT1 (AT3G11900).; Transmembrane amino acid transporter family protein; CONTAINS InterPro DOMAIN/s: Amino acid transporter, transmembrane (InterPro:IPR013057); BEST Arabidopsis thaliana protein match is: Transmembrane amino acid transporter family protein (TAIR:AT5G38820.1); Has 30201 Blast hits to 17322 proteins in 780 s…
34.8	transport.metabolite transporters at the envelope membrane	cs5g09840	'(at1g12500 : 456.0) Nucleotide-sugar transporter family protein; FUNCTIONS IN: organic anion transmembrane transporter activity; LOCATED IN: membrane; EXPRESSED IN: 22 plant structures; EXPRESSED DURING: 13 growth stages; CONTAINS InterPro DOMAIN/s: Protein of unknown function DUF6, transmembrane (InterPro:IPR000620), Protein of unknown function DUF250 (InterPro:IPR004853); BEST Arabidopsis thal…
34.12	transport.metal	cs8g19460	(at5g59030 : 132.0) encodes a putative copper transport protein that contains copper-binding motif and functionally complements in copper-transport defective yeast strains; copper transporter 1 (COPT1); CONTAINS InterPro DOMAIN/s: Ctr copper transporter (InterPro:IPR007274); BEST Arabidopsis thaliana protein match is: Ctr copper transporter family (TAIR:AT2G26975.1); Has 1807 Blast hits to 1807 p…
34.19.4	transport.Major Intrinsic Proteins.SIP	cs3g01900	'(at5g18290 : 181.0) Belongs to a family of plant aquaporins.Similar to yeast and radish aquaporins. Located on ER; SIP1;2; FUNCTIONS IN: water channel activity; INVOLVED IN: transport; LOCATED IN: endoplasmic reticulum; EXPRESSED IN: 9 plant structures; EXPRESSED DURING: LP.04 four leaves visible, 4 anthesis, C globular stage, petal differentiation and expansion stage; CONTAINS InterPro DOMAIN/s…
34.21	transport.calcium	cs8g18510	'(at2g28910 : 191.0) Encodes a CAX-interacting protein (CXIP4). The gene product is located in the nucleus of GFP-CXIP4-expressing yeast cells. When transiently expressed in the tobacco leaves, GFP-CXIP4 locates to the nucleus as well as in discrete areas of the cytoplasm (which do not overlap with mitochondria).; CAX interacting protein 4 (CXIP4); FUNCTIONS IN: zinc ion binding, nucleic acid bin…
35.1	not assigned.no ontology	cs4g03590	(at5g57370 : 100.0) unknown protein; CONTAINS InterPro DOMAIN/s: Protein of unknown function DUF1777 (InterPro:IPR013957); Has 30201 Blast hits to 17322 proteins in 780 species: Archae - 12; Bacteria - 1396; Metazoa - 17338; Fungi - 3422; Plants - 5037; Viruses - 0; Other Eukaryotes - 2996 (source: NCBI BLink). & (reliability: 200.0) & (original description: no original description)
35.1	not assigned.no ontology	cs4g15480	'(at2g19870 : 471.0) tRNA/rRNA methyltransferase (SpoU) family protein; FUNCTIONS IN: methyltransferase activity, RNA binding, RNA methyltransferase activity; INVOLVED IN: RNA processing; LOCATED IN: chloroplast; CONTAINS InterPro DOMAIN/s: tRNA/rRNA methyltransferase, SpoU (InterPro:IPR001537), RNA methyltransferase TrmH, group 3 (InterPro:IPR004441), RNA 2-O ribose methyltransferase, substrate …
35.1	not assigned.no ontology	cs5g11460	(at5g61220 : 86.7) LYR family of Fe/S cluster biogenesis protein; CONTAINS InterPro DOMAIN/s: Complex 1 LYR protein (InterPro:IPR008011); Has 1807 Blast hits to 1807 proteins in 277 species: Archae - 0; Bacteria - 0; Metazoa - 736; Fungi - 347; Plants - 385; Viruses - 0; Other Eukaryotes - 339 (source: NCBI BLink). & (reliability: 173.4) & (original description: no original description)
35.1	not assigned.no ontology	cs5g12060	(at5g08060 : 139.0) unknown protein; FUNCTIONS IN: molecular_function unknown; INVOLVED IN: biological_process unknown; LOCATED IN: mitochondrion; EXPRESSED IN: 24 plant structures; EXPRESSED DURING: 16 growth stages; Has 42 Blast hits to 42 proteins in 17 species: Archae - 0; Bacteria - 0; Metazoa - 0; Fungi - 0; Plants - 41; Viruses - 0; Other Eukaryotes - 1 (source: NCBI BLink). & (reliability…
35.1	not assigned.no ontology	cs7g05820	(at5g25280 : 198.0) serine-rich protein-related; BEST Arabidopsis thaliana protein match is: serine-rich protein-related (TAIR:AT5G11090.1); Has 1807 Blast hits to 1807 proteins in 277 species: Archae - 0; Bacteria - 0; Metazoa - 736; Fungi - 347; Plants - 385; Viruses - 0; Other Eukaryotes - 339 (source: NCBI BLink). & (reliability: 396.0) & (original description: no original description)
35.1	not assigned.no ontology	cs3g17980	(at1g78310 : 126.0) VQ motif-containing protein; LOCATED IN: chloroplast; EXPRESSED IN: 17 plant structures; EXPRESSED DURING: 10 growth stages; CONTAINS InterPro DOMAIN/s: VQ (InterPro:IPR008889); BEST Arabidopsis thaliana protein match is: VQ motif-containing protein (TAIR:AT2G35230.1); Has 2188 Blast hits to 1760 proteins in 229 species: Archae - 0; Bacteria - 55; Metazoa - 822; Fungi - 398; P…
35.1	not assigned.no ontology	cs6g02880	'(at3g24080 : 279.0) KRR1 family protein; FUNCTIONS IN: molecular_function unknown; INVOLVED IN: response to salt stress; LOCATED IN: cytosol; EXPRESSED IN: 23 plant structures; EXPRESSED DURING: 13 growth stages; CONTAINS InterPro DOMAIN/s: KRR1 interacting protein 1, subgroup (InterPro:IPR007851), KRR1 interacting protein 1 (InterPro:IPR018034); Has 30201 Blast hits to 17322 proteins in 780 spe…
35.1	not assigned.no ontology	cs6g16370	'(at5g45790 : 510.0) Ubiquitin carboxyl-terminal hydrolase family protein; EXPRESSED IN: 6 plant structures; EXPRESSED DURING: 4 anthesis, C globular stage, petal differentiation and expansion stage, E expanded cotyledon stage, D bilateral stage; CONTAINS InterPro DOMAIN/s: RNA recognition domain, plant (InterPro:IPR021099); BEST Arabidopsis thaliana protein match is: Ubiquitin carboxyl-terminal …
35.1	not assigned.no ontology	cs6g21800	(at5g39360 : 429.0) EID1-like 2 (EDL2); BEST Arabidopsis thaliana protein match is: EID1-like 1 (TAIR:AT5G15440.1); Has 126 Blast hits to 118 proteins in 17 species: Archae - 0; Bacteria - 0; Metazoa - 0; Fungi - 0; Plants - 126; Viruses - 0; Other Eukaryotes - 0 (source: NCBI BLink). & (reliability: 858.0) & (original description: no original description)
35.1	not assigned.no ontology	cs1g23660	'(at2g18630 : 376.0) Protein of unknown function (DUF677); INVOLVED IN: N-terminal protein myristoylation; LOCATED IN: plasma membrane, peroxisome, cytoplasm; EXPRESSED IN: 22 plant structures; EXPRESSED DURING: 13 growth stages; CONTAINS InterPro DOMAIN/s: Protein of unknown function DUF677 (InterPro:IPR007749); BEST Arabidopsis thaliana protein match is: Protein of unknown function (DUF677) (TA…
35.1	not assigned.no ontology	orange1.1t02210	'(at5g06660 : 271.0) FUNCTIONS IN: molecular_function unknown; INVOLVED IN: biological_process unknown; LOCATED IN: endomembrane system; EXPRESSED IN: 22 plant structures; EXPRESSED DURING: 13 growth stages; CONTAINS InterPro DOMAIN/s: Protein of unknown function DUF106, transmembrane (InterPro:IPR002809), Uncharacterised conserved protein UCP023322, transmembrane eukaryotic (InterPro:IPR008559);…
35.1.3	not assigned.no ontology.armadillo/beta-catenin repeat family protein	cs2g20620	'(at2g05810 : 521.0) ARM repeat superfamily protein; FUNCTIONS IN: binding; LOCATED IN: cellular_component unknown; EXPRESSED IN: 21 plant structures; EXPRESSED DURING: 13 growth stages; CONTAINS InterPro DOMAIN/s: Armadillo-like helical (InterPro:IPR011989), Armadillo (InterPro:IPR000225), Armadillo-type fold (InterPro:IPR016024); BEST Arabidopsis thaliana protein match is: ARM repeat superfamil…
35.1.5	not assigned.no ontology.pentatricopeptide (PPR) repeat-containing protein	cs4g02090	'(at4g30825 : 1130.0) Tetratricopeptide repeat (TPR)-like superfamily protein; FUNCTIONS IN: molecular_function unknown; INVOLVED IN: cell cycle; LOCATED IN: nucleus; EXPRESSED IN: 21 plant structures; EXPRESSED DURING: 13 growth stages; CONTAINS InterPro DOMAIN/s: Pentatricopeptide repeat (InterPro:IPR002885), Cdk-activating kinase assembly factor (MAT1) (InterPro:IPR004575); BEST Arabidopsis th…
35.1.5	not assigned.no ontology.pentatricopeptide (PPR) repeat-containing protein	cs4g03660	'(at2g18940 : 1063.0) Tetratricopeptide repeat (TPR)-like superfamily protein; INVOLVED IN: biological_process unknown; LOCATED IN: chloroplast; EXPRESSED IN: 20 plant structures; EXPRESSED DURING: 11 growth stages; CONTAINS InterPro DOMAIN/s: Pentatricopeptide repeat (InterPro:IPR002885); BEST Arabidopsis thaliana protein match is: Pentatricopeptide repeat (PPR) superfamily protein (TAIR:AT5G028…
35.1.5	not assigned.no ontology.pentatricopeptide (PPR) repeat-containing protein	cs4g07420	'(at2g06000 : 547.0) Pentatricopeptide repeat (PPR) superfamily protein; CONTAINS InterPro DOMAIN/s: Pentatricopeptide repeat (InterPro:IPR002885); BEST Arabidopsis thaliana protein match is: Pentatricopeptide repeat (PPR-like) superfamily protein (TAIR:AT1G09900.1); Has 35333 Blast hits to 34131 proteins in 2444 species: Archae - 798; Bacteria - 22429; Metazoa - 974; Fungi - 991; Plants - 531; V…
35.1.5	not assigned.no ontology.pentatricopeptide (PPR) repeat-containing protein	cs4g13530	'(at1g62260 : 755.0) Encodes MITOCHONDRIAL EDITING FACTOR 9 (MEF9), an E subclass PPR protein required for RNA editing.; mitochondrial editing factor 9 (MEF9); FUNCTIONS IN: molecular_function unknown; INVOLVED IN: cytidine to uridine editing; LOCATED IN: endomembrane system; EXPRESSED IN: 10 plant structures; EXPRESSED DURING: 4 anthesis, petal differentiation and expansion stage, E expanded cot…
35.1.5	not assigned.no ontology.pentatricopeptide (PPR) repeat-containing protein	cs4g13560	'(at4g39530 : 465.0) Tetratricopeptide repeat (TPR)-like superfamily protein; FUNCTIONS IN: binding; INVOLVED IN: biological_process unknown; EXPRESSED IN: 20 plant structures; EXPRESSED DURING: 12 growth stages; CONTAINS InterPro DOMAIN/s: Pentatricopeptide repeat (InterPro:IPR002885), Tetratricopeptide-like helical (InterPro:IPR011990); BEST Arabidopsis thaliana protein match is: Pentatricopept…
35.1.5	not assigned.no ontology.pentatricopeptide (PPR) repeat-containing protein	cs4g20340	'(at5g46680 : 416.0) Pentatricopeptide repeat (PPR-like) superfamily protein; CONTAINS InterPro DOMAIN/s: Pentatricopeptide repeat (InterPro:IPR002885); BEST Arabidopsis thaliana protein match is: Pentatricopeptide repeat (PPR-like) superfamily protein (TAIR:AT1G09900.1); Has 30201 Blast hits to 17322 proteins in 780 species: Archae - 12; Bacteria - 1396; Metazoa - 17338; Fungi - 3422; Plants - 5…
35.1.5	not assigned.no ontology.pentatricopeptide (PPR) repeat-containing protein	cs2g05520	'(at5g46100 : 647.0) Pentatricopeptide repeat (PPR) superfamily protein; CONTAINS InterPro DOMAIN/s: Pentatricopeptide repeat (InterPro:IPR002885); BEST Arabidopsis thaliana protein match is: Pentatricopeptide repeat (PPR) superfamily protein (TAIR:AT5G64320.1); Has 1807 Blast hits to 1807 proteins in 277 species: Archae - 0; Bacteria - 0; Metazoa - 736; Fungi - 347; Plants - 385; Viruses - 0; Ot…
35.1.5	not assigned.no ontology.pentatricopeptide (PPR) repeat-containing protein	cs2g07840	'(at1g61870 : 441.0) pentatricopeptide repeat 336 (PPR336); LOCATED IN: mitochondrion, membrane; EXPRESSED IN: 22 plant structures; EXPRESSED DURING: 13 growth stages; CONTAINS InterPro DOMAIN/s: Pentatricopeptide repeat (InterPro:IPR002885); BEST Arabidopsis thaliana protein match is: Tetratricopeptide repeat (TPR)-like superfamily protein (TAIR:AT1G11630.1); Has 31000 Blast hits to 9550 protein…
35.1.5	not assigned.no ontology.pentatricopeptide (PPR) repeat-containing protein	cs2g09470	'(at1g30290 : 1019.0) unknown protein; Tetratricopeptide repeat (TPR)-like superfamily protein; CONTAINS InterPro DOMAIN/s: Pentatricopeptide repeat (InterPro:IPR002885); BEST Arabidopsis thaliana protein match is: Tetratricopeptide repeat (TPR)-like superfamily protein (TAIR:AT5G39710.1); Has 53503 Blast hits to 14133 proteins in 285 species: Archae - 8; Bacteria - 48; Metazoa - 606; Fungi - 664…
35.1.5	not assigned.no ontology.pentatricopeptide (PPR) repeat-containing protein	cs2g11780	'(at4g20090 : 847.0) embryo defective 1025 (EMB1025); CONTAINS InterPro DOMAIN/s: Pentatricopeptide repeat (InterPro:IPR002885); BEST Arabidopsis thaliana protein match is: Pentatricopeptide repeat (PPR) superfamily protein (TAIR:AT5G64320.1); Has 50788 Blast hits to 13881 proteins in 299 species: Archae - 2; Bacteria - 48; Metazoa - 729; Fungi - 797; Plants - 47488; Viruses - 0; Other Eukaryotes…
35.1.5	not assigned.no ontology.pentatricopeptide (PPR) repeat-containing protein	cs2g13460	'(at1g22960 : 684.0) Pentatricopeptide repeat (PPR) superfamily protein; CONTAINS InterPro DOMAIN/s: Pentatricopeptide repeat (InterPro:IPR002885); BEST Arabidopsis thaliana protein match is: Tetratricopeptide repeat (TPR)-like superfamily protein (TAIR:AT5G01110.1); Has 58924 Blast hits to 14815 proteins in 307 species: Archae - 4; Bacteria - 65; Metazoa - 926; Fungi - 1075; Plants - 54939; Viru…
35.1.5	not assigned.no ontology.pentatricopeptide (PPR) repeat-containing protein	cs2g19190	'(at5g61990 : 625.0) Pentatricopeptide repeat (PPR) superfamily protein; FUNCTIONS IN: molecular_function unknown; INVOLVED IN: biological_process unknown; LOCATED IN: mitochondrion; EXPRESSED IN: 12 plant structures; EXPRESSED DURING: 4 anthesis, F mature embryo stage, petal differentiation and expansion stage, E expanded cotyledon stage, D bilateral stage; CONTAINS InterPro DOMAIN/s: Pentatrico…
35.1.5	not assigned.no ontology.pentatricopeptide (PPR) repeat-containing protein	cs2g19710	'(at5g65560 : 531.0) Pentatricopeptide repeat (PPR) superfamily protein; CONTAINS InterPro DOMAIN/s: Pentatricopeptide repeat (InterPro:IPR002885); BEST Arabidopsis thaliana protein match is: Pentatricopeptide repeat (PPR) superfamily protein (TAIR:AT1G77340.1); Has 1807 Blast hits to 1807 proteins in 277 species: Archae - 0; Bacteria - 0; Metazoa - 736; Fungi - 347; Plants - 385; Viruses - 0; Ot…
35.1.5	not assigned.no ontology.pentatricopeptide (PPR) repeat-containing protein	cs2g27580	'(at5g40400 : 686.0) Pentatricopeptide repeat (PPR) superfamily protein; CONTAINS InterPro DOMAIN/s: Pentatricopeptide repeat (InterPro:IPR002885); BEST Arabidopsis thaliana protein match is: Pentatricopeptide repeat (PPR) superfamily protein (TAIR:AT5G55840.1); Has 45179 Blast hits to 13990 proteins in 287 species: Archae - 4; Bacteria - 20; Metazoa - 378; Fungi - 562; Plants - 43035; Viruses - …
35.1.5	not assigned.no ontology.pentatricopeptide (PPR) repeat-containing protein	cs5g03910	'(at1g74580 : 1016.0) Pentatricopeptide repeat (PPR) superfamily protein; CONTAINS InterPro DOMAIN/s: Pentatricopeptide repeat (InterPro:IPR002885); BEST Arabidopsis thaliana protein match is: Pentatricopeptide repeat (PPR) superfamily protein (TAIR:AT5G64320.1); Has 62554 Blast hits to 14470 proteins in 307 species: Archae - 5; Bacteria - 62; Metazoa - 860; Fungi - 1230; Plants - 58100; Viruses …
35.1.5	not assigned.no ontology.pentatricopeptide (PPR) repeat-containing protein	cs5g04860	'(at1g74900 : 567.0) organelle transcript processing defect 43 (OTP43); CONTAINS InterPro DOMAIN/s: Pentatricopeptide repeat (InterPro:IPR002885); BEST Arabidopsis thaliana protein match is: Tetratricopeptide repeat (TPR)-like superfamily protein (TAIR:AT1G77360.1); Has 30201 Blast hits to 17322 proteins in 780 species: Archae - 12; Bacteria - 1396; Metazoa - 17338; Fungi - 3422; Plants - 5037; V…
35.1.5	not assigned.no ontology.pentatricopeptide (PPR) repeat-containing protein	cs5g08440	'(at5g47360 : 442.0) Tetratricopeptide repeat (TPR)-like superfamily protein; CONTAINS InterPro DOMAIN/s: Pentatricopeptide repeat (InterPro:IPR002885); BEST Arabidopsis thaliana protein match is: Pentatricopeptide repeat (PPR) superfamily protein (TAIR:AT1G12775.1); Has 1807 Blast hits to 1807 proteins in 277 species: Archae - 0; Bacteria - 0; Metazoa - 736; Fungi - 347; Plants - 385; Viruses - …
35.1.5	not assigned.no ontology.pentatricopeptide (PPR) repeat-containing protein	cs5g17240	'(at4g18750 : 424.0) Encodes a pentatricopeptide (PPR) protein involved in leaf and root development. dot4 mutants have an aberrant midgap venation pattern in juvenile leaves and cotyledons.; DEFECTIVELY ORGANIZED TRIBUTARIES 4 (DOT4); INVOLVED IN: cotyledon vascular tissue pattern formation, phloem or xylem histogenesis, leaf vascular tissue pattern formation, leaf development; LOCATED IN: chlor…
35.1.5	not assigned.no ontology.pentatricopeptide (PPR) repeat-containing protein	cs5g26200	'(at1g09220 : 486.0) Pentatricopeptide repeat (PPR) superfamily protein; INVOLVED IN: biological_process unknown; LOCATED IN: cytosolic ribosome; EXPRESSED IN: 7 plant structures; EXPRESSED DURING: 4 anthesis, F mature embryo stage, petal differentiation and expansion stage, E expanded cotyledon stage, D bilateral stage; CONTAINS InterPro DOMAIN/s: Pentatricopeptide repeat (InterPro:IPR002885); B…
35.1.5	not assigned.no ontology.pentatricopeptide (PPR) repeat-containing protein	cs5g26550	(at4g13650 : 1293.0) Pentatricopeptide repeat (PPR) superfamily protein; CONTAINS InterPro DOMAIN/s: Pentatricopeptide repeat (InterPro:IPR002885); BEST Arabidopsis thaliana protein match is: Tetratricopeptide repeat (TPR)-like superfamily protein (TAIR:AT1G16480.1); Has 61118 Blast hits to 14026 proteins in 284 species: Archae - 2; Bacteria - 18; Metazoa - 154; Fungi - 167; Plants - 59907; Virus…
35.1.5	not assigned.no ontology.pentatricopeptide (PPR) repeat-containing protein	cs5g34090	'(at5g39710 : 1018.0) EMBRYO DEFECTIVE 2745 (EMB2745); CONTAINS InterPro DOMAIN/s: Pentatricopeptide repeat (InterPro:IPR002885); BEST Arabidopsis thaliana protein match is: Pentatricopeptide repeat (PPR) superfamily protein (TAIR:AT5G55840.1); Has 65335 Blast hits to 15466 proteins in 320 species: Archae - 6; Bacteria - 88; Metazoa - 1398; Fungi - 1479; Plants - 59659; Viruses - 0; Other Eukaryo…
35.1.5	not assigned.no ontology.pentatricopeptide (PPR) repeat-containing protein	cs7g04230	'(at2g02750 : 687.0) Pentatricopeptide repeat (PPR) superfamily protein; CONTAINS InterPro DOMAIN/s: Pentatricopeptide repeat (InterPro:IPR002885); BEST Arabidopsis thaliana protein match is: Pentatricopeptide repeat (PPR) superfamily protein (TAIR:AT2G13600.1); Has 42683 Blast hits to 13925 proteins in 241 species: Archae - 0; Bacteria - 4; Metazoa - 114; Fungi - 172; Plants - 41670; Viruses - 0…
35.1.5	not assigned.no ontology.pentatricopeptide (PPR) repeat-containing protein	cs7g04980	(at4g32450 : 440.0) Pentatricopeptide repeat (PPR) superfamily protein; INVOLVED IN: biological_process unknown; LOCATED IN: mitochondrion; EXPRESSED IN: 24 plant structures; EXPRESSED DURING: 15 growth stages; CONTAINS InterPro DOMAIN/s: Pentatricopeptide repeat (InterPro:IPR002885); BEST Arabidopsis thaliana protein match is: Tetratricopeptide repeat (TPR)-like superfamily protein (TAIR:AT2G255…
35.1.5	not assigned.no ontology.pentatricopeptide (PPR) repeat-containing protein	cs7g09600	'(at1g13040 : 619.0) Pentatricopeptide repeat (PPR-like) superfamily protein; INVOLVED IN: biological_process unknown; LOCATED IN: plasma membrane; EXPRESSED IN: cultured cell; CONTAINS InterPro DOMAIN/s: Pentatricopeptide repeat (InterPro:IPR002885); BEST Arabidopsis thaliana protein match is: Pentatricopeptide repeat (PPR) superfamily protein (TAIR:AT1G62910.1); Has 55149 Blast hits to 14680 pr…
35.1.5	not assigned.no ontology.pentatricopeptide (PPR) repeat-containing protein	cs7g10230	'(at3g04130 : 567.0) Tetratricopeptide repeat (TPR)-like superfamily protein; CONTAINS InterPro DOMAIN/s: Pentatricopeptide repeat (InterPro:IPR002885); BEST Arabidopsis thaliana protein match is: Pentatricopeptide repeat (PPR) superfamily protein (TAIR:AT3G22670.1); Has 35333 Blast hits to 34131 proteins in 2444 species: Archae - 798; Bacteria - 22429; Metazoa - 974; Fungi - 991; Plants - 531; V…
35.1.5	not assigned.no ontology.pentatricopeptide (PPR) repeat-containing protein	cs7g13700	'(at5g08310 : 832.0) Tetratricopeptide repeat (TPR)-like superfamily protein; INVOLVED IN: biological_process unknown; LOCATED IN: mitochondrion; EXPRESSED IN: 19 plant structures; EXPRESSED DURING: 12 growth stages; CONTAINS InterPro DOMAIN/s: Pentatricopeptide repeat (InterPro:IPR002885); BEST Arabidopsis thaliana protein match is: Pentatricopeptide repeat (PPR) superfamily protein (TAIR:AT5G64…
35.1.5	not assigned.no ontology.pentatricopeptide (PPR) repeat-containing protein	cs7g15390	'(at5g14770 : 844.0) Tetratricopeptide repeat (TPR)-like superfamily protein; CONTAINS InterPro DOMAIN/s: Pentatricopeptide repeat (InterPro:IPR002885); BEST Arabidopsis thaliana protein match is: Pentatricopeptide repeat (PPR) superfamily protein (TAIR:AT5G59900.1); Has 76339 Blast hits to 14879 proteins in 308 species: Archae - 3; Bacteria - 87; Metazoa - 1237; Fungi - 1442; Plants - 70832; Vir…
35.1.5	not assigned.no ontology.pentatricopeptide (PPR) repeat-containing protein	cs3g02530	'(at2g02150 : 925.0) Tetratricopeptide repeat (TPR)-like superfamily protein; INVOLVED IN: biological_process unknown; LOCATED IN: chloroplast; CONTAINS InterPro DOMAIN/s: Pentatricopeptide repeat (InterPro:IPR002885); BEST Arabidopsis thaliana protein match is: Pentatricopeptide repeat (PPR-like) superfamily protein (TAIR:AT1G05670.2); Has 63152 Blast hits to 15060 proteins in 311 species: Archa…
35.1.5	not assigned.no ontology.pentatricopeptide (PPR) repeat-containing protein	cs3g09780	'(at1g31840 : 726.0) Tetratricopeptide repeat (TPR)-like superfamily protein; LOCATED IN: endomembrane system; EXPRESSED IN: 21 plant structures; EXPRESSED DURING: 11 growth stages; CONTAINS InterPro DOMAIN/s: Pentatricopeptide repeat (InterPro:IPR002885); BEST Arabidopsis thaliana protein match is: Tetratricopeptide repeat (TPR)-like superfamily protein (TAIR:AT5G39710.1). & (q76c99|rf1_orysa : …
35.1.5	not assigned.no ontology.pentatricopeptide (PPR) repeat-containing protein	cs3g10260	'(at4g19440 : 798.0) Tetratricopeptide repeat (TPR)-like superfamily protein; INVOLVED IN: biological_process unknown; EXPRESSED IN: 18 plant structures; EXPRESSED DURING: 10 growth stages; CONTAINS InterPro DOMAIN/s: Pentatricopeptide repeat (InterPro:IPR002885); BEST Arabidopsis thaliana protein match is: Pentatricopeptide repeat (PPR) superfamily protein (TAIR:AT5G55840.1). & (q76c99|rf1_orysa…
35.1.5	not assigned.no ontology.pentatricopeptide (PPR) repeat-containing protein	cs3g11640	'(at5g48910 : 497.0) Encodes LPA66, a chloroplast protein of the pentatricopeptide repeat family. In lpa66 mutants, editing of psbF that converts serine to phenylalanine is specifically impaired. lpa66 mutants also display a high chlorophyll fluorescence phenotype.; LOW PSII ACCUMULATION 66 (LPA66); CONTAINS InterPro DOMAIN/s: Pentatricopeptide repeat (InterPro:IPR002885); BEST Arabidopsis thalia…
35.1.5	not assigned.no ontology.pentatricopeptide (PPR) repeat-containing protein	cs3g19210	'(at4g08210 : 834.0) Pentatricopeptide repeat (PPR-like) superfamily protein; CONTAINS InterPro DOMAIN/s: Pentatricopeptide repeat (InterPro:IPR002885); BEST Arabidopsis thaliana protein match is: Pentatricopeptide repeat (PPR) superfamily protein (TAIR:AT3G09040.1); Has 52225 Blast hits to 13811 proteins in 210 species: Archae - 0; Bacteria - 6; Metazoa - 106; Fungi - 36; Plants - 51478; Viruses…
35.1.5	not assigned.no ontology.pentatricopeptide (PPR) repeat-containing protein	cs3g20090	(at1g77360 : 720.0) Tetratricopeptide repeat (TPR)-like superfamily protein; CONTAINS InterPro DOMAIN/s: Pentatricopeptide repeat (InterPro:IPR002885); BEST Arabidopsis thaliana protein match is: Tetratricopeptide repeat (TPR)-like superfamily protein (TAIR:AT1G71060.1); Has 41021 Blast hits to 13124 proteins in 297 species: Archae - 2; Bacteria - 34; Metazoa - 347; Fungi - 738; Plants - 38768; V…
35.1.5	not assigned.no ontology.pentatricopeptide (PPR) repeat-containing protein	cs3g20480	'(at1g77010 : 826.0) Pentatricopeptide repeat (PPR) superfamily protein; CONTAINS InterPro DOMAIN/s: Pentatricopeptide repeat (InterPro:IPR002885); BEST Arabidopsis thaliana protein match is: Pentatricopeptide repeat (PPR) superfamily protein (TAIR:AT2G13600.1); Has 48292 Blast hits to 13963 proteins in 224 species: Archae - 0; Bacteria - 0; Metazoa - 112; Fungi - 57; Plants - 47549; Viruses - 0;…
35.1.5	not assigned.no ontology.pentatricopeptide (PPR) repeat-containing protein	cs3g24370	'(at1g19290 : 867.0) Pentatricopeptide repeat (PPR) superfamily protein; LOCATED IN: mitochondrion; EXPRESSED IN: 12 plant structures; EXPRESSED DURING: 6 growth stages; CONTAINS InterPro DOMAIN/s: Pentatricopeptide repeat (InterPro:IPR002885); BEST Arabidopsis thaliana protein match is: Pentatricopeptide repeat (PPR) superfamily protein (TAIR:AT5G55840.1); Has 30201 Blast hits to 17322 proteins …
35.1.5	not assigned.no ontology.pentatricopeptide (PPR) repeat-containing protein	cs3g25390	'(at1g19720 : 1019.0) Pentatricopeptide repeat (PPR-like) superfamily protein; INVOLVED IN: biological_process unknown; LOCATED IN: nucleus, chloroplast, cytoplasm; CONTAINS InterPro DOMAIN/s: Pentatricopeptide repeat (InterPro:IPR002885); BEST Arabidopsis thaliana protein match is: Tetratricopeptide repeat (TPR)-like superfamily protein (TAIR:AT3G57430.1); Has 61333 Blast hits to 15549 proteins …
35.1.5	not assigned.no ontology.pentatricopeptide (PPR) repeat-containing protein	cs6g01290	'(at1g73400 : 699.0) Pentatricopeptide repeat (PPR) superfamily protein; CONTAINS InterPro DOMAIN/s: Pentatricopeptide repeat (InterPro:IPR002885); BEST Arabidopsis thaliana protein match is: Pentatricopeptide repeat (PPR) superfamily protein (TAIR:AT3G62470.1); Has 32572 Blast hits to 10552 proteins in 258 species: Archae - 4; Bacteria - 9; Metazoa - 159; Fungi - 256; Plants - 31316; Viruses - 0…
35.1.5	not assigned.no ontology.pentatricopeptide (PPR) repeat-containing protein	cs6g07760	'(at3g09060 : 880.0) Pentatricopeptide repeat (PPR) superfamily protein; CONTAINS InterPro DOMAIN/s: Pentatricopeptide repeat (InterPro:IPR002885); BEST Arabidopsis thaliana protein match is: Pentatricopeptide repeat (PPR) superfamily protein (TAIR:AT3G53700.1); Has 58888 Blast hits to 14270 proteins in 310 species: Archae - 10; Bacteria - 38; Metazoa - 658; Fungi - 1156; Plants - 55027; Viruses …
35.1.5	not assigned.no ontology.pentatricopeptide (PPR) repeat-containing protein	cs6g08820	'(at2g26790 : 582.0) Pentatricopeptide repeat (PPR) superfamily protein; INVOLVED IN: biological_process unknown; LOCATED IN: mitochondrion; CONTAINS InterPro DOMAIN/s: Pentatricopeptide repeat (InterPro:IPR002885); BEST Arabidopsis thaliana protein match is: Tetratricopeptide repeat (TPR)-like superfamily protein (TAIR:AT1G13800.1); Has 52197 Blast hits to 13814 proteins in 285 species: Archae -…
35.1.5	not assigned.no ontology.pentatricopeptide (PPR) repeat-containing protein	cs6g11340	'(at5g61990 : 533.0) Pentatricopeptide repeat (PPR) superfamily protein; FUNCTIONS IN: molecular_function unknown; INVOLVED IN: biological_process unknown; LOCATED IN: mitochondrion; EXPRESSED IN: 12 plant structures; EXPRESSED DURING: 4 anthesis, F mature embryo stage, petal differentiation and expansion stage, E expanded cotyledon stage, D bilateral stage; CONTAINS InterPro DOMAIN/s: Pentatrico…
35.1.5	not assigned.no ontology.pentatricopeptide (PPR) repeat-containing protein	cs6g11530	'(at3g22150 : 1068.0) Tetratricopeptide repeat (TPR)-like superfamily protein; LOCATED IN: chloroplast; EXPRESSED IN: 18 plant structures; EXPRESSED DURING: 13 growth stages; CONTAINS InterPro DOMAIN/s: Pentatricopeptide repeat (InterPro:IPR002885); BEST Arabidopsis thaliana protein match is: Tetratricopeptide repeat (TPR)-like superfamily protein (TAIR:AT3G57430.1); Has 48288 Blast hits to 14244…
35.1.5	not assigned.no ontology.pentatricopeptide (PPR) repeat-containing protein	cs6g11910	'(at2g37230 : 1019.0) Tetratricopeptide repeat (TPR)-like superfamily protein; INVOLVED IN: biological_process unknown; LOCATED IN: chloroplast thylakoid membrane; EXPRESSED DURING: seedling growth; CONTAINS InterPro DOMAIN/s: Pentatricopeptide repeat (InterPro:IPR002885); BEST Arabidopsis thaliana protein match is: Tetratricopeptide repeat (TPR)-like superfamily protein (TAIR:AT1G02060.1); Has 4…
35.1.5	not assigned.no ontology.pentatricopeptide (PPR) repeat-containing protein	cs1g10030	'(at1g52640 : 192.0) Pentatricopeptide repeat (PPR) superfamily protein; CONTAINS InterPro DOMAIN/s: Pentatricopeptide repeat (InterPro:IPR002885); BEST Arabidopsis thaliana protein match is: Tetratricopeptide repeat (TPR)-like superfamily protein (TAIR:AT1G77360.1); Has 37915 Blast hits to 12240 proteins in 287 species: Archae - 2; Bacteria - 38; Metazoa - 426; Fungi - 561; Plants - 35824; Virus…
35.1.5	not assigned.no ontology.pentatricopeptide (PPR) repeat-containing protein	cs1g10310	'(at5g12100 : 796.0) pentatricopeptide (PPR) repeat-containing protein; CONTAINS InterPro DOMAIN/s: Pentatricopeptide repeat (InterPro:IPR002885); BEST Arabidopsis thaliana protein match is: Pentatricopeptide repeat (PPR) superfamily protein (TAIR:AT5G65560.1); Has 1807 Blast hits to 1807 proteins in 277 species: Archae - 0; Bacteria - 0; Metazoa - 736; Fungi - 347; Plants - 385; Viruses - 0; Oth…
35.1.5	not assigned.no ontology.pentatricopeptide (PPR) repeat-containing protein	cs1g12770	'(at1g80150 : 488.0) Tetratricopeptide repeat (TPR)-like superfamily protein; FUNCTIONS IN: molecular_function unknown; INVOLVED IN: biological_process unknown; EXPRESSED IN: fruit; CONTAINS InterPro DOMAIN/s: Pentatricopeptide repeat (InterPro:IPR002885); BEST Arabidopsis thaliana protein match is: Tetratricopeptide repeat (TPR)-like superfamily protein (TAIR:AT4G36680.1); Has 20922 Blast hits t…
35.1.5	not assigned.no ontology.pentatricopeptide (PPR) repeat-containing protein	cs1g12780	'(at1g52620 : 912.0) Pentatricopeptide repeat (PPR) superfamily protein; CONTAINS InterPro DOMAIN/s: Pentatricopeptide repeat (InterPro:IPR002885); BEST Arabidopsis thaliana protein match is: Pentatricopeptide repeat (PPR) superfamily protein (TAIR:AT1G74580.1); Has 57261 Blast hits to 14054 proteins in 301 species: Archae - 5; Bacteria - 49; Metazoa - 836; Fungi - 993; Plants - 53641; Viruses - …
35.1.5	not assigned.no ontology.pentatricopeptide (PPR) repeat-containing protein	cs1g24360	(at5g66500 : 585.0) Tetratricopeptide repeat (TPR)-like superfamily protein; CONTAINS InterPro DOMAIN/s: Pentatricopeptide repeat (InterPro:IPR002885); BEST Arabidopsis thaliana protein match is: Tetratricopeptide repeat (TPR)-like superfamily protein (TAIR:AT3G03580.1); Has 1807 Blast hits to 1807 proteins in 277 species: Archae - 0; Bacteria - 0; Metazoa - 736; Fungi - 347; Plants - 385; Viruse…
35.1.5	not assigned.no ontology.pentatricopeptide (PPR) repeat-containing protein	cs1g26320	'(at2g17670 : 520.0) Tetratricopeptide repeat (TPR)-like superfamily protein; CONTAINS InterPro DOMAIN/s: Pentatricopeptide repeat (InterPro:IPR002885); BEST Arabidopsis thaliana protein match is: Pentatricopeptide repeat (PPR) superfamily protein (TAIR:AT3G53700.1); Has 35333 Blast hits to 34131 proteins in 2444 species: Archae - 798; Bacteria - 22429; Metazoa - 974; Fungi - 991; Plants - 531; V…
35.1.5	not assigned.no ontology.pentatricopeptide (PPR) repeat-containing protein	cs8g15200	'(at2g27610 : 1078.0) Tetratricopeptide repeat (TPR)-like superfamily protein; CONTAINS InterPro DOMAIN/s: Pentatricopeptide repeat (InterPro:IPR002885); BEST Arabidopsis thaliana protein match is: Pentatricopeptide repeat (PPR) superfamily protein (TAIR:AT4G13650.1); Has 54594 Blast hits to 14874 proteins in 305 species: Archae - 2; Bacteria - 30; Metazoa - 158; Fungi - 263; Plants - 53396; Viru…
35.1.5	not assigned.no ontology.pentatricopeptide (PPR) repeat-containing protein	cs8g18540	'(at4g11690 : 623.0) Pentatricopeptide repeat (PPR-like) superfamily protein; INVOLVED IN: biological_process unknown; LOCATED IN: endomembrane system; EXPRESSED IN: sperm cell; CONTAINS InterPro DOMAIN/s: Pentatricopeptide repeat (InterPro:IPR002885); BEST Arabidopsis thaliana protein match is: Tetratricopeptide repeat (TPR)-like superfamily protein (TAIR:AT5G39710.1); Has 58414 Blast hits to 14…
35.1.5	not assigned.no ontology.pentatricopeptide (PPR) repeat-containing protein	cs9g01900	'(at3g48810 : 765.0) Pentatricopeptide repeat (PPR) superfamily protein; FUNCTIONS IN: molecular_function unknown; INVOLVED IN: biological_process unknown; LOCATED IN: endomembrane system; EXPRESSED IN: 6 plant structures; EXPRESSED DURING: C globular stage, petal differentiation and expansion stage, E expanded cotyledon stage, D bilateral stage; CONTAINS InterPro DOMAIN/s: Pentatricopeptide repe…
35.1.5	not assigned.no ontology.pentatricopeptide (PPR) repeat-containing protein	cs9g03060	'(at2g26790 : 519.0) Pentatricopeptide repeat (PPR) superfamily protein; INVOLVED IN: biological_process unknown; LOCATED IN: mitochondrion; CONTAINS InterPro DOMAIN/s: Pentatricopeptide repeat (InterPro:IPR002885); BEST Arabidopsis thaliana protein match is: Tetratricopeptide repeat (TPR)-like superfamily protein (TAIR:AT1G13800.1); Has 52197 Blast hits to 13814 proteins in 285 species: Archae -…
35.1.5	not assigned.no ontology.pentatricopeptide (PPR) repeat-containing protein	cs9g17260	'(at1g55630 : 648.0) Pentatricopeptide repeat (PPR) superfamily protein; CONTAINS InterPro DOMAIN/s: Pentatricopeptide repeat (InterPro:IPR002885); BEST Arabidopsis thaliana protein match is: Pentatricopeptide repeat (PPR) superfamily protein (TAIR:AT3G60050.1); Has 42670 Blast hits to 13056 proteins in 286 species: Archae - 4; Bacteria - 35; Metazoa - 418; Fungi - 534; Plants - 40367; Viruses - …
35.1.5	not assigned.no ontology.pentatricopeptide (PPR) repeat-containing protein	orange1.1t00940	'(at3g23330 : 877.0) Tetratricopeptide repeat (TPR)-like superfamily protein; CONTAINS InterPro DOMAIN/s: Pentatricopeptide repeat (InterPro:IPR002885); BEST Arabidopsis thaliana protein match is: mitochondrial editing factor 22 (TAIR:AT3G12770.1); Has 38045 Blast hits to 13879 proteins in 261 species: Archae - 0; Bacteria - 10; Metazoa - 50; Fungi - 109; Plants - 37267; Viruses - 0; Other Eukary…
35.1.5	not assigned.no ontology.pentatricopeptide (PPR) repeat-containing protein	orange1.1t01460	'(at3g22670 : 511.0) Pentatricopeptide repeat (PPR) superfamily protein; INVOLVED IN: biological_process unknown; LOCATED IN: mitochondrion; EXPRESSED IN: 21 plant structures; EXPRESSED DURING: 10 growth stages; CONTAINS InterPro DOMAIN/s: Pentatricopeptide repeat (InterPro:IPR002885); BEST Arabidopsis thaliana protein match is: Tetratricopeptide repeat (TPR)-like superfamily protein (TAIR:AT3G04…
35.1.5	not assigned.no ontology.pentatricopeptide (PPR) repeat-containing protein	orange1.1t01541	'(at2g27610 : 453.0) Tetratricopeptide repeat (TPR)-like superfamily protein; CONTAINS InterPro DOMAIN/s: Pentatricopeptide repeat (InterPro:IPR002885); BEST Arabidopsis thaliana protein match is: Pentatricopeptide repeat (PPR) superfamily protein (TAIR:AT4G13650.1); Has 54594 Blast hits to 14874 proteins in 305 species: Archae - 2; Bacteria - 30; Metazoa - 158; Fungi - 263; Plants - 53396; Virus…
35.1.5	not assigned.no ontology.pentatricopeptide (PPR) repeat-containing protein	orange1.1t04277	'(at1g11290 : 1164.0) Pentatricopeptide Repeat Protein containing the DYW motif. Required for editing of multiple plastid transcripts. Endonuclease activity.; CHLORORESPIRATORY REDUCTION22 (CRR22); CONTAINS InterPro DOMAIN/s: Pentatricopeptide repeat (InterPro:IPR002885); BEST Arabidopsis thaliana protein match is: Tetratricopeptide repeat (TPR)-like superfamily protein (TAIR:AT3G57430.1); Has 48…
35.1.5	not assigned.no ontology.pentatricopeptide (PPR) repeat-containing protein	orange1.1t04409	'(at4g39530 : 873.0) Tetratricopeptide repeat (TPR)-like superfamily protein; FUNCTIONS IN: binding; INVOLVED IN: biological_process unknown; EXPRESSED IN: 20 plant structures; EXPRESSED DURING: 12 growth stages; CONTAINS InterPro DOMAIN/s: Pentatricopeptide repeat (InterPro:IPR002885), Tetratricopeptide-like helical (InterPro:IPR011990); BEST Arabidopsis thaliana protein match is: Pentatricopept…
35.1.5	not assigned.no ontology.pentatricopeptide (PPR) repeat-containing protein	cs4g03945	'(at5g57250 : 868.0) Pentatricopeptide repeat (PPR) superfamily protein; CONTAINS InterPro DOMAIN/s: Pentatricopeptide repeat (InterPro:IPR002885); BEST Arabidopsis thaliana protein match is: Pentatricopeptide repeat (PPR) superfamily protein (TAIR:AT5G59900.1); Has 71706 Blast hits to 14592 proteins in 301 species: Archae - 6; Bacteria - 54; Metazoa - 648; Fungi - 890; Plants - 68117; Viruses - …
35.1.5	not assigned.no ontology.pentatricopeptide (PPR) repeat-containing protein	cs4g11335	(at4g04790 : 147.0) Tetratricopeptide repeat (TPR)-like superfamily protein; CONTAINS InterPro DOMAIN/s: Pentatricopeptide repeat (InterPro:IPR002885); BEST Arabidopsis thaliana protein match is: Pentatricopeptide repeat (PPR) superfamily protein (TAIR:AT4G21880.1); Has 18394 Blast hits to 8942 proteins in 249 species: Archae - 4; Bacteria - 29; Metazoa - 171; Fungi - 191; Plants - 17461; Viruses…
35.1.5	not assigned.no ontology.pentatricopeptide (PPR) repeat-containing protein	cs9g14456	'(at5g62370 : 674.0) Tetratricopeptide repeat (TPR)-like superfamily protein; CONTAINS InterPro DOMAIN/s: Pentatricopeptide repeat (InterPro:IPR002885); BEST Arabidopsis thaliana protein match is: Pentatricopeptide repeat (PPR) superfamily protein (TAIR:AT5G65560.1); Has 62242 Blast hits to 13624 proteins in 288 species: Archae - 4; Bacteria - 32; Metazoa - 555; Fungi - 723; Plants - 59384; Virus…
35.1.21	not assigned.no ontology.epsin N-terminal homology (ENTH) domain-containing protein	cs4g18190	'(at4g32285 : 646.0) ENTH/ANTH/VHS superfamily protein; FUNCTIONS IN: phospholipid binding, clathrin binding, binding, phosphatidylinositol binding; INVOLVED IN: clathrin coat assembly; LOCATED IN: cytosol, nucleus, plasma membrane; EXPRESSED IN: guard cell, cultured cell; CONTAINS InterPro DOMAIN/s: Epsin-like, N-terminal (InterPro:IPR013809), ANTH (InterPro:IPR011417), ENTH/VHS (InterPro:IPR008…
35.1.23	not assigned.no ontology.aconitase C-terminal domain-containing protein	cs5g08610	'(at2g43090 : 305.0) Aconitase/3-isopropylmalate dehydratase protein; FUNCTIONS IN: hydro-lyase activity, 3-isopropylmalate dehydratase activity; INVOLVED IN: metabolic process; EXPRESSED IN: 23 plant structures; EXPRESSED DURING: 13 growth stages; CONTAINS InterPro DOMAIN/s: 3-isopropylmalate dehydratase, small subunit-like (InterPro:IPR012305), Aconitase-like core (InterPro:IPR015937), Aconitas…
35.2	not assigned.unknown	cs4g06420	'(at5g21970 : 553.0) Ubiquitin carboxyl-terminal hydrolase family protein; EXPRESSED IN: cultured cell; CONTAINS InterPro DOMAIN/s: RNA recognition domain, plant (InterPro:IPR021099); BEST Arabidopsis thaliana protein match is: Ubiquitin carboxyl-terminal hydrolase family protein (TAIR:AT4G01037.1); Has 30201 Blast hits to 17322 proteins in 780 species: Archae - 12; Bacteria - 1396; Metazoa - 173…
35.2	not assigned.unknown	cs4g07760	(at5g56120 : 293.0) unknown protein; BEST Arabidopsis thaliana protein match is: unknown protein (TAIR:AT3G12870.1); Has 77 Blast hits to 75 proteins in 12 species: Archae - 0; Bacteria - 0; Metazoa - 0; Fungi - 0; Plants - 77; Viruses - 0; Other Eukaryotes - 0 (source: NCBI BLink). & (reliability: 586.0) & (original description: no original description)
35.2	not assigned.unknown	cs4g12930	no hits & (original description: no original description)
35.2	not assigned.unknown	cs4g17430	'(at3g25910 : 289.0) FUNCTIONS IN: zinc ion binding; INVOLVED IN: biological_process unknown; LOCATED IN: intracellular; EXPRESSED IN: 23 plant structures; EXPRESSED DURING: 15 growth stages; CONTAINS InterPro DOMAIN/s: Zinc finger, C2H2-like (InterPro:IPR015880), Protein of unknown function DUF1644 (InterPro:IPR012866); BEST Arabidopsis thaliana protein match is: Protein of unknown function (DUF…
35.2	not assigned.unknown	cs4g18370	no hits & (original description: no original description)
35.2	not assigned.unknown	cs4g18740	no hits & (original description: no original description)
35.2	not assigned.unknown	cs2g03890	'(at1g29790 : 488.0) S-adenosyl-L-methionine-dependent methyltransferases superfamily protein; FUNCTIONS IN: molecular_function unknown; INVOLVED IN: biological_process unknown; LOCATED IN: Golgi apparatus, plasma membrane; EXPRESSED IN: 23 plant structures; EXPRESSED DURING: 12 growth stages; CONTAINS InterPro DOMAIN/s: Protein of unknown function DUF248, methyltransferase putative (InterPro:IPR…
35.2	not assigned.unknown	cs2g05330	(at1g28540 : 92.0) unknown protein; Has 25 Blast hits to 25 proteins in 10 species: Archae - 0; Bacteria - 0; Metazoa - 0; Fungi - 0; Plants - 25; Viruses - 0; Other Eukaryotes - 0 (source: NCBI BLink). & (reliability: 184.0) & (original description: no original description)
35.2	not assigned.unknown	cs2g09730	(at4g05400 : 300.0) copper ion binding; FUNCTIONS IN: copper ion binding; INVOLVED IN: biological_process unknown; LOCATED IN: cellular_component unknown; EXPRESSED IN: 22 plant structures; EXPRESSED DURING: 13 growth stages; BEST Arabidopsis thaliana protein match is: unknown protein (TAIR:AT4G21140.1); Has 35333 Blast hits to 34131 proteins in 2444 species: Archae - 798; Bacteria - 22429; Metaz…
35.2	not assigned.unknown	cs2g12510	no hits & (original description: no original description)
35.2	not assigned.unknown	cs2g16570	no hits & (original description: no original description)
35.2	not assigned.unknown	cs2g25120	(at3g18790 : 399.0) FUNCTIONS IN: molecular_function unknown; INVOLVED IN: biological_process unknown; LOCATED IN: chloroplast; EXPRESSED IN: 22 plant structures; EXPRESSED DURING: 13 growth stages; CONTAINS InterPro DOMAIN/s: Isy1-like splicing (InterPro:IPR009360); Has 1147 Blast hits to 965 proteins in 236 species: Archae - 12; Bacteria - 13; Metazoa - 351; Fungi - 230; Plants - 49; Viruses - …
35.2	not assigned.unknown	cs2g31290	'(at4g14590 : 531.0) embryo defective 2739 (emb2739); CONTAINS InterPro DOMAIN/s: Integrator complex, subunit 3 (InterPro:IPR019333); Has 179 Blast hits to 170 proteins in 63 species: Archae - 0; Bacteria - 0; Metazoa - 131; Fungi - 0; Plants - 37; Viruses - 0; Other Eukaryotes - 11 (source: NCBI BLink). & (reliability: 1062.0) & (original description: no original description)'
35.2	not assigned.unknown	cs5g02420	no hits & (original description: no original description)
35.2	not assigned.unknown	cs5g12430	(at2g42610 : 238.0) LIGHT SENSITIVE HYPOCOTYLS 10 (LSH10); FUNCTIONS IN: molecular_function unknown; INVOLVED IN: biological_process unknown; LOCATED IN: cellular_component unknown; EXPRESSED IN: 15 plant structures; EXPRESSED DURING: 11 growth stages; CONTAINS InterPro DOMAIN/s: Protein of unknown function DUF640 (InterPro:IPR006936); BEST Arabidopsis thaliana protein match is: Protein of unknow…
35.2	not assigned.unknown	cs5g15230
35.2	not assigned.unknown	cs5g15240
35.2	not assigned.unknown	cs5g15260
35.2	not assigned.unknown	cs5g15300
35.2	not assigned.unknown	cs5g19730	Putative uncharacterized protein At3g13780 (Fragment)
35.2	not assigned.unknown	cs5g23880	Putative uncharacterized protein
35.2	not assigned.unknown	cs5g24520
35.2	not assigned.unknown	cs5g26020
35.2	not assigned.unknown	cs5g30620	Putative uncharacterized protein At3g63390 (Fragment)
35.2	not assigned.unknown	cs5g31070	Putative uncharacterized protein Sb01g021760
35.2	not assigned.unknown	cs5g31610	Ubiquitin carboxyl-terminal hydrolase-like protein
35.2	not assigned.unknown	cs5g32300
35.2	not assigned.unknown	cs5g34780	Putative uncharacterized protein OJ1123_B01.131-1
35.2	not assigned.unknown	cs7g05980	Putative uncharacterized protein
35.2	not assigned.unknown	cs7g07490	tRNA (guanine-N(7)-)-methyltransferase ; tRNA (guanine-N(7)-)-methyltransferase B ; tRNA (guanine-N(7)-)-methyltransferase A ;Chromosome 11 SCAF15043%2C whole genome shotgun sequence. (Fragment)
35.2	not assigned.unknown	cs7g12750	CLAVATA3/ESR (CLE)-related protein 12 ;Putative uncharacterized protein
35.2	not assigned.unknown	cs7g23010
35.2	not assigned.unknown	cs7g23450	Core-2/I-branching beta-1%2C6-N-acetylglucosaminyltransferase family protein
35.2	not assigned.unknown	cs7g24350
35.2	not assigned.unknown	cs7g25810	Putative uncharacterized protein
35.2	not assigned.unknown	cs7g28460	Copia-like retrotransposable element
35.2	not assigned.unknown	cs7g28470
35.2	not assigned.unknown	cs3g05320
35.2	not assigned.unknown	cs3g09150
35.2	not assigned.unknown	cs3g09790	Putative uncharacterized protein
35.2	not assigned.unknown	cs3g16150
35.2	not assigned.unknown	cs3g16290	Putative uncharacterized protein Sb01g012130
35.2	not assigned.unknown	cs3g17100	Putative uncharacterized protein Sb04g007120
35.2	not assigned.unknown	cs3g18150	Membrane associated salt-inducible protein%2C putative%2C expressed
35.2	not assigned.unknown	cs3g21160
35.2	not assigned.unknown	cs3g21170
35.2	not assigned.unknown	cs3g21380	Putative uncharacterized protein P0017C12.31
35.2	not assigned.unknown	cs3g22590	Putative uncharacterized protein P0706B05.45
35.2	not assigned.unknown	cs3g23730	Putative uncharacterized protein Sb04g033990
35.2	not assigned.unknown	cs3g24760	Putative uncharacterized protein
35.2	not assigned.unknown	cs1g09600
35.2	not assigned.unknown	cs1g11150	Putative uncharacterized protein P0036C11.23
35.2	not assigned.unknown	cs1g13180	Putative uncharacterized protein Sb04g034450
35.2	not assigned.unknown	cs1g16700	Harpin-induced protein 1 containing protein%2C expressed
35.2	not assigned.unknown	cs1g18650	Putative uncharacterized protein
35.2	not assigned.unknown	cs1g20450	Putative uncharacterized protein ;Protein SKIP34
35.2	not assigned.unknown	cs1g21100	Putative uncharacterized protein Sb01g009530
35.2	not assigned.unknown	cs8g06580
35.2	not assigned.unknown	cs8g09940	Putative uncharacterized protein
35.2	not assigned.unknown	cs8g14410	Core-2/I-branching beta-1%2C6-N-acetylglucosaminyltransferase family protein
35.2	not assigned.unknown	cs8g14600	Putative uncharacterized protein Sb0067s002250
35.2	not assigned.unknown	cs9g05620
35.2	not assigned.unknown	orange1.1t00244	Putative uncharacterized protein Sb01g041110
35.2	not assigned.unknown	orange1.1t00545
35.2	not assigned.unknown	orange1.1t02100	Putative uncharacterized protein OSJNBb0021O11.27
35.2	not assigned.unknown	orange1.1t02368	Probable retroelement pol polyprotein-%2C putative
35.2	not assigned.unknown	orange1.1t02749
35.2	not assigned.unknown	orange1.1t02893	Putative uncharacterized protein Sb01g017460
35.2	not assigned.unknown	orange1.1t02910
35.2	not assigned.unknown	orange1.1t02922	Putative uncharacterized protein
35.2	not assigned.unknown	orange1.1t03105	Putative copia-like retrotransposon Hopscotch polyprotein (Fragment)
35.2	not assigned.unknown	orange1.1t03161	Putative uncharacterized protein Sb08g009120
35.2	not assigned.unknown	orange1.1t03448
35.2	not assigned.unknown	orange1.1t03536
35.2	not assigned.unknown	orange1.1t03560
35.2	not assigned.unknown	orange1.1t03740	Putative NBS-LRR disease resistance protein (Fragment)
35.2	not assigned.unknown	orange1.1t04671	Putative NBS-LRR disease resistance protein (Fragment)
35.2	not assigned.unknown	orange1.1t04718
35.2	not assigned.unknown	orange1.1t05160
35.2	not assigned.unknown	orange1.1t05259
35.2	not assigned.unknown	cs4g09555	Similar to ATP synthase subunit H protein
35.2	not assigned.unknown	cs4g11805
35.2	not assigned.unknown	cs4g12345
35.2	not assigned.unknown	cs4g14045
35.2	not assigned.unknown	cs4g15925
35.2	not assigned.unknown	cs4g18805
35.2	not assigned.unknown	cs2g08495	SKP1-like protein 1A ;Putative uncharacterized protein Sb0702s002010 (Fragment)
35.2	not assigned.unknown	cs2g13285
35.2	not assigned.unknown	cs2g14565
35.2	not assigned.unknown	cs2g14715
35.2	not assigned.unknown	cs2g20185
35.2	not assigned.unknown	cs2g20635
35.2	not assigned.unknown	cs2g21085
35.2	not assigned.unknown	cs2g23945
35.2	not assigned.unknown	cs2g25285
35.2	not assigned.unknown	cs2g30985
35.2	not assigned.unknown	cs5g01465
35.2	not assigned.unknown	cs5g03133
35.2	not assigned.unknown	cs5g07155
35.2	not assigned.unknown	cs5g07515
35.2	not assigned.unknown	cs5g14625	Putative copia-like retrotransposon Hopscotch polyprotein (Fragment)
35.2	not assigned.unknown	cs5g16285
35.2	not assigned.unknown	cs5g17935
35.2	not assigned.unknown	cs5g18005
35.2	not assigned.unknown	cs5g20435
35.2	not assigned.unknown	cs5g21145
35.2	not assigned.unknown	cs5g22365	Putative uncharacterized protein
35.2	not assigned.unknown	cs5g22475
35.2	not assigned.unknown	cs5g27505
35.2	not assigned.unknown	cs7g01735
35.2	not assigned.unknown	cs7g12795
35.2	not assigned.unknown	cs7g17375
35.2	not assigned.unknown	cs7g20235
35.2	not assigned.unknown	cs7g21245
35.2	not assigned.unknown	cs7g23035
35.2	not assigned.unknown	cs7g23055	Probable phospholipid hydroperoxide glutathione peroxidase ; Probable phospholipid hydroperoxide glutathione peroxidase 6%2C mitochondrial
35.2	not assigned.unknown	cs7g23575
35.2	not assigned.unknown	cs7g25605
35.2	not assigned.unknown	cs7g29315
35.2	not assigned.unknown	cs3g04016
35.2	not assigned.unknown	cs3g04355
35.2	not assigned.unknown	cs3g04755	Transmembrane and coiled-coil domains protein%2C putative
35.2	not assigned.unknown	cs3g05125
35.2	not assigned.unknown	cs3g07835
35.2	not assigned.unknown	cs3g08915
35.2	not assigned.unknown	cs3g12285
35.2	not assigned.unknown	cs3g12715
35.2	not assigned.unknown	cs3g14615
35.2	not assigned.unknown	cs3g25645
35.2	not assigned.unknown	cs3g26905	Putative uncharacterized protein Sb01g002620
35.2	not assigned.unknown	cs6g03185	Retrotransposon protein%2C putative%2C Ty3-gypsy subclass
35.2	not assigned.unknown	cs6g10675
35.2	not assigned.unknown	cs6g11655
35.2	not assigned.unknown	cs6g14485	Putative uncharacterized protein Sb03g009730
35.2	not assigned.unknown	cs1g01165
35.2	not assigned.unknown	cs1g02065
35.2	not assigned.unknown	cs1g04115
35.2	not assigned.unknown	cs1g04235
35.2	not assigned.unknown	cs1g08485
35.2	not assigned.unknown	cs1g09363
35.2	not assigned.unknown	cs1g09402
35.2	not assigned.unknown	cs1g09575
35.2	not assigned.unknown	cs1g09635
35.2	not assigned.unknown	cs1g09665
35.2	not assigned.unknown	cs1g13036
35.2	not assigned.unknown	cs1g14183
35.2	not assigned.unknown	cs1g16335
35.2	not assigned.unknown	cs1g16425
35.2	not assigned.unknown	cs1g17126	Putative NBS-LRR disease resistance protein (Fragment)
35.2	not assigned.unknown	cs1g18825
35.2	not assigned.unknown	cs1g19055
35.2	not assigned.unknown	cs1g20713
35.2	not assigned.unknown	cs1g24445
35.2	not assigned.unknown	cs1g25115
35.2	not assigned.unknown	cs1g26375
35.2	not assigned.unknown	cs8g06035
35.2	not assigned.unknown	cs8g06125
35.2	not assigned.unknown	cs8g09143	Predicted protein
35.2	not assigned.unknown	cs8g10135
35.2	not assigned.unknown	cs8g11445
35.2	not assigned.unknown	cs8g11845
35.2	not assigned.unknown	cs8g11965
35.2	not assigned.unknown	cs8g12355
35.2	not assigned.unknown	cs8g13283
35.2	not assigned.unknown	cs8g13286
35.2	not assigned.unknown	cs8g13965
35.2	not assigned.unknown	cs8g14675
35.2	not assigned.unknown	cs8g16025
35.2	not assigned.unknown	cs9g09475
35.2	not assigned.unknown	cs9g10925
35.2	not assigned.unknown	cs9g12535
35.2	not assigned.unknown	cs9g13115
35.2	not assigned.unknown	orange1.1t05841
35.2	not assigned.unknown	orange1.1t05842
35.2	not assigned.unknown	orange1.1t05846
35.2	not assigned.unknown	orange1.1t05849
35.2	not assigned.unknown	orange1.1t05855
35.2	not assigned.unknown	orange1.1t05856
35.2	not assigned.unknown	orange1.1t05870
35.2	not assigned.unknown	orange1.1t05871
35.2	not assigned.unknown	orange1.1t05875
35.2	not assigned.unknown	orange1.1t05876
35.2	not assigned.unknown	orange1.1t05885
35.2	not assigned.unknown	orange1.1t05901
35.2	not assigned.unknown	orange1.1t05913
35.2	not assigned.unknown	orange1.1t05916
35.2	not assigned.unknown	orange1.1t05921
35.2	not assigned.unknown	orange1.1t05922
35.2	not assigned.unknown	orange1.1t05924
35.2	not assigned.unknown	orange1.1t05936
35.2	not assigned.unknown	orange1.1t05955
35.2	not assigned.unknown	orange1.1t05956
35.2	not assigned.unknown	orange1.1t05957
35.2	not assigned.unknown	orange1.1t05958	Putative uncharacterized protein (Fragment)
35.2	not assigned.unknown	orange1.1t05974
35.2	not assigned.unknown	orange1.1t05976
35.2	not assigned.unknown	orange1.1t05979
35.2	not assigned.unknown	orange1.1t05990	Disease resistance protein RPM1%2C putative
35.2	not assigned.unknown	orange1.1t06002
35.2	not assigned.unknown	orange1.1t06004
35.2	not assigned.unknown	orange1.1t06011
35.2	not assigned.unknown	orange1.1t06014
35.2	not assigned.unknown	orange1.1t06018
35.2	not assigned.unknown	orange1.1t06021
35.2	not assigned.unknown	orange1.1t06036
35.2	not assigned.unknown	orange1.1t06049
35.2	not assigned.unknown	orange1.1t06051
35.2	not assigned.unknown	orange1.1t06056
35.2	not assigned.unknown	orange1.1t06061
35.2	not assigned.unknown	orange1.1t06066
