# Supplementary material for: Genome-Wide Identification and Characterization of UTR-Introns of Citrus sinensis
Source: Int J Mol Sci. 2020 Apr 27;21(9):3088. doi: 10.3390/ijms21093088 (PMC7247714; doi:10.3390/ijms21093088)
Supplement: Supplementary file 1 [file ijms-21-03088-s001.zip › Supplemental tables/Supplemental data Table S8.xlsx]

## Sheet: BOTH MAPMAN
Supplemental data Table S8: PageMan pathway enrichment analysis of the 74 genes containing both 5UI and 3UI.
BIN code	BIN name	ID	Description
13.1.3.4	amino acid metabolism.synthesis.aspartate family.methionine	cs8g15750	'(q96553|metm_catro : 694.0) S-adenosylmethionine synthetase 3 (EC 2.5.1.6) (Methionine adenosyltransferase 3) (AdoMet synthetase 3) - Catharanthus roseus (Rosy periwinkle) (Madagascar periwinkle) & (at2g36880 : 677.0) methionine adenosyltransferase 3 (MAT3); FUNCTIONS IN: methionine adenosyltransferase activity; INVOLVED IN: one-carbon metabolic process, S-adenosylmethionine biosynthetic process…
13.1.3.4.11	amino acid metabolism.synthesis.aspartate family.methionine.S-adenosylmethionine synthetase	cs8g15750	'(q96553|metm_catro : 694.0) S-adenosylmethionine synthetase 3 (EC 2.5.1.6) (Methionine adenosyltransferase 3) (AdoMet synthetase 3) - Catharanthus roseus (Rosy periwinkle) (Madagascar periwinkle) & (at2g36880 : 677.0) methionine adenosyltransferase 3 (MAT3); FUNCTIONS IN: methionine adenosyltransferase activity; INVOLVED IN: one-carbon metabolic process, S-adenosylmethionine biosynthetic process…
15.2	'metal handling.binding, chelation and storage'	cs8g15750	'(q96553|metm_catro : 694.0) S-adenosylmethionine synthetase 3 (EC 2.5.1.6) (Methionine adenosyltransferase 3) (AdoMet synthetase 3) - Catharanthus roseus (Rosy periwinkle) (Madagascar periwinkle) & (at2g36880 : 677.0) methionine adenosyltransferase 3 (MAT3); FUNCTIONS IN: methionine adenosyltransferase activity; INVOLVED IN: one-carbon metabolic process, S-adenosylmethionine biosynthetic process…
17.8.1	hormone metabolism.salicylic acid.synthesis-degradation	cs7g04620	'(at1g05670 : 922.0) Pentatricopeptide repeat (PPR-like) superfamily protein; CONTAINS InterPro DOMAIN/s: Pentatricopeptide repeat (InterPro:IPR002885); BEST Arabidopsis thaliana protein match is: Tetratricopeptide repeat (TPR)-like superfamily protein (TAIR:AT5G01110.1); Has 76919 Blast hits to 23782 proteins in 722 species: Archae - 3; Bacteria - 657; Metazoa - 3612; Fungi - 1352; Plants - 6876…
20.1.7	stress.biotic.PR-proteins	cs4g10830	'(at1g53350 : 107.0) Disease resistance protein (CC-NBS-LRR class) family; FUNCTIONS IN: ATP binding; INVOLVED IN: apoptosis, defense response; EXPRESSED IN: 19 plant structures; EXPRESSED DURING: 9 growth stages; CONTAINS InterPro DOMAIN/s: NB-ARC (InterPro:IPR002182), Disease resistance protein (InterPro:IPR000767); BEST Arabidopsis thaliana protein match is: Disease resistance protein (CC-NBS-…
20.2.1	stress.abiotic.heat	cs9g04270	'(at5g49060 : 372.0) FUNCTIONS IN: protein binding; INVOLVED IN: protein folding; LOCATED IN: cellular_component unknown; EXPRESSED IN: 22 plant structures; EXPRESSED DURING: 13 growth stages; CONTAINS InterPro DOMAIN/s: Molecular chaperone, heat shock protein, Hsp40, DnaJ (InterPro:IPR015609), Protein of unknown function DUF1977, DnaJ-like (InterPro:IPR015399), Heat shock protein DnaJ, N-termina…
27.1.19	RNA.processing.ribonucleases	cs7g06230	'(at2g32070 : 436.0) Polynucleotidyl transferase, ribonuclease H-like superfamily protein; FUNCTIONS IN: ribonuclease activity, nucleic acid binding; INVOLVED IN: RNA modification; LOCATED IN: nucleus; EXPRESSED IN: 23 plant structures; EXPRESSED DURING: 13 growth stages; CONTAINS InterPro DOMAIN/s: Ribonuclease CAF1 (InterPro:IPR006941), Polynucleotidyl transferase, ribonuclease H fold (InterPro…
27.1.19	RNA.processing.ribonucleases	cs1g11100	'(at2g32070 : 457.0) Polynucleotidyl transferase, ribonuclease H-like superfamily protein; FUNCTIONS IN: ribonuclease activity, nucleic acid binding; INVOLVED IN: RNA modification; LOCATED IN: nucleus; EXPRESSED IN: 23 plant structures; EXPRESSED DURING: 13 growth stages; CONTAINS InterPro DOMAIN/s: Ribonuclease CAF1 (InterPro:IPR006941), Polynucleotidyl transferase, ribonuclease H fold (InterPro…
27.2	RNA.transcription	cs7g06230	'(at2g32070 : 436.0) Polynucleotidyl transferase, ribonuclease H-like superfamily protein; FUNCTIONS IN: ribonuclease activity, nucleic acid binding; INVOLVED IN: RNA modification; LOCATED IN: nucleus; EXPRESSED IN: 23 plant structures; EXPRESSED DURING: 13 growth stages; CONTAINS InterPro DOMAIN/s: Ribonuclease CAF1 (InterPro:IPR006941), Polynucleotidyl transferase, ribonuclease H fold (InterPro…
27.3.16	'RNA.regulation of transcription.CCAAT box binding factor family, HAP5'	cs3g13490	'(at1g08970 : 253.0) heme activated protein (HAP5c); ""nuclear factor Y, subunit C9"" (NF-YC9); CONTAINS InterPro DOMAIN/s: Transcription factor CBF/NF-Y/archaeal histone (InterPro:IPR003958), Histone-fold (InterPro:IPR009072); BEST Arabidopsis thaliana protein match is: nuclear factor Y, subunit C3 (TAIR:AT1G54830.3); Has 35333 Blast hits to 34131 proteins in 2444 species: Archae - 798; Bacteria…
27.3.19	RNA.regulation of transcription.EIN3-like(EIL) transcription factor family	cs3g06930	'(at3g20770 : 554.0) Encodes EIN3 (ethylene-insensitive3), a nuclear transcription factor that initiates downstream transcriptional cascades for ethylene responses.; ETHYLENE-INSENSITIVE3 (EIN3); CONTAINS InterPro DOMAIN/s: Ethylene insensitive 3 (InterPro:IPR006957); BEST Arabidopsis thaliana protein match is: ETHYLENE-INSENSITIVE3-like 1 (TAIR:AT2G27050.1); Has 12681 Blast hits to 4386 proteins…
27.3.37	'RNA.regulation of transcription.AS2,Lateral Organ Boundaries Gene Family'	cs1g23010	'(at5g66870 : 253.0) Encodes LOB domain protein whose overexpression results in KNOX gene repression. Overexpression also results in plants with hyponastic leaves, downward pointing flowers and reduced apical dominance. May be involved in the transcriptional regulation of the homeobox gene BP (brevipedicellus) during lateral organ differentiation. Acts together with AS2 in proximal-distal symmetr…
27.3.67	RNA.regulation of transcription.putative transcription regulator	cs7g26840	'(at1g10170 : 1447.0) Encodes AtNFXL1, a homologue of the putative human transcription repressor NF-X1. Functions as a negative regulator of the trichothecene phytotoxin-induced defense response.; NF-X-like 1 (NFXL1); FUNCTIONS IN: zinc ion binding, sequence-specific DNA binding transcription factor activity; INVOLVED IN: in 6 processes; LOCATED IN: nucleus; EXPRESSED IN: 27 plant structures; EXP…
27.3.67	RNA.regulation of transcription.putative transcription regulator	cs8g17650	(at3g45830 : 1153.0) unknown protein; FUNCTIONS IN: molecular_function unknown; INVOLVED IN: biological_process unknown; LOCATED IN: cellular_component unknown; EXPRESSED IN: 24 plant structures; EXPRESSED DURING: 15 growth stages; BEST Arabidopsis thaliana protein match is: unknown protein (TAIR:AT1G02290.1); Has 499 Blast hits to 438 proteins in 100 species: Archae - 0; Bacteria - 7; Metazoa - …
27.3.68	RNA.regulation of transcription.PWWP domain protein	cs7g27740	(at5g02950 : 261.0) Tudor/PWWP/MBT superfamily protein; CONTAINS InterPro DOMAIN/s: PWWP (InterPro:IPR000313); BEST Arabidopsis thaliana protein match is: Tudor/PWWP/MBT superfamily protein (TAIR:AT3G09670.2); Has 1812 Blast hits to 1531 proteins in 231 species: Archae - 0; Bacteria - 88; Metazoa - 662; Fungi - 158; Plants - 279; Viruses - 11; Other Eukaryotes - 614 (source: NCBI BLink). & (relia…
27.3.68	RNA.regulation of transcription.PWWP domain protein	cs6g04970	(at5g02950 : 329.0) Tudor/PWWP/MBT superfamily protein; CONTAINS InterPro DOMAIN/s: PWWP (InterPro:IPR000313); BEST Arabidopsis thaliana protein match is: Tudor/PWWP/MBT superfamily protein (TAIR:AT3G09670.2); Has 1812 Blast hits to 1531 proteins in 231 species: Archae - 0; Bacteria - 88; Metazoa - 662; Fungi - 158; Plants - 279; Viruses - 11; Other Eukaryotes - 614 (source: NCBI BLink). & (relia…
27.3.69	RNA.regulation of transcription.SET-domain transcriptional regulator family	cs3g06430	'(at5g04940 : 752.0) Encodes a SU(VAR)3-9 homolog, a SET domain protein. Known SET domain proteins are involved in epigenetic control of gene expression and act as histone methyltransferases. There are 10 SUVH genes in Arabidopsis and members of this subfamily of the SET proteins have an additional conserved SRA domain.; SU(VAR)3-9 homolog 1 (SUVH1); CONTAINS InterPro DOMAIN/s: SRA-YDG (InterPro:…
27.3.69	RNA.regulation of transcription.SET-domain transcriptional regulator family	cs6g16280	'(at5g04940 : 587.0) Encodes a SU(VAR)3-9 homolog, a SET domain protein. Known SET domain proteins are involved in epigenetic control of gene expression and act as histone methyltransferases. There are 10 SUVH genes in Arabidopsis and members of this subfamily of the SET proteins have an additional conserved SRA domain.; SU(VAR)3-9 homolog 1 (SUVH1); CONTAINS InterPro DOMAIN/s: SRA-YDG (InterPro:…
27.3.99	RNA.regulation of transcription.unclassified	cs9g14070	'(at1g51200 : 196.0) A20/AN1-like zinc finger family protein; FUNCTIONS IN: DNA binding, zinc ion binding; INVOLVED IN: biological_process unknown; LOCATED IN: cellular_component unknown; EXPRESSED IN: 24 plant structures; EXPRESSED DURING: 15 growth stages; CONTAINS InterPro DOMAIN/s: Zinc finger, AN1-type (InterPro:IPR000058), Zinc finger, A20-type (InterPro:IPR002653); BEST Arabidopsis thalian…
28.1	DNA.synthesis/chromatin structure	cs7g27570	'(at2g13840 : 168.0) Polymerase/histidinol phosphatase-like; FUNCTIONS IN: DNA binding, DNA-directed DNA polymerase activity, catalytic activity; INVOLVED IN: DNA replication; LOCATED IN: cellular_component unknown; EXPRESSED IN: 22 plant structures; EXPRESSED DURING: 13 growth stages; CONTAINS InterPro DOMAIN/s: Polymerase/histidinol phosphatase-like (InterPro:IPR016195), Polymerase/histidinol p…
28.99	DNA.unspecified	cs4g11280	'(p08770|tra1_maize : 207.0) Putative AC transposase (ORFA) - Zea mays (Maize) & (at3g42170 : 165.0) transposase-like gene with conserved domains from the family of hAT transposases that includes hobo from Drosophila melanogaster, Activator (Ac) from maize, and Tam3 from snapdragon but lacks several amino acids known to be essential for Ac transposition5. The DAYSLEEPER gene lacks 8 bp duplicatio…
28.99	DNA.unspecified	cs5g15630	'(p08770|tra1_maize : 241.0) Putative AC transposase (ORFA) - Zea mays (Maize) & (at3g42170 : 187.0) transposase-like gene with conserved domains from the family of hAT transposases that includes hobo from Drosophila melanogaster, Activator (Ac) from maize, and Tam3 from snapdragon but lacks several amino acids known to be essential for Ac transposition5. The DAYSLEEPER gene lacks 8 bp duplicatio…
28.99	DNA.unspecified	cs6g06760	'(p08770|tra1_maize : 268.0) Putative AC transposase (ORFA) - Zea mays (Maize) & (at3g42170 : 219.0) transposase-like gene with conserved domains from the family of hAT transposases that includes hobo from Drosophila melanogaster, Activator (Ac) from maize, and Tam3 from snapdragon but lacks several amino acids known to be essential for Ac transposition5. The DAYSLEEPER gene lacks 8 bp duplicatio…
29.2.2.1	protein.synthesis.ribosome biogenesis.export from nucleus	cs9g11490	'(at1g50920 : 917.0) Nucleolar GTP-binding protein; FUNCTIONS IN: GTP binding, nucleotide binding; LOCATED IN: membrane; EXPRESSED IN: 22 plant structures; EXPRESSED DURING: 13 growth stages; CONTAINS InterPro DOMAIN/s: GTP1/OBG (InterPro:IPR006073), Nucleolar GTP-binding 1 (InterPro:IPR010674), NOG, C-terminal (InterPro:IPR012973); BEST Arabidopsis thaliana protein match is: Nucleolar GTP-bindin…
29.2.3	protein.synthesis.initiation	cs2g20280	'(at2g04520 : 200.0) Nucleic acid-binding, OB-fold-like protein; FUNCTIONS IN: RNA binding, translation initiation factor activity; INVOLVED IN: translational initiation; LOCATED IN: cellular_component unknown; EXPRESSED IN: 24 plant structures; EXPRESSED DURING: 15 growth stages; CONTAINS InterPro DOMAIN/s: Nucleic acid-binding, OB-fold-like (InterPro:IPR016027), Nucleic acid-binding, OB-fold (I…
29.2.5	protein.synthesis.release	cs8g12090	'(at3g26618 : 755.0) eukaryotic release factor 1-3 (ERF1-3); FUNCTIONS IN: translation release factor activity; INVOLVED IN: translational termination; LOCATED IN: cytoplasm; EXPRESSED IN: male gametophyte, leaf, pollen tube; EXPRESSED DURING: M germinated pollen stage; CONTAINS InterPro DOMAIN/s: eRF1 domain 2 (InterPro:IPR005141), eRF1 domain 3 (InterPro:IPR005142), eRF1 domain 1 (InterPro:IPR0…
29.3.3	protein.targeting.chloroplast	cs8g12230	'(at2g16640 : 1062.0) multimeric translocon complex in the outer envelope membrane 132 (TOC132); FUNCTIONS IN: transmembrane receptor activity; INVOLVED IN: protein targeting to chloroplast; LOCATED IN: chloroplast outer membrane, membrane; EXPRESSED IN: 24 plant structures; EXPRESSED DURING: 13 growth stages; CONTAINS InterPro DOMAIN/s: Chloroplast protein import component Toc86/159 (InterPro:IP…
29.3.4.3	protein.targeting.secretory pathway.vacuole	cs2g06750	'(at4g05000 : 325.0) vacuolar protein sorting-associated protein 28 homolog 1 (VPS28-1); CONTAINS InterPro DOMAIN/s: Vacuolar protein sorting-associated, VPS28, N-terminal (InterPro:IPR017898), Vacuolar protein sorting-associated, VPS28, C-terminal (InterPro:IPR017899), Vacuolar protein sorting-associated, VPS28 (InterPro:IPR007143); BEST Arabidopsis thaliana protein match is: vacuolar protein so…
29.3.4.99	protein.targeting.secretory pathway.unspecified	cs2g06750	'(at4g05000 : 325.0) vacuolar protein sorting-associated protein 28 homolog 1 (VPS28-1); CONTAINS InterPro DOMAIN/s: Vacuolar protein sorting-associated, VPS28, N-terminal (InterPro:IPR017898), Vacuolar protein sorting-associated, VPS28, C-terminal (InterPro:IPR017899), Vacuolar protein sorting-associated, VPS28 (InterPro:IPR007143); BEST Arabidopsis thaliana protein match is: vacuolar protein so…
29.4	protein.postranslational modification	cs2g22490	'(at2g19130 : 352.0) S-locus lectin protein kinase family protein; FUNCTIONS IN: protein serine/threonine kinase activity, sugar binding, protein kinase activity, ATP binding; INVOLVED IN: protein amino acid phosphorylation, recognition of pollen; LOCATED IN: endomembrane system; EXPRESSED IN: 19 plant structures; EXPRESSED DURING: 13 growth stages; CONTAINS InterPro DOMAIN/s: Curculin-like (mann…
29.4	protein.postranslational modification	orange1.1t01070	'(at5g65600 : 86.7) Concanavalin A-like lectin protein kinase family protein; FUNCTIONS IN: kinase activity; INVOLVED IN: protein amino acid phosphorylation; LOCATED IN: endomembrane system; EXPRESSED IN: stem; CONTAINS InterPro DOMAIN/s: Legume lectin, beta chain (InterPro:IPR001220), Protein kinase, ATP binding site (InterPro:IPR017441), Serine/threonine-protein kinase-like domain (InterPro:IPR…
29.5.11.4.3.2	protein.degradation.ubiquitin.E3.SCF.FBOX	cs2g18440	(at3g07550 : 493.0) RNI-like superfamily protein; BEST Arabidopsis thaliana protein match is: RNI-like superfamily protein (TAIR:AT5G23340.1); Has 6516 Blast hits to 2862 proteins in 227 species: Archae - 0; Bacteria - 210; Metazoa - 2727; Fungi - 707; Plants - 2248; Viruses - 0; Other Eukaryotes - 624 (source: NCBI BLink). & (reliability: 986.0) & (original description: no original description)
29.5.11.4.3.2	protein.degradation.ubiquitin.E3.SCF.FBOX	cs6g10210	'(at2g26860 : 130.0) FBD, F-box and Leucine Rich Repeat domains containing protein; CONTAINS InterPro DOMAIN/s: F-box domain, cyclin-like (InterPro:IPR001810), F-box domain, Skp2-like (InterPro:IPR022364), Leucine-rich repeat 2 (InterPro:IPR013101); BEST Arabidopsis thaliana protein match is: F-box/RNI-like superfamily protein (TAIR:AT5G60610.1); Has 35333 Blast hits to 34131 proteins in 2444 spe…
30.2.16	signalling.receptor kinases.Catharanthus roseus-like RLK1	cs8g17720	'(at3g46290 : 1043.0) Encodes HERCULES1 (HERK1), a receptor kinase regulated by Brassinosteroids and required for cell elongation during vegetative growth.; hercules receptor kinase 1 (HERK1); FUNCTIONS IN: protein kinase activity, kinase activity; INVOLVED IN: brassinosteroid mediated signaling pathway, post-embryonic development, response to brassinosteroid stimulus, unidimensional cell growth,…
30.2.19	signalling.receptor kinases.legume-lectin	orange1.1t01070	'(at5g65600 : 86.7) Concanavalin A-like lectin protein kinase family protein; FUNCTIONS IN: kinase activity; INVOLVED IN: protein amino acid phosphorylation; LOCATED IN: endomembrane system; EXPRESSED IN: stem; CONTAINS InterPro DOMAIN/s: Legume lectin, beta chain (InterPro:IPR001220), Protein kinase, ATP binding site (InterPro:IPR017441), Serine/threonine-protein kinase-like domain (InterPro:IPR…
30.5	signalling.G-proteins	cs9g11490	'(at1g50920 : 917.0) Nucleolar GTP-binding protein; FUNCTIONS IN: GTP binding, nucleotide binding; LOCATED IN: membrane; EXPRESSED IN: 22 plant structures; EXPRESSED DURING: 13 growth stages; CONTAINS InterPro DOMAIN/s: GTP1/OBG (InterPro:IPR006073), Nucleolar GTP-binding 1 (InterPro:IPR010674), NOG, C-terminal (InterPro:IPR012973); BEST Arabidopsis thaliana protein match is: Nucleolar GTP-bindin…
30.11	signalling.light	cs2g24320	'(at4g38180 : 382.0) FAR1-related sequence 5 (FRS5); FUNCTIONS IN: zinc ion binding; INVOLVED IN: response to red or far red light; LOCATED IN: cellular_component unknown; EXPRESSED IN: 22 plant structures; EXPRESSED DURING: 13 growth stages; CONTAINS InterPro DOMAIN/s: MULE transposase, conserved domain (InterPro:IPR018289), Transcription factor, FAR1-related (InterPro:IPR004330), Zinc finger, P…
30.11	signalling.light	cs3g21100	'(at4g15090 : 368.0) Encodes a nuclear localized protein involved in far red light response signaling. Loss of function mutants are defective in far red light responses. Interacts with homologous gene FHY3.; FAR-RED IMPAIRED RESPONSE 1 (FAR1); CONTAINS InterPro DOMAIN/s: MULE transposase, conserved domain (InterPro:IPR018289), Zinc finger, PMZ-type (InterPro:IPR006564), Transcription factor, FAR1…
31.1	cell.organisation	cs7g17050	'(at1g06530 : 106.0) Tropomyosin-related; LOCATED IN: mitochondrion, plasma membrane, plastid; EXPRESSED IN: 25 plant structures; EXPRESSED DURING: 14 growth stages; BEST Arabidopsis thaliana protein match is: Tropomyosin-related (TAIR:AT3G58840.2); Has 146608 Blast hits to 68961 proteins in 3334 species: Archae - 2609; Bacteria - 25073; Metazoa - 65463; Fungi - 13367; Plants - 8726; Viruses - 55…
31.2	cell.division	cs6g08770	'(at3g11450 : 664.0) DnaJ domain ;Myb-like DNA-binding domain; FUNCTIONS IN: heat shock protein binding, DNA binding; INVOLVED IN: protein folding; LOCATED IN: cellular_component unknown; EXPRESSED IN: 24 plant structures; EXPRESSED DURING: 13 growth stages; CONTAINS InterPro DOMAIN/s: Molecular chaperone, heat shock protein, Hsp40, DnaJ (InterPro:IPR015609), Heat shock protein DnaJ, N-terminal (…
33.99	development.unspecified	cs3g06740	'(at4g24220 : 344.0) encodes a novel protein containing mammalian death domain involved in programmed cell death. Gene is expressed in vascular system and mutants carrying dominant mutation in the gene have defective vascular patterning. Gene expression is induced specifically by wounding.; VEIN PATTERNING 1 (VEP1); FUNCTIONS IN: binding, catalytic activity; INVOLVED IN: xylem and phloem pattern …
33.99	development.unspecified	cs6g06570	(at2g37650 : 737.0) GRAS family transcription factor; CONTAINS InterPro DOMAIN/s: Transcription factor GRAS (InterPro:IPR005202); BEST Arabidopsis thaliana protein match is: SCARECROW-like 14 (TAIR:AT1G07530.1); Has 2417 Blast hits to 2350 proteins in 288 species: Archae - 0; Bacteria - 4; Metazoa - 2; Fungi - 0; Plants - 2410; Viruses - 0; Other Eukaryotes - 1 (source: NCBI BLink). & (q8gve1|cig…
34.3	transport.amino acids	orange1.1t01434	'(at1g80510 : 617.0) Encodes a close relative of the amino acid transporter ANT1 (AT3G11900).; Transmembrane amino acid transporter family protein; CONTAINS InterPro DOMAIN/s: Amino acid transporter, transmembrane (InterPro:IPR013057); BEST Arabidopsis thaliana protein match is: Transmembrane amino acid transporter family protein (TAIR:AT5G38820.1); Has 30201 Blast hits to 17322 proteins in 780 s…
34.21	transport.calcium	cs8g18510	'(at2g28910 : 191.0) Encodes a CAX-interacting protein (CXIP4). The gene product is located in the nucleus of GFP-CXIP4-expressing yeast cells. When transiently expressed in the tobacco leaves, GFP-CXIP4 locates to the nucleus as well as in discrete areas of the cytoplasm (which do not overlap with mitochondria).; CAX interacting protein 4 (CXIP4); FUNCTIONS IN: zinc ion binding, nucleic acid bin…
35.1	not assigned.no ontology	cs4g15480	'(at2g19870 : 471.0) tRNA/rRNA methyltransferase (SpoU) family protein; FUNCTIONS IN: methyltransferase activity, RNA binding, RNA methyltransferase activity; INVOLVED IN: RNA processing; LOCATED IN: chloroplast; CONTAINS InterPro DOMAIN/s: tRNA/rRNA methyltransferase, SpoU (InterPro:IPR001537), RNA methyltransferase TrmH, group 3 (InterPro:IPR004441), RNA 2-O ribose methyltransferase, substrate …
35.1	not assigned.no ontology	cs6g02880	'(at3g24080 : 279.0) KRR1 family protein; FUNCTIONS IN: molecular_function unknown; INVOLVED IN: response to salt stress; LOCATED IN: cytosol; EXPRESSED IN: 23 plant structures; EXPRESSED DURING: 13 growth stages; CONTAINS InterPro DOMAIN/s: KRR1 interacting protein 1, subgroup (InterPro:IPR007851), KRR1 interacting protein 1 (InterPro:IPR018034); Has 30201 Blast hits to 17322 proteins in 780 spe…
35.1	not assigned.no ontology	cs6g21800	(at5g39360 : 429.0) EID1-like 2 (EDL2); BEST Arabidopsis thaliana protein match is: EID1-like 1 (TAIR:AT5G15440.1); Has 126 Blast hits to 118 proteins in 17 species: Archae - 0; Bacteria - 0; Metazoa - 0; Fungi - 0; Plants - 126; Viruses - 0; Other Eukaryotes - 0 (source: NCBI BLink). & (reliability: 858.0) & (original description: no original description)
35.1	not assigned.no ontology	cs1g23660	'(at2g18630 : 376.0) Protein of unknown function (DUF677); INVOLVED IN: N-terminal protein myristoylation; LOCATED IN: plasma membrane, peroxisome, cytoplasm; EXPRESSED IN: 22 plant structures; EXPRESSED DURING: 13 growth stages; CONTAINS InterPro DOMAIN/s: Protein of unknown function DUF677 (InterPro:IPR007749); BEST Arabidopsis thaliana protein match is: Protein of unknown function (DUF677) (TA…
35.1.5	not assigned.no ontology.pentatricopeptide (PPR) repeat-containing protein	cs4g20340	'(at5g46680 : 416.0) Pentatricopeptide repeat (PPR-like) superfamily protein; CONTAINS InterPro DOMAIN/s: Pentatricopeptide repeat (InterPro:IPR002885); BEST Arabidopsis thaliana protein match is: Pentatricopeptide repeat (PPR-like) superfamily protein (TAIR:AT1G09900.1); Has 30201 Blast hits to 17322 proteins in 780 species: Archae - 12; Bacteria - 1396; Metazoa - 17338; Fungi - 3422; Plants - 5…
35.1.5	not assigned.no ontology.pentatricopeptide (PPR) repeat-containing protein	cs5g03910	'(at1g74580 : 1016.0) Pentatricopeptide repeat (PPR) superfamily protein; CONTAINS InterPro DOMAIN/s: Pentatricopeptide repeat (InterPro:IPR002885); BEST Arabidopsis thaliana protein match is: Pentatricopeptide repeat (PPR) superfamily protein (TAIR:AT5G64320.1); Has 62554 Blast hits to 14470 proteins in 307 species: Archae - 5; Bacteria - 62; Metazoa - 860; Fungi - 1230; Plants - 58100; Viruses …
35.1.5	not assigned.no ontology.pentatricopeptide (PPR) repeat-containing protein	cs5g34090	'(at5g39710 : 1018.0) EMBRYO DEFECTIVE 2745 (EMB2745); CONTAINS InterPro DOMAIN/s: Pentatricopeptide repeat (InterPro:IPR002885); BEST Arabidopsis thaliana protein match is: Pentatricopeptide repeat (PPR) superfamily protein (TAIR:AT5G55840.1); Has 65335 Blast hits to 15466 proteins in 320 species: Archae - 6; Bacteria - 88; Metazoa - 1398; Fungi - 1479; Plants - 59659; Viruses - 0; Other Eukaryo…
35.1.5	not assigned.no ontology.pentatricopeptide (PPR) repeat-containing protein	cs7g10230	'(at3g04130 : 567.0) Tetratricopeptide repeat (TPR)-like superfamily protein; CONTAINS InterPro DOMAIN/s: Pentatricopeptide repeat (InterPro:IPR002885); BEST Arabidopsis thaliana protein match is: Pentatricopeptide repeat (PPR) superfamily protein (TAIR:AT3G22670.1); Has 35333 Blast hits to 34131 proteins in 2444 species: Archae - 798; Bacteria - 22429; Metazoa - 974; Fungi - 991; Plants - 531; V…
35.1.5	not assigned.no ontology.pentatricopeptide (PPR) repeat-containing protein	cs3g20090	'(at1g77360 : 720.0) Tetratricopeptide repeat (TPR)-like superfamily protein; CONTAINS InterPro DOMAIN/s: Pentatricopeptide repeat (InterPro:IPR002885); BEST Arabidopsis thaliana protein match is: Tetratricopeptide repeat (TPR)-like superfamily protein (TAIR:AT1G71060.1); Has 41021 Blast hits to 13124 proteins in 297 species: Archae - 2; Bacteria - 34; Metazoa - 347; Fungi - 738; Plants - 38768; …
35.1.5	not assigned.no ontology.pentatricopeptide (PPR) repeat-containing protein	cs6g01290	'(at1g73400 : 699.0) Pentatricopeptide repeat (PPR) superfamily protein; CONTAINS InterPro DOMAIN/s: Pentatricopeptide repeat (InterPro:IPR002885); BEST Arabidopsis thaliana protein match is: Pentatricopeptide repeat (PPR) superfamily protein (TAIR:AT3G62470.1); Has 32572 Blast hits to 10552 proteins in 258 species: Archae - 4; Bacteria - 9; Metazoa - 159; Fungi - 256; Plants - 31316; Viruses - 0…
35.1.5	not assigned.no ontology.pentatricopeptide (PPR) repeat-containing protein	orange1.1t01460	'(at3g22670 : 511.0) Pentatricopeptide repeat (PPR) superfamily protein; INVOLVED IN: biological_process unknown; LOCATED IN: mitochondrion; EXPRESSED IN: 21 plant structures; EXPRESSED DURING: 10 growth stages; CONTAINS InterPro DOMAIN/s: Pentatricopeptide repeat (InterPro:IPR002885); BEST Arabidopsis thaliana protein match is: Tetratricopeptide repeat (TPR)-like superfamily protein (TAIR:AT3G04…
35.2	not assigned.unknown	cs4g07760	(at5g56120 : 293.0) unknown protein; BEST Arabidopsis thaliana protein match is: unknown protein (TAIR:AT3G12870.1); Has 77 Blast hits to 75 proteins in 12 species: Archae - 0; Bacteria - 0; Metazoa - 0; Fungi - 0; Plants - 77; Viruses - 0; Other Eukaryotes - 0 (source: NCBI BLink). & (reliability: 586.0) & (original description: no original description)
35.2	not assigned.unknown	cs4g17430	'(at3g25910 : 289.0) FUNCTIONS IN: zinc ion binding; INVOLVED IN: biological_process unknown; LOCATED IN: intracellular; EXPRESSED IN: 23 plant structures; EXPRESSED DURING: 15 growth stages; CONTAINS InterPro DOMAIN/s: Zinc finger, C2H2-like (InterPro:IPR015880), Protein of unknown function DUF1644 (InterPro:IPR012866); BEST Arabidopsis thaliana protein match is: Protein of unknown function (DUF…
35.2	not assigned.unknown	cs2g31290	'(at4g14590 : 531.0) embryo defective 2739 (emb2739); CONTAINS InterPro DOMAIN/s: Integrator complex, subunit 3 (InterPro:IPR019333); Has 179 Blast hits to 170 proteins in 63 species: Archae - 0; Bacteria - 0; Metazoa - 131; Fungi - 0; Plants - 37; Viruses - 0; Other Eukaryotes - 11 (source: NCBI BLink). & (reliability: 1062.0) & (original description: no original description)'
35.2	not assigned.unknown	cs5g24520	no hits & (original description: no original description)
35.2	not assigned.unknown	cs5g31070	(at4g02715 : 128.0) unknown protein; Has 30201 Blast hits to 17322 proteins in 780 species: Archae - 12; Bacteria - 1396; Metazoa - 17338; Fungi - 3422; Plants - 5037; Viruses - 0; Other Eukaryotes - 2996 (source: NCBI BLink). & (reliability: 256.0) & (original description: no original description)
35.2	not assigned.unknown	cs5g34780	(at3g24740 : 335.0) Protein of unknown function (DUF1644); CONTAINS InterPro DOMAIN/s: Protein of unknown function DUF1644 (InterPro:IPR012866); BEST Arabidopsis thaliana protein match is: Protein of unknown function (DUF1644) (TAIR:AT1G68140.3); Has 35333 Blast hits to 34131 proteins in 2444 species: Archae - 798; Bacteria - 22429; Metazoa - 974; Fungi - 991; Plants - 531; Viruses - 0; Other Euk…
35.2	not assigned.unknown	cs7g07490	'(at5g24840 : 410.0) tRNA (guanine-N-7) methyltransferase; FUNCTIONS IN: tRNA (guanine-N7-)-methyltransferase activity; INVOLVED IN: acetate biosynthetic process from carbon monoxide, methanol oxidation, tRNA modification; LOCATED IN: cellular_component unknown; EXPRESSED IN: 22 plant structures; EXPRESSED DURING: 13 growth stages; CONTAINS InterPro DOMAIN/s: tRNA (guanine-N-7) methyltransferase …
35.2	not assigned.unknown	cs7g24350	no hits & (original description: no original description)
35.2	not assigned.unknown	cs7g25810	no hits & (original description: no original description)
35.2	not assigned.unknown	cs3g05320	no hits & (original description: no original description)
35.2	not assigned.unknown	cs3g23730	no hits & (original description: no original description)
35.2	not assigned.unknown	cs1g13180	'(at3g25910 : 216.0) FUNCTIONS IN: zinc ion binding; INVOLVED IN: biological_process unknown; LOCATED IN: intracellular; EXPRESSED IN: 23 plant structures; EXPRESSED DURING: 15 growth stages; CONTAINS InterPro DOMAIN/s: Zinc finger, C2H2-like (InterPro:IPR015880), Protein of unknown function DUF1644 (InterPro:IPR012866); BEST Arabidopsis thaliana protein match is: Protein of unknown function (DUF…
35.2	not assigned.unknown	cs1g21100	(at2g22795 : 146.0) unknown protein; BEST Arabidopsis thaliana protein match is: unknown protein (TAIR:AT4G37820.1); Has 799854 Blast hits to 188815 proteins in 4452 species: Archae - 4529; Bacteria - 144236; Metazoa - 287749; Fungi - 87083; Plants - 43826; Viruses - 3662; Other Eukaryotes - 228769 (source: NCBI BLink). & (reliability: 292.0) & (original description: no original description)
35.2	not assigned.unknown	cs2g20635	no hits & (original description: no original description)
35.2	not assigned.unknown	cs2g21085	no hits & (original description: no original description)
35.2	not assigned.unknown	cs5g16285	no hits & (original description: no original description)
35.2	not assigned.unknown	cs5g18005	no hits & (original description: no original description)
35.2	not assigned.unknown	cs8g10135	no hits & (original description: no original description)
35.2	not assigned.unknown	cs9g12535	no hits & (original description: no original description)
