# Supplementary material for: Genome-Wide Identification and Characterization of UTR-Introns of Citrus sinensis
Source: Int J Mol Sci. 2020 Apr 27;21(9):3088. doi: 10.3390/ijms21093088 (PMC7247714; doi:10.3390/ijms21093088)
Supplement: Supplementary file 1 [file ijms-21-03088-s001.zip › Supplemental tables/Supplemental data Table S9.xlsx]

## Sheet: Supplemental data Table S9
Supplemental data Table S9 Information of the identified Cis-acting elements in both 5UI sequences
Gene id-chromosome-site	Element name	Motif sequence	Start site	Lengh	Strand	Organism	Function
Cs1g02450.1chr1(1749598--1750128)		motif_sequence	43	4	-	organism	short_function
Cs1g02450.1chr1(1749598--1750128)		motif_sequence	93	4	+	organism	short_function
Cs1g02450.1chr1(1749598--1750128)		motif_sequence	95	4	-	organism	short_function
Cs1g02450.1chr1(1749598--1750128)		motif_sequence	191	4	-	organism	short_function
Cs1g02450.1chr1(1749598--1750128)		motif_sequence	334	4	+	organism	short_function
Cs1g02450.1chr1(1749598--1750128)		motif_sequence	517	4	-	organism	short_function
Cs1g02450.1chr1(1749598--1750128)	ERE	ATTTTAAA	148	8	-	Nicotiana glutinos
Cs1g02450.1chr1(1749598--1750128)	F-box	CTATTCTCATT	31	10	+	Lycopersicon esculentum
Cs1g02450.1chr1(1749598--1750128)	WUN-motif	AAATTACT	428	8	-	Nicotiana glutinosa
Cs1g02450.1chr1(1749598--1750128)	TATA-box	TATA	73	4	+	Arabidopsis thaliana	core promoter element around -30 of transcription start
Cs1g02450.1chr1(1749598--1750128)	TATA-box	ATATAA	160	6	+	Brassica oleracea	core promoter element around -30 of transcription start
Cs1g02450.1chr1(1749598--1750128)	TATA-box	TATA	161	4	+	Arabidopsis thaliana	core promoter element around -30 of transcription start
Cs1g02450.1chr1(1749598--1750128)	TATA-box	ATATAT	236	6	+	Brassica napus	core promoter element around -30 of transcription start
Cs1g02450.1chr1(1749598--1750128)	TATA-box	TATA	237	4	+	Arabidopsis thaliana	core promoter element around -30 of transcription start
Cs1g02450.1chr1(1749598--1750128)	TATA-box	TACAAAA	278	7	-	Oryza sativa	core promoter element around -30 of transcription start
Cs1g02450.1chr1(1749598--1750128)	TATA-box	ATATAA	348	6	+	Brassica oleracea	core promoter element around -30 of transcription start
Cs1g02450.1chr1(1749598--1750128)	TATA-box	TATA	349	4	-	Arabidopsis thaliana	core promoter element around -30 of transcription start
Cs1g02450.1chr1(1749598--1750128)	TATA-box	ATTATA	458	6	+	Brassica napus	core promoter element around -30 of transcription start
Cs1g02450.1chr1(1749598--1750128)	TATA-box	TATAA	459	5	-	Arabidopsis thaliana	core promoter element around -30 of transcription start
Cs1g02450.1chr1(1749598--1750128)	TATA-box	TATA	460	4	-	Arabidopsis thaliana	core promoter element around -30 of transcription start
Cs1g02450.1chr1(1749598--1750128)	TATA-box	ATATAT	470	6	-	Brassica napus	core promoter element around -30 of transcription start
Cs1g02450.1chr1(1749598--1750128)	TATA-box	TATA	471	4	-	Arabidopsis thaliana	core promoter element around -30 of transcription start
Cs1g02450.1chr1(1749598--1750128)	Unnamed__4	CTCC	43	4	-	Petroselinum hortense
Cs1g02450.1chr1(1749598--1750128)	Unnamed__4	CTCC	423	4	-	Petroselinum hortense
Cs1g02450.1chr1(1749598--1750128)	Unnamed__4	CTCC	426	4	-	Petroselinum hortense
Cs1g02450.1chr1(1749598--1750128)	Unnamed__1	CGTGG	16	5	-	Zea mays
Cs1g02450.1chr1(1749598--1750128)	TCT-motif	TCTTAC	253	6	-	Arabidopsis thaliana	part of a light responsive element
Cs1g02450.1chr1(1749598--1750128)	MYC	CATTTG	242	6	+	Arabidopsis thaliana
Cs1g02450.1chr1(1749598--1750128)	Myb	TAACTG	24	6	-	Arabidopsis thaliana
Cs1g02450.1chr1(1749598--1750128)	GCN4_motif	TGAGTCA	116	7	+	Oryza sativa	cis-regulatory element involved in endosperm expression
Cs1g02450.1chr1(1749598--1750128)	CAAT-box	CAAT	81	4	+	Nicotiana glutinosa
Cs1g02450.1chr1(1749598--1750128)	CAAT-box	CAAT	199	4	-	Nicotiana glutinosa
Cs1g02450.1chr1(1749598--1750128)	CAAT-box	CAAT	228	4	+	Nicotiana glutinosa
Cs1g02450.1chr1(1749598--1750128)	CAAT-box	CAAT	234	4	+	Nicotiana glutinosa
Cs1g02450.1chr1(1749598--1750128)	CAAT-box	CAAAT	243	5	-	Pisum sativum	common cis-acting element in promoter and enhancer regions
Cs1g02450.1chr1(1749598--1750128)	CAAT-box	CAAT	318	4	-	Nicotiana glutinosa
Cs1g02450.1chr1(1749598--1750128)	CAAT-box	CAAAT	324	5	+	Pisum sativum	common cis-acting element in promoter and enhancer regions
Cs1g02450.1chr1(1749598--1750128)	CAAT-box	CAAT	450	4	-	Nicotiana glutinosa
Cs1g02450.1chr1(1749598--1750128)	CAAT-box	CAAT	468	4	+	Nicotiana glutinosa
Cs1g02450.1chr1(1749598--1750128)	CAAT-box	CAAT	514	4	-	Nicotiana glutinosa
Cs1g02590.1chr1(1901513--1903366)		motif_sequence	23	4	+	organism	short_function
Cs1g02590.1chr1(1901513--1903366)		motif_sequence	955	4	+	organism	short_function
Cs1g02590.1chr1(1901513--1903366)		motif_sequence	962	4	-	organism	short_function
Cs1g02590.1chr1(1901513--1903366)		motif_sequence	979	4	-	organism	short_function
Cs1g02590.1chr1(1901513--1903366)		motif_sequence	1250	4	-	organism	short_function
Cs1g02590.1chr1(1901513--1903366)		motif_sequence	1326	4	+	organism	short_function
Cs1g02590.1chr1(1901513--1903366)		motif_sequence	1839	4	-	organism	short_function
Cs1g02590.1chr1(1901513--1903366)	W box	TTGACC	1430	6	+	Arabidopsis thaliana
Cs1g02590.1chr1(1901513--1903366)	ERE	ATTTTAAA	1116	8	-	Nicotiana glutinos
Cs1g02590.1chr1(1901513--1903366)	ERE	ATTTTAAA	1225	8	+	Nicotiana glutinos
Cs1g02590.1chr1(1901513--1903366)	MYB-like sequence	TAACCA	1448	6	+	Arabidopsis thaliana
Cs1g02590.1chr1(1901513--1903366)	WUN-motif	AAATTACT	986	8	-	Nicotiana glutinosa
Cs1g02590.1chr1(1901513--1903366)	STRE	AGGGG	1055	5	+	Arabidopsis thaliana
Cs1g02590.1chr1(1901513--1903366)	Box 4	ATTAAT	1166	6	-	Petroselinum crispum	part of a conserved DNA module involved in light responsiveness
Cs1g02590.1chr1(1901513--1903366)	Box 4	ATTAAT	1527	6	-	Petroselinum crispum	part of a conserved DNA module involved in light responsiveness
Cs1g02590.1chr1(1901513--1903366)	CAAT-box	CAAT	13	4	-	Nicotiana glutinosa
Cs1g02590.1chr1(1901513--1903366)	CAAT-box	CAAT	21	4	+	Nicotiana glutinosa
Cs1g02590.1chr1(1901513--1903366)	CAAT-box	CAAT	78	4	-	Nicotiana glutinosa
Cs1g02590.1chr1(1901513--1903366)	CAAT-box	CAAT	1215	4	-	Nicotiana glutinosa
Cs1g02590.1chr1(1901513--1903366)	CAAT-box	CCAAT	1278	5	-	Arabidopsis thaliana	common cis-acting element in promoter and enhancer regions
Cs1g02590.1chr1(1901513--1903366)	CAAT-box	CAAT	1429	4	-	Nicotiana glutinosa
Cs1g02590.1chr1(1901513--1903366)	CAAT-box	CAAT	1436	4	-	Nicotiana glutinosa
Cs1g02590.1chr1(1901513--1903366)	CAAT-box	CAAT	1506	4	+	Nicotiana glutinosa
Cs1g02590.1chr1(1901513--1903366)	CAAT-box	CAAT	1520	4	+	Nicotiana glutinosa
Cs1g02590.1chr1(1901513--1903366)	CAAT-box	CAAAT	1524	5	+	Pisum sativum	common cis-acting element in promoter and enhancer regions
Cs1g02590.1chr1(1901513--1903366)	CAAT-box	CAAT	1562	4	-	Nicotiana glutinosa
Cs1g02590.1chr1(1901513--1903366)	CAAT-box	CCAAT	1777	5	-	Arabidopsis thaliana	common cis-acting element in promoter and enhancer regions
Cs1g02590.1chr1(1901513--1903366)	Myb	CAACTG	949	6	+	Arabidopsis thaliana
Cs1g02590.1chr1(1901513--1903366)	Myb	TAACTG	1012	6	+	Arabidopsis thaliana
Cs1g02590.1chr1(1901513--1903366)	TATA	TATAAAAT	104	8	+	Arabidopsis thaliana
Cs1g02590.1chr1(1901513--1903366)	TATA	TATAAAAT	1127	8	+	Arabidopsis thaliana
Cs1g02590.1chr1(1901513--1903366)	TATA	TATAAAAT	1267	8	-	Arabidopsis thaliana
Cs1g02590.1chr1(1901513--1903366)	MRE	AACCTAA	1601	7	-	Petroselinum crispum	MYB binding site involved in light responsiveness
Cs1g02590.1chr1(1901513--1903366)	Unnamed__4	CTCC	1391	4	-	Petroselinum hortense
Cs1g02590.1chr1(1901513--1903366)	Unnamed__4	CTCC	1488	4	+	Petroselinum hortense
Cs1g02590.1chr1(1901513--1903366)	Unnamed__4	CTCC	1749	4	+	Petroselinum hortense
Cs1g02590.1chr1(1901513--1903366)	Unnamed__4	CTCC	1780	4	-	Petroselinum hortense
Cs1g02590.1chr1(1901513--1903366)	Unnamed__4	CTCC	1783	4	-	Petroselinum hortense
Cs1g02590.1chr1(1901513--1903366)	TATA-box	TATAA	86	5	-	Arabidopsis thaliana	core promoter element around -30 of transcription start
Cs1g02590.1chr1(1901513--1903366)	TATA-box	TATA	87	4	+	Arabidopsis thaliana	core promoter element around -30 of transcription start
Cs1g02590.1chr1(1901513--1903366)	TATA-box	ATTATA	102	6	+	Brassica napus	core promoter element around -30 of transcription start
Cs1g02590.1chr1(1901513--1903366)	TATA-box	TATAA	103	5	-	Arabidopsis thaliana	core promoter element around -30 of transcription start
Cs1g02590.1chr1(1901513--1903366)	TATA-box	TATA	104	4	+	Arabidopsis thaliana	core promoter element around -30 of transcription start
Cs1g02590.1chr1(1901513--1903366)	TATA-box	ATATAT	116	6	+	Brassica napus	core promoter element around -30 of transcription start
Cs1g02590.1chr1(1901513--1903366)	TATA-box	TATA	117	4	+	Arabidopsis thaliana	core promoter element around -30 of transcription start
Cs1g02590.1chr1(1901513--1903366)	TATA-box	TACAAAA	991	7	-	Oryza sativa	core promoter element around -30 of transcription start
Cs1g02590.1chr1(1901513--1903366)	TATA-box	TATAAAA	1092	7	-	Pisum sativum	core promoter element around -30 of transcription start
Cs1g02590.1chr1(1901513--1903366)	TATA-box	TATAAA	1093	6	-	Helianthus annuus	core promoter element around -30 of transcription start
Cs1g02590.1chr1(1901513--1903366)	TATA-box	TATAA	1094	5	-	Arabidopsis thaliana	core promoter element around -30 of transcription start
Cs1g02590.1chr1(1901513--1903366)	TATA-box	TATA	1095	4	-	Arabidopsis thaliana	core promoter element around -30 of transcription start
Cs1g02590.1chr1(1901513--1903366)	TATA-box	ATTATA	1099	6	+	Brassica napus	core promoter element around -30 of transcription start
Cs1g02590.1chr1(1901513--1903366)	TATA-box	TATAA	1100	5	-	Arabidopsis thaliana	core promoter element around -30 of transcription start
Cs1g02590.1chr1(1901513--1903366)	TATA-box	TATA	1101	4	-	Arabidopsis thaliana	core promoter element around -30 of transcription start
Cs1g02590.1chr1(1901513--1903366)	TATA-box	TATAAAA	1124	7	-	Pisum sativum	core promoter element around -30 of transcription start
Cs1g02590.1chr1(1901513--1903366)	TATA-box	TATAAA	1125	6	-	Helianthus annuus	core promoter element around -30 of transcription start
Cs1g02590.1chr1(1901513--1903366)	TATA-box	TATAA	1126	5	-	Arabidopsis thaliana	core promoter element around -30 of transcription start
Cs1g02590.1chr1(1901513--1903366)	TATA-box	TATA	1127	4	-	Arabidopsis thaliana	core promoter element around -30 of transcription start
Cs1g02590.1chr1(1901513--1903366)	TATA-box	TATTTAAA	1176	8	+	Arabidopsis thaliana	core promoter element around -30 of transcription start
Cs1g02590.1chr1(1901513--1903366)	TATA-box	TATA	1201	4	-	Arabidopsis thaliana	core promoter element around -30 of transcription start
Cs1g02590.1chr1(1901513--1903366)	TATA-box	ATATAA	1219	6	+	Brassica oleracea	core promoter element around -30 of transcription start
Cs1g02590.1chr1(1901513--1903366)	TATA-box	TATA	1220	4	-	Arabidopsis thaliana	core promoter element around -30 of transcription start
Cs1g02590.1chr1(1901513--1903366)	TATA-box	ATATAT	1257	6	-	Brassica napus	core promoter element around -30 of transcription start
Cs1g02590.1chr1(1901513--1903366)	TATA-box	TATA	1258	4	-	Arabidopsis thaliana	core promoter element around -30 of transcription start
Cs1g02590.1chr1(1901513--1903366)	TATA-box	ATTATA	1261	6	+	Brassica napus	core promoter element around -30 of transcription start
Cs1g02590.1chr1(1901513--1903366)	TATA-box	TATAA	1262	5	-	Arabidopsis thaliana	core promoter element around -30 of transcription start
Cs1g02590.1chr1(1901513--1903366)	TATA-box	TATA	1263	4	-	Arabidopsis thaliana	core promoter element around -30 of transcription start
Cs1g02590.1chr1(1901513--1903366)	TATA-box	TATAAAA	1268	7	-	Pisum sativum	core promoter element around -30 of transcription start
Cs1g02590.1chr1(1901513--1903366)	TATA-box	TATAAA	1269	6	-	Helianthus annuus	core promoter element around -30 of transcription start
Cs1g02590.1chr1(1901513--1903366)	TATA-box	TATAA	1270	5	-	Arabidopsis thaliana	core promoter element around -30 of transcription start
Cs1g02590.1chr1(1901513--1903366)	TATA-box	TATA	1271	4	-	Arabidopsis thaliana	core promoter element around -30 of transcription start
Cs1g02590.1chr1(1901513--1903366)	TATA-box	TACAAAA	1509	7	-	Oryza sativa	core promoter element around -30 of transcription start
Cs1g02590.1chr1(1901513--1903366)	TATA-box	taTATAAAtc	1550	9	+	Arabidopsis thaliana	core promoter element around -30 of transcription start
Cs1g02590.1chr1(1901513--1903366)	TATA-box	ATATAA	1651	6	+	Brassica oleracea	core promoter element around -30 of transcription start
Cs1g02590.1chr1(1901513--1903366)	TATA-box	TATA	1652	4	-	Arabidopsis thaliana	core promoter element around -30 of transcription start
Cs1g02590.1chr1(1901513--1903366)	TATA-box	TATA	1712	4	-	Arabidopsis thaliana	core promoter element around -30 of transcription start
Cs1g02590.1chr1(1901513--1903366)	MYB	TAACCA	1448	6	+	Arabidopsis thaliana
Cs1g02590.1chr1(1901513--1903366)	LTR	CCGAAA	1036	6	+	Hordeum vulgare	cis-acting element involved in low-temperature responsiveness
Cs1g02590.1chr1(1901513--1903366)	MBS	CAACTG	949	6	+	Arabidopsis thaliana	MYB binding site involved in drought-inducibility
Cs1g02590.1chr1(1901513--1903366)	TCA-element	CCATCTTTTT	1233	9	-	Nicotiana tabacum	cis-acting element involved in salicylic acid responsiveness
Cs1g02590.1chr1(1901513--1903366)	TCA-element	CCATCTTTTT	1830	9	-	Nicotiana tabacum	cis-acting element involved in salicylic acid responsiveness
Cs1g02675.2chr1(1960948--1962318)		motif_sequence	225	4	-	organism	short_function
Cs1g02675.2chr1(1960948--1962318)		motif_sequence	304	4	-	organism	short_function
Cs1g02675.2chr1(1960948--1962318)		motif_sequence	366	4	+	organism	short_function
Cs1g02675.2chr1(1960948--1962318)		motif_sequence	518	4	+	organism	short_function
Cs1g02675.2chr1(1960948--1962318)		motif_sequence	527	4	-	organism	short_function
Cs1g02675.2chr1(1960948--1962318)		motif_sequence	956	4	+	organism	short_function
Cs1g02675.2chr1(1960948--1962318)		motif_sequence	1235	4	-	organism	short_function
Cs1g02675.2chr1(1960948--1962318)	MYB-like sequence	TAACCA	284	6	-	Arabidopsis thaliana
Cs1g02675.2chr1(1960948--1962318)	Gap-box	CAAATGAA(A/G)A	794	9.5	+	Arabidopsis thaliana	part of a light responsive element
Cs1g02675.2chr1(1960948--1962318)	AAGAA-motif	GAAAGAA	1112	7	+	Avena sativa
Cs1g02675.2chr1(1960948--1962318)	AAGAA-motif	GAAAGAA	1231	7	+	Avena sativa
Cs1g02675.2chr1(1960948--1962318)	P-box	CCTTTTG	502	7	-	Oryza sativa	gibberellin-responsive element
Cs1g02675.2chr1(1960948--1962318)	Unnamed__1	CGTGG	741	5	-	Zea mays
Cs1g02675.2chr1(1960948--1962318)	AE-box	AGAAACAA	1016	8	+	Arabidopsis thaliana	part of a module for light response
Cs1g02675.2chr1(1960948--1962318)	Box 4	ATTAAT	671	6	+	Petroselinum crispum	part of a conserved DNA module involved in light responsiveness
Cs1g02675.2chr1(1960948--1962318)	Box 4	ATTAAT	894	6	-	Petroselinum crispum	part of a conserved DNA module involved in light responsiveness
Cs1g02675.2chr1(1960948--1962318)	Box 4	ATTAAT	1046	6	-	Petroselinum crispum	part of a conserved DNA module involved in light responsiveness
Cs1g02675.2chr1(1960948--1962318)	Box 4	ATTAAT	1256	6	-	Petroselinum crispum	part of a conserved DNA module involved in light responsiveness
Cs1g02675.2chr1(1960948--1962318)	Box 4	ATTAAT	1260	6	-	Petroselinum crispum	part of a conserved DNA module involved in light responsiveness
Cs1g02675.2chr1(1960948--1962318)	Box 4	ATTAAT	1264	6	-	Petroselinum crispum	part of a conserved DNA module involved in light responsiveness
Cs1g02675.2chr1(1960948--1962318)	Unnamed__10	TCCACGTAGA	522	9	+	Zea mays
Cs1g02675.2chr1(1960948--1962318)	CCAAT-box	CAACGG	459	6	+	Hordeum vulgare	MYBHv1 binding site
Cs1g02675.2chr1(1960948--1962318)	CCAAT-box	CAACGG	664	6	+	Hordeum vulgare	MYBHv1 binding site
Cs1g02675.2chr1(1960948--1962318)	MYC	CATGTG	54	6	-	Arabidopsis thaliana
Cs1g02675.2chr1(1960948--1962318)	MYC	CATTTG	393	6	+	Arabidopsis thaliana
Cs1g02675.2chr1(1960948--1962318)	MYC	CATTTG	634	6	-	Arabidopsis thaliana
Cs1g02675.2chr1(1960948--1962318)	MYC	CATTTG	794	6	-	Arabidopsis thaliana
Cs1g02675.2chr1(1960948--1962318)	MYC	CAATTG	878	6	-	Arabidopsis thaliana
Cs1g02675.2chr1(1960948--1962318)	chs-CMA1a	TTACTTAA	1249	8	-	Daucus carota	part of a light responsive element
Cs1g02675.2chr1(1960948--1962318)	Unnamed__6	taTAAATATct	1029	10	+	Zea mays
Cs1g02675.2chr1(1960948--1962318)	Unnamed__6	taTAAATATct	1034	10	-	Zea mays
Cs1g02675.2chr1(1960948--1962318)	WUN-motif	AAATTACT	202	8	-	Nicotiana glutinosa
Cs1g02675.2chr1(1960948--1962318)	Unnamed__12	TCCACGTAGA	522	9	+	Zea mays
Cs1g02675.2chr1(1960948--1962318)	Unnamed__8	TCCACGTAGA	522	9	+	Zea mays
Cs1g02675.2chr1(1960948--1962318)	AT~TATA-box	TATATA	81	6	+	Arabidopsis thaliana
Cs1g02675.2chr1(1960948--1962318)	AT~TATA-box	TATATA	191	6	+	Arabidopsis thaliana
Cs1g02675.2chr1(1960948--1962318)	AT~TATA-box	TATATA	832	6	-	Arabidopsis thaliana
Cs1g02675.2chr1(1960948--1962318)	AT~TATA-box	TATATA	834	6	-	Arabidopsis thaliana
Cs1g02675.2chr1(1960948--1962318)	AT~TATA-box	TATATA	836	6	-	Arabidopsis thaliana
Cs1g02675.2chr1(1960948--1962318)	AT~TATA-box	TATATAAA	1039	8	-	Arabidopsis thaliana
Cs1g02675.2chr1(1960948--1962318)	AT~TATA-box	TATATA	1041	6	-	Arabidopsis thaliana
Cs1g02675.2chr1(1960948--1962318)	AT~TATA-box	TATATA	1278	6	-	Arabidopsis thaliana
Cs1g02675.2chr1(1960948--1962318)	STRE	AGGGG	322	5	+	Arabidopsis thaliana
Cs1g02675.2chr1(1960948--1962318)	STRE	AGGGG	1351	5	+	Arabidopsis thaliana
Cs1g02675.2chr1(1960948--1962318)	MYB recognition site	CCGTTG	459	6	-	Arabidopsis thaliana
Cs1g02675.2chr1(1960948--1962318)	MYB recognition site	CCGTTG	664	6	-	Arabidopsis thaliana
Cs1g02675.2chr1(1960948--1962318)	Myb	TAACTG	142	6	-	Arabidopsis thaliana
Cs1g02675.2chr1(1960948--1962318)	Myb	CAACTG	261	6	-	Arabidopsis thaliana
Cs1g02675.2chr1(1960948--1962318)	Myb	TAACTG	601	6	-	Arabidopsis thaliana
Cs1g02675.2chr1(1960948--1962318)	Myb	TAACTG	907	6	-	Arabidopsis thaliana
Cs1g02675.2chr1(1960948--1962318)	Myb	CAACTG	915	6	-	Arabidopsis thaliana
Cs1g02675.2chr1(1960948--1962318)	CAAT-box	CAAT	24	4	-	Nicotiana glutinosa
Cs1g02675.2chr1(1960948--1962318)	CAAT-box	CAAT	172	4	+	Nicotiana glutinosa
Cs1g02675.2chr1(1960948--1962318)	CAAT-box	CAAT	183	4	-	Nicotiana glutinosa
Cs1g02675.2chr1(1960948--1962318)	CAAT-box	CAAT	188	4	+	Nicotiana glutinosa
Cs1g02675.2chr1(1960948--1962318)	CAAT-box	CAAT	243	4	+	Nicotiana glutinosa
Cs1g02675.2chr1(1960948--1962318)	CAAT-box	CCAAT	282	5	-	Arabidopsis thaliana	common cis-acting element in promoter and enhancer regions
Cs1g02675.2chr1(1960948--1962318)	CAAT-box	CAAAT	394	5	-	Pisum sativum	common cis-acting element in promoter and enhancer regions
Cs1g02675.2chr1(1960948--1962318)	CAAT-box	CAAT	559	4	+	Nicotiana glutinosa
Cs1g02675.2chr1(1960948--1962318)	CAAT-box	CAAT	567	4	+	Nicotiana glutinosa
Cs1g02675.2chr1(1960948--1962318)	CAAT-box	CCAAT	592	5	+	Arabidopsis thaliana	common cis-acting element in promoter and enhancer regions
Cs1g02675.2chr1(1960948--1962318)	CAAT-box	CAAT	593	4	+	Nicotiana glutinosa
Cs1g02675.2chr1(1960948--1962318)	CAAT-box	CAAT	619	4	+	Nicotiana glutinosa
Cs1g02675.2chr1(1960948--1962318)	CAAT-box	CAAAT	634	5	+	Pisum sativum	common cis-acting element in promoter and enhancer regions
Cs1g02675.2chr1(1960948--1962318)	CAAT-box	AGCTCAATTTCA	648	11	+	Daucus carota	common cis-acting element in promoter and enhancer regions
Cs1g02675.2chr1(1960948--1962318)	CAAT-box	CAAT	652	4	+	Nicotiana glutinosa
Cs1g02675.2chr1(1960948--1962318)	CAAT-box	CAAT	658	4	+	Nicotiana glutinosa
Cs1g02675.2chr1(1960948--1962318)	CAAT-box	CAAAT	794	5	+	Pisum sativum	common cis-acting element in promoter and enhancer regions
Cs1g02675.2chr1(1960948--1962318)	CAAT-box	CAAT	860	4	+	Nicotiana glutinosa
Cs1g02675.2chr1(1960948--1962318)	CAAT-box	CAAT	878	4	+	Nicotiana glutinosa
Cs1g02675.2chr1(1960948--1962318)	CAAT-box	CAAT	880	4	-	Nicotiana glutinosa
Cs1g02675.2chr1(1960948--1962318)	CAAT-box	CAAAT	937	5	+	Pisum sativum	common cis-acting element in promoter and enhancer regions
Cs1g02675.2chr1(1960948--1962318)	CAAT-box	CAAAT	942	5	+	Pisum sativum	common cis-acting element in promoter and enhancer regions
Cs1g02675.2chr1(1960948--1962318)	CAAT-box	CAAT	1021	4	+	Nicotiana glutinosa
Cs1g02675.2chr1(1960948--1962318)	CAAT-box	CAAT	1191	4	-	Nicotiana glutinosa
Cs1g02675.2chr1(1960948--1962318)	CAAT-box	CAAT	1244	4	+	Nicotiana glutinosa
Cs1g02675.2chr1(1960948--1962318)	CARE	CAACTCCC	844	8	+	Oryza sativa
Cs1g02675.2chr1(1960948--1962318)	G-box	TAACACGTAG	677	9	+	Brassica oleracea	cis-acting regulatory element involved in light responsiveness
Cs1g02675.2chr1(1960948--1962318)	GT1-motif	GGTTAAT	277	7	+	Avena sativa	light responsive element
Cs1g02675.2chr1(1960948--1962318)	Unnamed__14	TCCACGTAGA	522	9	+	Zea mays
Cs1g02675.2chr1(1960948--1962318)	Unnamed__4	CTCC	334	4	-	Petroselinum hortense
Cs1g02675.2chr1(1960948--1962318)	Unnamed__4	CTCC	424	4	-	Petroselinum hortense
Cs1g02675.2chr1(1960948--1962318)	Unnamed__4	CTCC	701	4	-	Petroselinum hortense
Cs1g02675.2chr1(1960948--1962318)	Unnamed__4	CTCC	763	4	-	Petroselinum hortense
Cs1g02675.2chr1(1960948--1962318)	Unnamed__4	CTCC	809	4	+	Petroselinum hortense
Cs1g02675.2chr1(1960948--1962318)	Unnamed__4	CTCC	847	4	+	Petroselinum hortense
Cs1g02675.2chr1(1960948--1962318)	Unnamed__4	CTCC	1094	4	-	Petroselinum hortense
Cs1g02675.2chr1(1960948--1962318)	TATA-box	ATATAT	80	6	+	Brassica napus	core promoter element around -30 of transcription start
Cs1g02675.2chr1(1960948--1962318)	TATA-box	TATATA	81	6	+	Arabidopsis thaliana	core promoter element around -30 of transcription start
Cs1g02675.2chr1(1960948--1962318)	TATA-box	ATATAA	82	6	+	Brassica oleracea	core promoter element around -30 of transcription start
Cs1g02675.2chr1(1960948--1962318)	TATA-box	TATA	83	4	+	Arabidopsis thaliana	core promoter element around -30 of transcription start
Cs1g02675.2chr1(1960948--1962318)	TATA-box	ATATAT	190	6	+	Brassica napus	core promoter element around -30 of transcription start
Cs1g02675.2chr1(1960948--1962318)	TATA-box	TATATA	191	6	+	Arabidopsis thaliana	core promoter element around -30 of transcription start
Cs1g02675.2chr1(1960948--1962318)	TATA-box	TATA	193	4	+	Arabidopsis thaliana	core promoter element around -30 of transcription start
Cs1g02675.2chr1(1960948--1962318)	TATA-box	TATACA	711	6	-	Helianthus annuus	core promoter element around -30 of transcription start
Cs1g02675.2chr1(1960948--1962318)	TATA-box	TATA	713	4	-	Arabidopsis thaliana	core promoter element around -30 of transcription start
Cs1g02675.2chr1(1960948--1962318)	TATA-box	ATATAT	831	6	-	Brassica napus	core promoter element around -30 of transcription start
Cs1g02675.2chr1(1960948--1962318)	TATA-box	TATATA	832	6	-	Arabidopsis thaliana	core promoter element around -30 of transcription start
Cs1g02675.2chr1(1960948--1962318)	TATA-box	ATATAT	833	6	-	Brassica napus	core promoter element around -30 of transcription start
Cs1g02675.2chr1(1960948--1962318)	TATA-box	TATATA	834	6	-	Arabidopsis thaliana	core promoter element around -30 of transcription start
Cs1g02675.2chr1(1960948--1962318)	TATA-box	ATATAT	835	6	-	Brassica napus	core promoter element around -30 of transcription start
Cs1g02675.2chr1(1960948--1962318)	TATA-box	TATATA	836	6	-	Arabidopsis thaliana	core promoter element around -30 of transcription start
Cs1g02675.2chr1(1960948--1962318)	TATA-box	TATA	838	4	-	Arabidopsis thaliana	core promoter element around -30 of transcription start
Cs1g02675.2chr1(1960948--1962318)	TATA-box	ATATAA	989	6	+	Brassica oleracea	core promoter element around -30 of transcription start
Cs1g02675.2chr1(1960948--1962318)	TATA-box	TATA	990	4	-	Arabidopsis thaliana	core promoter element around -30 of transcription start
Cs1g02675.2chr1(1960948--1962318)	TATA-box	TATA	1029	4	-	Arabidopsis thaliana	core promoter element around -30 of transcription start
Cs1g02675.2chr1(1960948--1962318)	TATA-box	taTATAAAg	1038	9	-	Lycopersicon esculentum	core promoter element around -30 of transcription start
Cs1g02675.2chr1(1960948--1962318)	TATA-box	TATAAA	1039	6	-	Helianthus annuus	core promoter element around -30 of transcription start
Cs1g02675.2chr1(1960948--1962318)	TATA-box	TATATAA	1040	7	-	Arabidopsis thaliana	core promoter element around -30 of transcription start
Cs1g02675.2chr1(1960948--1962318)	TATA-box	TATATA	1041	6	-	Arabidopsis thaliana	core promoter element around -30 of transcription start
Cs1g02675.2chr1(1960948--1962318)	TATA-box	ATATAT	1042	6	-	Brassica napus	core promoter element around -30 of transcription start
Cs1g02675.2chr1(1960948--1962318)	TATA-box	TATA	1043	4	-	Arabidopsis thaliana	core promoter element around -30 of transcription start
Cs1g02675.2chr1(1960948--1962318)	TATA-box	ATTATA	1053	6	+	Brassica napus	core promoter element around -30 of transcription start
Cs1g02675.2chr1(1960948--1962318)	TATA-box	TATAA	1054	5	-	Arabidopsis thaliana	core promoter element around -30 of transcription start
Cs1g02675.2chr1(1960948--1962318)	TATA-box	TATA	1055	4	-	Arabidopsis thaliana	core promoter element around -30 of transcription start
Cs1g02675.2chr1(1960948--1962318)	TATA-box	TATA	1196	4	-	Arabidopsis thaliana	core promoter element around -30 of transcription start
Cs1g02675.2chr1(1960948--1962318)	TATA-box	ATATAT	1277	6	-	Brassica napus	core promoter element around -30 of transcription start
Cs1g02675.2chr1(1960948--1962318)	TATA-box	TATATA	1278	6	-	Arabidopsis thaliana	core promoter element around -30 of transcription start
Cs1g02675.2chr1(1960948--1962318)	TATA-box	TATA	1280	4	-	Arabidopsis thaliana	core promoter element around -30 of transcription start
Cs1g02675.2chr1(1960948--1962318)	ARE	AAACCA	801	6	+	Zea mays	cis-acting regulatory element essential for the anaerobic induction
Cs1g02675.2chr1(1960948--1962318)	MYB	TAACCA	284	6	-	Arabidopsis thaliana
Cs1g02675.2chr1(1960948--1962318)	MYB	CAACAG	598	6	+	Arabidopsis thaliana
Cs1g02675.2chr1(1960948--1962318)	MYB	CAACAG	866	6	+	Arabidopsis thaliana
Cs1g02675.2chr1(1960948--1962318)	MBS	CAACTG	261	6	-	Arabidopsis thaliana	MYB binding site involved in drought-inducibility
Cs1g02675.2chr1(1960948--1962318)	MBS	CAACTG	915	6	-	Arabidopsis thaliana	MYB binding site involved in drought-inducibility
Cs1g02675.2chr1(1960948--1962318)	chs-CMA2a	TCACTTGA	29	8	-	Petroselinum crispum	part of a light responsive element
Cs1g02675.2chr1(1960948--1962318)	TCT-motif	TCTTAC	1344	6	-	Arabidopsis thaliana	part of a light responsive element
Cs1g02675.2chr1(1960948--1962318)	Myb-binding site	CAACAG	598	6	+	Nicotiana tabacum
Cs1g02675.2chr1(1960948--1962318)	Myb-binding site	CAACAG	866	6	+	Nicotiana tabacum
Cs1g03810.1chr1(3038684--3039280)	W box	TTGACC	439	6	-	Arabidopsis thaliana
Cs1g03810.1chr1(3038684--3039280)		motif_sequence	90	4	+	organism	short_function
Cs1g03810.1chr1(3038684--3039280)		motif_sequence	170	4	-	organism	short_function
Cs1g03810.1chr1(3038684--3039280)		motif_sequence	573	4	+	organism	short_function
Cs1g03810.1chr1(3038684--3039280)	MYB-like sequence	TAACCA	152	6	+	Arabidopsis thaliana
Cs1g03810.1chr1(3038684--3039280)	MYB-like sequence	TAACCA	217	6	-	Arabidopsis thaliana
Cs1g03810.1chr1(3038684--3039280)	Unnamed__12	TCCACGTAGA	574	9	-	Zea mays
Cs1g03810.1chr1(3038684--3039280)	Unnamed__8	TCCACGTAGA	574	9	-	Zea mays
Cs1g03810.1chr1(3038684--3039280)	ABRE3a	TACGTG	576	6	+	Zea mays
Cs1g03810.1chr1(3038684--3039280)	AT~TATA-box	TATATAAA	556	8	-	Arabidopsis thaliana
Cs1g03810.1chr1(3038684--3039280)	AT~TATA-box	TATATA	558	6	-	Arabidopsis thaliana
Cs1g03810.1chr1(3038684--3039280)	AT~TATA-box	TATATA	560	6	-	Arabidopsis thaliana
Cs1g03810.1chr1(3038684--3039280)	STRE	AGGGG	377	5	+	Arabidopsis thaliana
Cs1g03810.1chr1(3038684--3039280)	P-box	CCTTTTG	207	7	-	Oryza sativa	gibberellin-responsive element
Cs1g03810.1chr1(3038684--3039280)	Unnamed__1	CGTGG	578	5	+	Zea mays
Cs1g03810.1chr1(3038684--3039280)	I-box	AAGATAAGGCT	84	10	-	Gossypium hirsutum	part of a light responsive element
Cs1g03810.1chr1(3038684--3039280)	Unnamed__10	TCCACGTAGA	574	9	-	Zea mays
Cs1g03810.1chr1(3038684--3039280)	CAAT-box	CCAAT	28	5	-	Arabidopsis thaliana	common cis-acting element in promoter and enhancer regions
Cs1g03810.1chr1(3038684--3039280)	CAAT-box	CAAT	47	4	+	Nicotiana glutinosa
Cs1g03810.1chr1(3038684--3039280)	CAAT-box	CCAAT	49	5	-	Arabidopsis thaliana	common cis-acting element in promoter and enhancer regions
Cs1g03810.1chr1(3038684--3039280)	CAAT-box	CAAAT	74	5	-	Pisum sativum	common cis-acting element in promoter and enhancer regions
Cs1g03810.1chr1(3038684--3039280)	CAAT-box	CAAT	142	4	-	Nicotiana glutinosa
Cs1g03810.1chr1(3038684--3039280)	CAAT-box	CAAT	160	4	-	Nicotiana glutinosa
Cs1g03810.1chr1(3038684--3039280)	CAAT-box	CAAAT	425	5	+	Pisum sativum	common cis-acting element in promoter and enhancer regions
Cs1g03810.1chr1(3038684--3039280)	CAAT-box	CAAT	431	4	-	Nicotiana glutinosa
Cs1g03810.1chr1(3038684--3039280)	CAAT-box	CAAT	447	4	+	Nicotiana glutinosa
Cs1g03810.1chr1(3038684--3039280)	CAAT-box	CAAAT	500	5	-	Pisum sativum	common cis-acting element in promoter and enhancer regions
Cs1g03810.1chr1(3038684--3039280)	CAAT-box	CAAT	520	4	-	Nicotiana glutinosa
Cs1g03810.1chr1(3038684--3039280)	CAAT-box	CAAT	590	4	-	Nicotiana glutinosa
Cs1g03810.1chr1(3038684--3039280)	G-box	TACGTG	576	6	+	Arabidopsis thaliana	cis-acting regulatory element involved in light responsiveness
Cs1g03810.1chr1(3038684--3039280)	O2-site	GATGACATGG	294	9	+	Zea mays	cis-acting regulatory element involved in zein metabolism regulation
Cs1g03810.1chr1(3038684--3039280)	GT1-motif	GGTTAAT	218	7	+	Avena sativa	light responsive element
Cs1g03810.1chr1(3038684--3039280)	Unnamed__14	TCCACGTAGA	574	9	-	Zea mays
Cs1g03810.1chr1(3038684--3039280)	ARE	AAACCA	30	6	-	Zea mays	cis-acting regulatory element essential for the anaerobic induction
Cs1g03810.1chr1(3038684--3039280)	TATA-box	TATACA	65	6	-	Helianthus annuus	core promoter element around -30 of transcription start
Cs1g03810.1chr1(3038684--3039280)	TATA-box	TATA	67	4	+	Arabidopsis thaliana	core promoter element around -30 of transcription start
Cs1g03810.1chr1(3038684--3039280)	TATA-box	ccTATAAAaa	347	9	+	Arabidopsis thaliana	core promoter element around -30 of transcription start
Cs1g03810.1chr1(3038684--3039280)	TATA-box	TATA	349	4	-	Arabidopsis thaliana	core promoter element around -30 of transcription start
Cs1g03810.1chr1(3038684--3039280)	TATA-box	TAAAGATT	552	8	-	Arabidopsis thaliana	core promoter element around -30 of transcription start
Cs1g03810.1chr1(3038684--3039280)	TATA-box	taTATAAAg	555	9	-	Lycopersicon esculentum	core promoter element around -30 of transcription start
Cs1g03810.1chr1(3038684--3039280)	TATA-box	TATAAA	556	6	-	Helianthus annuus	core promoter element around -30 of transcription start
Cs1g03810.1chr1(3038684--3039280)	TATA-box	TATATAA	557	7	-	Arabidopsis thaliana	core promoter element around -30 of transcription start
Cs1g03810.1chr1(3038684--3039280)	TATA-box	TATATA	558	6	-	Arabidopsis thaliana	core promoter element around -30 of transcription start
Cs1g03810.1chr1(3038684--3039280)	TATA-box	ATATAT	559	6	-	Brassica napus	core promoter element around -30 of transcription start
Cs1g03810.1chr1(3038684--3039280)	TATA-box	TATATA	560	6	-	Arabidopsis thaliana	core promoter element around -30 of transcription start
Cs1g03810.1chr1(3038684--3039280)	TATA-box	TATA	562	4	-	Arabidopsis thaliana	core promoter element around -30 of transcription start
Cs1g03810.1chr1(3038684--3039280)	TATA-box	ATATAT	586	6	-	Brassica napus	core promoter element around -30 of transcription start
Cs1g03810.1chr1(3038684--3039280)	TATA-box	TATA	587	4	-	Arabidopsis thaliana	core promoter element around -30 of transcription start
Cs1g03810.1chr1(3038684--3039280)	Unnamed__4	CTCC	100	4	+	Petroselinum hortense
Cs1g03810.1chr1(3038684--3039280)	Unnamed__4	CTCC	302	4	-	Petroselinum hortense
Cs1g03810.1chr1(3038684--3039280)	Unnamed__4	CTCC	328	4	+	Petroselinum hortense
Cs1g03810.1chr1(3038684--3039280)	ABRE4	CACGTA	576	6	-	Zea mays
Cs1g03810.1chr1(3038684--3039280)	MYB	TAACCA	152	6	+	Arabidopsis thaliana
Cs1g03810.1chr1(3038684--3039280)	MYB	TAACCA	217	6	-	Arabidopsis thaliana
Cs1g03810.1chr1(3038684--3039280)	MYB	CAACAG	286	6	+	Arabidopsis thaliana
Cs1g03810.1chr1(3038684--3039280)	MYB	CAACCA	372	6	+	Arabidopsis thaliana
Cs1g03810.1chr1(3038684--3039280)	MYC	CAATTG	47	6	+	Arabidopsis thaliana
Cs1g03810.1chr1(3038684--3039280)	ABRE	ACGTG	577	5	+	Arabidopsis thaliana	cis-acting element involved in the abscisic acid responsiveness
Cs1g03810.1chr1(3038684--3039280)	Myb-binding site	CAACAG	286	6	+	Nicotiana tabacum
Cs1g03810.1chr1(3039557--3039629)	CAAT-box	CCAAT	17	5	+	Arabidopsis thaliana	common cis-acting element in promoter and enhancer regions
Cs1g03810.1chr1(3039557--3039629)	CAAT-box	CAAT	18	4	+	Nicotiana glutinosa
Cs1g04130.2chr1(3371398--3371601)	MYB-like sequence	TAACCA	11	6	+	Arabidopsis thaliana
Cs1g04130.2chr1(3371398--3371601)	MYB	TAACCA	11	6	+	Arabidopsis thaliana
Cs1g04130.2chr1(3371398--3371601)	GT1-motif	GGTTAAT	9	7	-	Avena sativa	light responsive element
Cs1g04130.2chr1(3371398--3371601)	GT1-motif	GGTTAA	10	6	-	Arabidopsis thaliana	light responsive element
Cs1g04130.2chr1(3371398--3371601)	CAAT-box	CAAT	7	4	+	Nicotiana glutinosa
Cs1g04130.2chr1(3371398--3371601)	CAAT-box	CAAAT	56	5	+	Pisum sativum	common cis-acting element in promoter and enhancer regions
Cs1g04485.1chr1(3976386--3976479)	WUN-motif	TTATTACAT	21	9	+	Nicotiana glutinosa
Cs1g04485.1chr1(3976386--3976479)	MYB	CAACCA	53	6	+	Arabidopsis thaliana
Cs1g04485.1chr1(3976386--3976479)	CAAT-box	CAAT	12	4	+	Nicotiana glutinosa
Cs1g04485.1chr1(3976386--3976479)	CAAT-box	CAAT	44	4	-	Nicotiana glutinosa
Cs1g04970.1chr1(4519487--4519911)		motif_sequence	102	4	-	organism	short_function
Cs1g04970.1chr1(4519487--4519911)		motif_sequence	184	4	+	organism	short_function
Cs1g04970.1chr1(4519487--4519911)		motif_sequence	210	4	-	organism	short_function
Cs1g04970.1chr1(4519487--4519911)	TATA-box	ATATAA	318	6	+	Brassica oleracea	core promoter element around -30 of transcription start
Cs1g04970.1chr1(4519487--4519911)	TATA-box	TATA	319	4	-	Arabidopsis thaliana	core promoter element around -30 of transcription start
Cs1g04970.1chr1(4519487--4519911)	WUN-motif	CCATTTCAA	30	9	+	Nicotiana glutinosa
Cs1g04970.1chr1(4519487--4519911)	MYC	CAATTG	111	6	+	Arabidopsis thaliana
Cs1g04970.1chr1(4519487--4519911)	Box 4	ATTAAT	228	6	-	Petroselinum crispum	part of a conserved DNA module involved in light responsiveness
Cs1g04970.1chr1(4519487--4519911)	circadian	CAAAGATATC	36	9	+	Lycopersicon esculentum	cis-acting regulatory element involved in circadian control
Cs1g04970.1chr1(4519487--4519911)	CAAT-box	CAAT	4	4	+	Nicotiana glutinosa
Cs1g04970.1chr1(4519487--4519911)	CAAT-box	CCAAT	60	5	+	Arabidopsis thaliana	common cis-acting element in promoter and enhancer regions
Cs1g04970.1chr1(4519487--4519911)	CAAT-box	CAAT	61	4	+	Nicotiana glutinosa
Cs1g04970.1chr1(4519487--4519911)	CAAT-box	CCAAT	67	5	+	Arabidopsis thaliana	common cis-acting element in promoter and enhancer regions
Cs1g04970.1chr1(4519487--4519911)	CAAT-box	CAAT	68	4	+	Nicotiana glutinosa
Cs1g04970.1chr1(4519487--4519911)	CAAT-box	CAAT	111	4	+	Nicotiana glutinosa
Cs1g04970.1chr1(4519487--4519911)	CAAT-box	CAAT	113	4	-	Nicotiana glutinosa
Cs1g04970.1chr1(4519487--4519911)	CAAT-box	CAAT	119	4	+	Nicotiana glutinosa
Cs1g04970.1chr1(4519487--4519911)	CAAT-box	CAAAT	217	5	-	Pisum sativum	common cis-acting element in promoter and enhancer regions
Cs1g04970.1chr1(4519487--4519911)	CAAT-box	CCAAT	243	5	+	Arabidopsis thaliana	common cis-acting element in promoter and enhancer regions
Cs1g04970.1chr1(4519487--4519911)	CAAT-box	CAAT	244	4	+	Nicotiana glutinosa
Cs1g04970.1chr1(4519487--4519911)	CAAT-box	CAAAT	401	5	+	Pisum sativum	common cis-acting element in promoter and enhancer regions
Cs1g05190.2chr1(4831665--4831779)		motif_sequence	70	4	+	organism	short_function
Cs1g05190.2chr1(4831665--4831779)		motif_sequence	99	4	-	organism	short_function
Cs1g05190.2chr1(4831665--4831779)	Unnamed__4	CTCC	38	4	+	Petroselinum hortense
Cs1g05190.2chr1(4831665--4831779)	Unnamed__4	CTCC	72	4	+	Petroselinum hortense
Cs1g05190.2chr1(4831665--4831779)	MYC	CATTTG	76	6	-	Arabidopsis thaliana
Cs1g05190.2chr1(4831665--4831779)	CAAT-box	CAAT	9	4	+	Nicotiana glutinosa
Cs1g05190.2chr1(4831665--4831779)	CAAT-box	CAAT	46	4	-	Nicotiana glutinosa
Cs1g05190.2chr1(4831665--4831779)	CAAT-box	CAAAT	76	5	+	Pisum sativum	common cis-acting element in promoter and enhancer regions
Cs1g05835.1chr1(5607151--5608056)		motif_sequence	98	4	-	organism	short_function
Cs1g05835.1chr1(5607151--5608056)		motif_sequence	234	4	+	organism	short_function
Cs1g05835.1chr1(5607151--5608056)		motif_sequence	561	4	+	organism	short_function
Cs1g05835.1chr1(5607151--5608056)		motif_sequence	615	4	+	organism	short_function
Cs1g05835.1chr1(5607151--5608056)		motif_sequence	692	4	-	organism	short_function
Cs1g05835.1chr1(5607151--5608056)	ACE	GACACGTATG	526	9	-	Petroselinum crispum	cis-acting element involved in light responsiveness
Cs1g05835.1chr1(5607151--5608056)	Gap-box	CAAATGAA(A/G)A	702	9.5	-	Arabidopsis thaliana	part of a light responsive element
Cs1g05835.1chr1(5607151--5608056)	ABRE3a	TACGTG	528	6	+	Zea mays
Cs1g05835.1chr1(5607151--5608056)	ABRE3a	TACGTG	655	6	-	Zea mays
Cs1g05835.1chr1(5607151--5608056)	AT~TATA-box	TATATA	31	6	+	Arabidopsis thaliana
Cs1g05835.1chr1(5607151--5608056)	AT~TATA-box	TATATA	608	6	-	Arabidopsis thaliana
Cs1g05835.1chr1(5607151--5608056)	TC-rich repeats	ATTCTCTAAC	826	10	-	Nicotiana tabacum	cis-acting element involved in defense and stress responsiveness
Cs1g05835.1chr1(5607151--5608056)	AE-box	AGAAACAA	409	8	-	Arabidopsis thaliana	part of a module for light response
Cs1g05835.1chr1(5607151--5608056)	Box 4	ATTAAT	43	6	+	Petroselinum crispum	part of a conserved DNA module involved in light responsiveness
Cs1g05835.1chr1(5607151--5608056)	Box 4	ATTAAT	102	6	+	Petroselinum crispum	part of a conserved DNA module involved in light responsiveness
Cs1g05835.1chr1(5607151--5608056)	Box 4	ATTAAT	162	6	+	Petroselinum crispum	part of a conserved DNA module involved in light responsiveness
Cs1g05835.1chr1(5607151--5608056)	Box 4	ATTAAT	223	6	+	Petroselinum crispum	part of a conserved DNA module involved in light responsiveness
Cs1g05835.1chr1(5607151--5608056)	Box 4	ATTAAT	285	6	+	Petroselinum crispum	part of a conserved DNA module involved in light responsiveness
Cs1g05835.1chr1(5607151--5608056)	Box 4	ATTAAT	492	6	-	Petroselinum crispum	part of a conserved DNA module involved in light responsiveness
Cs1g05835.1chr1(5607151--5608056)	Box 4	ATTAAT	496	6	-	Petroselinum crispum	part of a conserved DNA module involved in light responsiveness
Cs1g05835.1chr1(5607151--5608056)	Box 4	ATTAAT	516	6	-	Petroselinum crispum	part of a conserved DNA module involved in light responsiveness
Cs1g05835.1chr1(5607151--5608056)	Box 4	ATTAAT	713	6	-	Petroselinum crispum	part of a conserved DNA module involved in light responsiveness
Cs1g05835.1chr1(5607151--5608056)	CAAT-box	CAAAT	70	5	+	Pisum sativum	common cis-acting element in promoter and enhancer regions
Cs1g05835.1chr1(5607151--5608056)	CAAT-box	CAAAT	321	5	+	Pisum sativum	common cis-acting element in promoter and enhancer regions
Cs1g05835.1chr1(5607151--5608056)	CAAT-box	CAAT	398	4	+	Nicotiana glutinosa
Cs1g05835.1chr1(5607151--5608056)	CAAT-box	CCAAT	402	5	+	Arabidopsis thaliana	common cis-acting element in promoter and enhancer regions
Cs1g05835.1chr1(5607151--5608056)	CAAT-box	CAAT	403	4	+	Nicotiana glutinosa
Cs1g05835.1chr1(5607151--5608056)	CAAT-box	CAAAT	543	5	+	Pisum sativum	common cis-acting element in promoter and enhancer regions
Cs1g05835.1chr1(5607151--5608056)	CAAT-box	CAAT	679	4	-	Nicotiana glutinosa
Cs1g05835.1chr1(5607151--5608056)	CAAT-box	CAAAT	707	5	-	Pisum sativum	common cis-acting element in promoter and enhancer regions
Cs1g05835.1chr1(5607151--5608056)	AT-rich element	ATAGAAATCAA	448	10	+	Glycine max	binding site of AT-rich DNA binding protein (ATBP-1)
Cs1g05835.1chr1(5607151--5608056)	G-box	TACGTG	528	6	+	Arabidopsis thaliana	cis-acting regulatory element involved in light responsiveness
Cs1g05835.1chr1(5607151--5608056)	G-box	TACGTG	655	6	-	Arabidopsis thaliana	cis-acting regulatory element involved in light responsiveness
Cs1g05835.1chr1(5607151--5608056)	TATA-box	TATA	2	4	+	Arabidopsis thaliana	core promoter element around -30 of transcription start
Cs1g05835.1chr1(5607151--5608056)	TATA-box	ATATAT	30	6	+	Brassica napus	core promoter element around -30 of transcription start
Cs1g05835.1chr1(5607151--5608056)	TATA-box	TATATA	31	6	+	Arabidopsis thaliana	core promoter element around -30 of transcription start
Cs1g05835.1chr1(5607151--5608056)	TATA-box	TATA	33	4	+	Arabidopsis thaliana	core promoter element around -30 of transcription start
Cs1g05835.1chr1(5607151--5608056)	TATA-box	ATATAA	520	6	+	Brassica oleracea	core promoter element around -30 of transcription start
Cs1g05835.1chr1(5607151--5608056)	TATA-box	TATA	521	4	-	Arabidopsis thaliana	core promoter element around -30 of transcription start
Cs1g05835.1chr1(5607151--5608056)	TATA-box	ATTATA	606	6	+	Brassica napus	core promoter element around -30 of transcription start
Cs1g05835.1chr1(5607151--5608056)	TATA-box	TATATAA	607	7	-	Arabidopsis thaliana	core promoter element around -30 of transcription start
Cs1g05835.1chr1(5607151--5608056)	TATA-box	TATATA	608	6	-	Arabidopsis thaliana	core promoter element around -30 of transcription start
Cs1g05835.1chr1(5607151--5608056)	TATA-box	ATATAA	609	6	+	Brassica oleracea	core promoter element around -30 of transcription start
Cs1g05835.1chr1(5607151--5608056)	TATA-box	TATA	610	4	-	Arabidopsis thaliana	core promoter element around -30 of transcription start
Cs1g05835.1chr1(5607151--5608056)	TATA-box	TACAAAA	618	7	+	Oryza sativa	core promoter element around -30 of transcription start
Cs1g05835.1chr1(5607151--5608056)	Unnamed__4	CTCC	98	4	-	Petroselinum hortense
Cs1g05835.1chr1(5607151--5608056)	Unnamed__4	CTCC	246	4	+	Petroselinum hortense
Cs1g05835.1chr1(5607151--5608056)	Unnamed__4	CTCC	586	4	+	Petroselinum hortense
Cs1g05835.1chr1(5607151--5608056)	Unnamed__4	CTCC	815	4	+	Petroselinum hortense
Cs1g05835.1chr1(5607151--5608056)	ABRE4	CACGTA	528	6	-	Zea mays
Cs1g05835.1chr1(5607151--5608056)	ABRE4	CACGTA	655	6	+	Zea mays
Cs1g05835.1chr1(5607151--5608056)	MYC	CATGTG	231	6	-	Arabidopsis thaliana
Cs1g05835.1chr1(5607151--5608056)	MYC	CATTTG	706	6	+	Arabidopsis thaliana
Cs1g05835.1chr1(5607151--5608056)	ABRE	ACGTG	529	5	+	Arabidopsis thaliana	cis-acting element involved in the abscisic acid responsiveness
Cs1g05835.1chr1(5607151--5608056)	ABRE	ACGTG	655	5	-	Arabidopsis thaliana	cis-acting element involved in the abscisic acid responsiveness
Cs1g05835.1chr1(5608120--5608191)	TATA-box	TATA	16	4	+	Arabidopsis thaliana	core promoter element around -30 of transcription start
Cs1g05835.1chr1(5608120--5608191)	TATA-box	ATTATA	24	6	+	Brassica napus	core promoter element around -30 of transcription start
Cs1g05835.1chr1(5608120--5608191)	TATA-box	TATAA	25	5	-	Arabidopsis thaliana	core promoter element around -30 of transcription start
Cs1g05835.1chr1(5608120--5608191)	TATA-box	TATA	26	4	+	Arabidopsis thaliana	core promoter element around -30 of transcription start
Cs1g05835.1chr1(5608120--5608191)	TATA-box	ATTATA	66	6	+	Brassica napus	core promoter element around -30 of transcription start
Cs1g05835.1chr1(5608120--5608191)	TATA-box	TATAA	67	5	-	Arabidopsis thaliana	core promoter element around -30 of transcription start
Cs1g05835.1chr1(5608120--5608191)	TATA-box	TATA	68	4	-	Arabidopsis thaliana	core promoter element around -30 of transcription start
Cs1g05835.1chr1(5608120--5608191)	Myc	TCTCTTA	18	7	-	Arabidopsis thaliana
Cs1g06160.1chr1(6141831--6141926)	TATA-box	ATATAT	27	6	+	Brassica napus	core promoter element around -30 of transcription start
Cs1g06160.1chr1(6141831--6141926)	TATA-box	TATA	28	4	+	Arabidopsis thaliana	core promoter element around -30 of transcription start
Cs1g06160.1chr1(6141831--6141926)	MBS	CAACTG	18	6	-	Arabidopsis thaliana	MYB binding site involved in drought-inducibility
Cs1g06160.1chr1(6141831--6141926)	Myb	CAACTG	18	6	-	Arabidopsis thaliana
Cs1g06160.1chr1(6142117--6142215)	ARE	AAACCA	17	6	+	Zea mays	cis-acting regulatory element essential for the anaerobic induction
Cs1g06160.1chr1(6142117--6142215)	CAAT-box	CAAT	13	4	+	Nicotiana glutinosa
Cs1g06160.1chr1(6142117--6142215)	CAAT-box	CAAT	44	4	+	Nicotiana glutinosa
Cs1g06160.1chr1(6142117--6142215)	CAAT-box	CAAAT	48	5	-	Pisum sativum	common cis-acting element in promoter and enhancer regions
Cs1g06160.1chr1(6142117--6142215)	CAAT-box	CAAT	54	4	-	Nicotiana glutinosa
Cs1g06160.1chr1(6142117--6142215)	CAAT-box	CCAAT	77	5	+	Arabidopsis thaliana	common cis-acting element in promoter and enhancer regions
Cs1g06160.1chr1(6142117--6142215)	CAAT-box	CAAT	78	4	+	Nicotiana glutinosa
Cs1g06160.1chr1(6142321--6142412)		motif_sequence	1	4	+	organism	short_function
Cs1g06160.1chr1(6142321--6142412)	TCT-motif	TCTTAC	48	6	+	Arabidopsis thaliana	part of a light responsive element
Cs1g06160.1chr1(6142321--6142412)	CAAT-box	CAAAT	30	5	+	Pisum sativum	common cis-acting element in promoter and enhancer regions
Cs1g06650.1chr1(6618690--6618787)	Unnamed__4	CTCC	36	4	+	Petroselinum hortense
Cs1g06650.1chr1(6618690--6618787)	MYC	CAATTG	14	6	+	Arabidopsis thaliana
Cs1g06650.1chr1(6618690--6618787)	CAAT-box	CAAT	14	4	+	Nicotiana glutinosa
Cs1g06650.1chr1(6618690--6618787)	CAAT-box	CAAT	16	4	-	Nicotiana glutinosa
Cs1g07110.1chr1(7165744--7167429)		motif_sequence	498	4	-	organism	short_function
Cs1g07110.1chr1(7165744--7167429)		motif_sequence	710	4	+	organism	short_function
Cs1g07110.1chr1(7165744--7167429)		motif_sequence	974	4	-	organism	short_function
Cs1g07110.1chr1(7165744--7167429)		motif_sequence	1226	4	+	organism	short_function
Cs1g07110.1chr1(7165744--7167429)		motif_sequence	1299	4	+	organism	short_function
Cs1g07110.1chr1(7165744--7167429)	MYB-like sequence	TAACCA	807	6	+	Arabidopsis thaliana
Cs1g07110.1chr1(7165744--7167429)	CGTCA-motif	CGTCA	58	5	+	Hordeum vulgare	cis-acting regulatory element involved in the MeJA-responsiveness
Cs1g07110.1chr1(7165744--7167429)	as-1	TGACG	58	5	-	Arabidopsis thaliana
Cs1g07110.1chr1(7165744--7167429)	AAGAA-motif	GAAAGAA	728	7	-	Avena sativa
Cs1g07110.1chr1(7165744--7167429)	AAGAA-motif	gGTAAAGAAA	764	9	+	Avena sativa
Cs1g07110.1chr1(7165744--7167429)	AAGAA-motif	GAAAGAA	1635	7	+	Avena sativa
Cs1g07110.1chr1(7165744--7167429)	Unnamed__1	CGTGG	810	5	-	Zea mays
Cs1g07110.1chr1(7165744--7167429)	AE-box	AGAAACAA	96	8	+	Arabidopsis thaliana	part of a module for light response
Cs1g07110.1chr1(7165744--7167429)	AE-box	AGAAACAA	1648	8	+	Arabidopsis thaliana	part of a module for light response
Cs1g07110.1chr1(7165744--7167429)	Box 4	ATTAAT	1199	6	-	Petroselinum crispum	part of a conserved DNA module involved in light responsiveness
Cs1g07110.1chr1(7165744--7167429)	Box 4	ATTAAT	1248	6	-	Petroselinum crispum	part of a conserved DNA module involved in light responsiveness
Cs1g07110.1chr1(7165744--7167429)	circadian	CAAAGATATC	101	9	+	Lycopersicon esculentum	cis-acting regulatory element involved in circadian control
Cs1g07110.1chr1(7165744--7167429)	TCCC-motif	TCTCCCT	1227	7	+	Spinacia oleracea	part of a light responsive element
Cs1g07110.1chr1(7165744--7167429)	TGACG-motif	TGACG	58	5	-	Hordeum vulgare	cis-acting regulatory element involved in the MeJA-responsiveness
Cs1g07110.1chr1(7165744--7167429)	TATA	TATAAAAT	1048	8	+	Arabidopsis thaliana
Cs1g07110.1chr1(7165744--7167429)	Unnamed__2	AACCTAACCT	851	9	+	Petroselinum hortense
Cs1g07110.1chr1(7165744--7167429)	WRE3	CCACCT	383	6	+	Pisum sativum
Cs1g07110.1chr1(7165744--7167429)	chs-Unit 1 m1	ACCTAACCCGC	852	10	+	Hordeum vulgare	part of a light responsive element
Cs1g07110.1chr1(7165744--7167429)	MYC	CATGTG	86	6	-	Arabidopsis thaliana
Cs1g07110.1chr1(7165744--7167429)	MYC	CATTTG	793	6	-	Arabidopsis thaliana
Cs1g07110.1chr1(7165744--7167429)	MYC	CATTTG	947	6	-	Arabidopsis thaliana
Cs1g07110.1chr1(7165744--7167429)	MYC	CATGTG	1457	6	-	Arabidopsis thaliana
Cs1g07110.1chr1(7165744--7167429)	Unnamed__6	taTAAATATct	674	10	+	Zea mays
Cs1g07110.1chr1(7165744--7167429)	ABRE3a	TACGTG	1302	6	+	Zea mays
Cs1g07110.1chr1(7165744--7167429)	STRE	AGGGG	1518	5	+	Arabidopsis thaliana
Cs1g07110.1chr1(7165744--7167429)	CAAT-box	CAAT	61	4	+	Nicotiana glutinosa
Cs1g07110.1chr1(7165744--7167429)	CAAT-box	CAAAT	242	5	+	Pisum sativum	common cis-acting element in promoter and enhancer regions
Cs1g07110.1chr1(7165744--7167429)	CAAT-box	CAAT	257	4	+	Nicotiana glutinosa
Cs1g07110.1chr1(7165744--7167429)	CAAT-box	CAAT	262	4	-	Nicotiana glutinosa
Cs1g07110.1chr1(7165744--7167429)	CAAT-box	CAAT	307	4	+	Nicotiana glutinosa
Cs1g07110.1chr1(7165744--7167429)	CAAT-box	CAAAT	329	5	+	Pisum sativum	common cis-acting element in promoter and enhancer regions
Cs1g07110.1chr1(7165744--7167429)	CAAT-box	CAAAT	399	5	+	Pisum sativum	common cis-acting element in promoter and enhancer regions
Cs1g07110.1chr1(7165744--7167429)	CAAT-box	CAAT	547	4	+	Nicotiana glutinosa
Cs1g07110.1chr1(7165744--7167429)	CAAT-box	CAAT	576	4	+	Nicotiana glutinosa
Cs1g07110.1chr1(7165744--7167429)	CAAT-box	CCAAT	780	5	-	Arabidopsis thaliana	common cis-acting element in promoter and enhancer regions
Cs1g07110.1chr1(7165744--7167429)	CAAT-box	CAAAT	793	5	+	Pisum sativum	common cis-acting element in promoter and enhancer regions
Cs1g07110.1chr1(7165744--7167429)	CAAT-box	CAAT	803	4	-	Nicotiana glutinosa
Cs1g07110.1chr1(7165744--7167429)	CAAT-box	CAAAT	815	5	+	Pisum sativum	common cis-acting element in promoter and enhancer regions
Cs1g07110.1chr1(7165744--7167429)	CAAT-box	CCAAT	912	5	+	Arabidopsis thaliana	common cis-acting element in promoter and enhancer regions
Cs1g07110.1chr1(7165744--7167429)	CAAT-box	CAAT	913	4	+	Nicotiana glutinosa
Cs1g07110.1chr1(7165744--7167429)	CAAT-box	CAAAT	947	5	+	Pisum sativum	common cis-acting element in promoter and enhancer regions
Cs1g07110.1chr1(7165744--7167429)	CAAT-box	CAAT	1024	4	-	Nicotiana glutinosa
Cs1g07110.1chr1(7165744--7167429)	CAAT-box	CAAT	1173	4	+	Nicotiana glutinosa
Cs1g07110.1chr1(7165744--7167429)	CAAT-box	CAAT	1335	4	+	Nicotiana glutinosa
Cs1g07110.1chr1(7165744--7167429)	CAAT-box	CCAAT	1361	5	+	Arabidopsis thaliana	common cis-acting element in promoter and enhancer regions
Cs1g07110.1chr1(7165744--7167429)	CAAT-box	CAAT	1362	4	+	Nicotiana glutinosa
Cs1g07110.1chr1(7165744--7167429)	CAAT-box	CAAAT	1377	5	+	Pisum sativum	common cis-acting element in promoter and enhancer regions
Cs1g07110.1chr1(7165744--7167429)	CAAT-box	CAAAT	1434	5	-	Pisum sativum	common cis-acting element in promoter and enhancer regions
Cs1g07110.1chr1(7165744--7167429)	CAAT-box	CCCAATTT	1447	8	-	Arabidopsis thaliana	common cis-acting element in promoter and enhancer regions
Cs1g07110.1chr1(7165744--7167429)	CAAT-box	CCAAT	1449	5	-	Arabidopsis thaliana	common cis-acting element in promoter and enhancer regions
Cs1g07110.1chr1(7165744--7167429)	CAAT-box	CAAAT	1466	5	+	Pisum sativum	common cis-acting element in promoter and enhancer regions
Cs1g07110.1chr1(7165744--7167429)	CAAT-box	CAAT	1472	4	-	Nicotiana glutinosa
Cs1g07110.1chr1(7165744--7167429)	CAAT-box	CAAAT	1513	5	+	Pisum sativum	common cis-acting element in promoter and enhancer regions
Cs1g07110.1chr1(7165744--7167429)	CAAT-box	CAAAT	1547	5	+	Pisum sativum	common cis-acting element in promoter and enhancer regions
Cs1g07110.1chr1(7165744--7167429)	CAAT-box	CAAT	1626	4	+	Nicotiana glutinosa
Cs1g07110.1chr1(7165744--7167429)	CAAT-box	CAAT	1653	4	+	Nicotiana glutinosa
Cs1g07110.1chr1(7165744--7167429)	Myb	CAACTG	336	6	+	Arabidopsis thaliana
Cs1g07110.1chr1(7165744--7167429)	AC-I	(T/C)C(T/C)(C/T)ACC(T/C)ACC	377	8.5	+	Phaseolus vulgaris
Cs1g07110.1chr1(7165744--7167429)	G-box	TACGTG	1302	6	+	Arabidopsis thaliana	cis-acting regulatory element involved in light responsiveness
Cs1g07110.1chr1(7165744--7167429)	GT1-motif	GGTTAAT	1213	7	-	Avena sativa	light responsive element
Cs1g07110.1chr1(7165744--7167429)	GT1-motif	GGTTAA	1214	6	-	Arabidopsis thaliana	light responsive element
Cs1g07110.1chr1(7165744--7167429)	HD-Zip 1	CAAT(A/T)ATTG	257	8.5	+	Arabidopsis thaliana	element involved in differentiation of the palisade mesophyll cells
Cs1g07110.1chr1(7165744--7167429)	MRE	AACCTAA	851	7	+	Petroselinum crispum	MYB binding site involved in light responsiveness
Cs1g07110.1chr1(7165744--7167429)	MRE	AACCTAA	1216	7	+	Petroselinum crispum	MYB binding site involved in light responsiveness
Cs1g07110.1chr1(7165744--7167429)	ARE	AAACCA	1556	6	+	Zea mays	cis-acting regulatory element essential for the anaerobic induction
Cs1g07110.1chr1(7165744--7167429)	TATA-box	TACAAAA	5	7	+	Oryza sativa	core promoter element around -30 of transcription start
Cs1g07110.1chr1(7165744--7167429)	TATA-box	TATA	50	4	+	Arabidopsis thaliana	core promoter element around -30 of transcription start
Cs1g07110.1chr1(7165744--7167429)	TATA-box	ATATAA	63	6	+	Brassica oleracea	core promoter element around -30 of transcription start
Cs1g07110.1chr1(7165744--7167429)	TATA-box	TATA	64	4	+	Arabidopsis thaliana	core promoter element around -30 of transcription start
Cs1g07110.1chr1(7165744--7167429)	TATA-box	TATAA	608	5	-	Arabidopsis thaliana	core promoter element around -30 of transcription start
Cs1g07110.1chr1(7165744--7167429)	TATA-box	TATA	609	4	+	Arabidopsis thaliana	core promoter element around -30 of transcription start
Cs1g07110.1chr1(7165744--7167429)	TATA-box	TATA	848	4	-	Arabidopsis thaliana	core promoter element around -30 of transcription start
Cs1g07110.1chr1(7165744--7167429)	TATA-box	TACAAAA	935	7	+	Oryza sativa	core promoter element around -30 of transcription start
Cs1g07110.1chr1(7165744--7167429)	TATA-box	ATATAA	1047	6	+	Brassica oleracea	core promoter element around -30 of transcription start
Cs1g07110.1chr1(7165744--7167429)	TATA-box	TATA	1048	4	-	Arabidopsis thaliana	core promoter element around -30 of transcription start
Cs1g07110.1chr1(7165744--7167429)	TATA-box	TATTTAAA	1365	8	+	Arabidopsis thaliana	core promoter element around -30 of transcription start
Cs1g07110.1chr1(7165744--7167429)	TATA-box	ccTATAAAaa	1384	9	+	Arabidopsis thaliana	core promoter element around -30 of transcription start
Cs1g07110.1chr1(7165744--7167429)	TATA-box	TATA	1567	4	-	Arabidopsis thaliana	core promoter element around -30 of transcription start
Cs1g07110.1chr1(7165744--7167429)	Unnamed__4	CTCC	505	4	-	Petroselinum hortense
Cs1g07110.1chr1(7165744--7167429)	Unnamed__4	CTCC	1228	4	+	Petroselinum hortense
Cs1g07110.1chr1(7165744--7167429)	Unnamed__4	CTCC	1496	4	+	Petroselinum hortense
Cs1g07110.1chr1(7165744--7167429)	ABRE4	CACGTA	1302	6	-	Zea mays
Cs1g07110.1chr1(7165744--7167429)	MYB	TAACCA	807	6	+	Arabidopsis thaliana
Cs1g07110.1chr1(7165744--7167429)	MYB	CAACCA	1543	6	+	Arabidopsis thaliana
Cs1g07110.1chr1(7165744--7167429)	MBS	CAACTG	336	6	+	Arabidopsis thaliana	MYB binding site involved in drought-inducibility
Cs1g07110.1chr1(7165744--7167429)	TCA-element	CCATCTTTTT	412	9	-	Nicotiana tabacum	cis-acting element involved in salicylic acid responsiveness
Cs1g07110.1chr1(7165744--7167429)	TCA-element	CCATCTTTTT	1321	9	+	Nicotiana tabacum	cis-acting element involved in salicylic acid responsiveness
Cs1g07110.1chr1(7165744--7167429)	chs-CMA2a	TCACTTGA	176	8	-	Petroselinum crispum	part of a light responsive element
Cs1g07110.1chr1(7165744--7167429)	ABRE	ACGTG	1303	5	+	Arabidopsis thaliana	cis-acting element involved in the abscisic acid responsiveness
Cs1g07150.1chr1(7242456--7242711)	ARE	AAACCA	230	6	-	Zea mays	cis-acting regulatory element essential for the anaerobic induction
Cs1g07150.1chr1(7242456--7242711)	ARE	AAACCA	241	6	-	Zea mays	cis-acting regulatory element essential for the anaerobic induction
Cs1g07150.1chr1(7242456--7242711)	TATA-box	TATAA	211	5	-	Arabidopsis thaliana	core promoter element around -30 of transcription start
Cs1g07150.1chr1(7242456--7242711)	TATA-box	TATA	212	4	-	Arabidopsis thaliana	core promoter element around -30 of transcription start
Cs1g07150.1chr1(7242456--7242711)	Unnamed__4	CTCC	120	4	-	Petroselinum hortense
Cs1g07150.1chr1(7242456--7242711)	MYB	CAACCA	235	6	-	Arabidopsis thaliana
Cs1g07150.1chr1(7242456--7242711)	MYC	CATTTG	6	6	+	Arabidopsis thaliana
Cs1g07150.1chr1(7242456--7242711)	CAAT-box	CAAAT	7	5	-	Pisum sativum	common cis-acting element in promoter and enhancer regions
Cs1g07150.1chr1(7242456--7242711)	CAAT-box	CAAAT	74	5	+	Pisum sativum	common cis-acting element in promoter and enhancer regions
Cs1g07150.1chr1(7242456--7242711)	CAAT-box	CAAT	90	4	+	Nicotiana glutinosa
Cs1g07150.1chr1(7242456--7242711)	CAAT-box	CAAT	127	4	+	Nicotiana glutinosa
Cs1g07150.1chr1(7242456--7242711)	CAAT-box	CAAT	185	4	-	Nicotiana glutinosa
Cs1g07150.1chr1(7242898--7243014)	TATA-box	TATAAAA	92	7	-	Pisum sativum	core promoter element around -30 of transcription start
Cs1g07150.1chr1(7242898--7243014)	TATA-box	TATAAA	93	6	-	Helianthus annuus	core promoter element around -30 of transcription start
Cs1g07150.1chr1(7242898--7243014)	TATA-box	TATAA	94	5	-	Arabidopsis thaliana	core promoter element around -30 of transcription start
Cs1g07150.1chr1(7242898--7243014)	TATA-box	TATA	95	4	-	Arabidopsis thaliana	core promoter element around -30 of transcription start
Cs1g07150.1chr1(7242898--7243014)	TCT-motif	TCTTAC	48	6	+	Arabidopsis thaliana	part of a light responsive element
Cs1g07150.1chr1(7242898--7243014)	Box 4	ATTAAT	11	6	+	Petroselinum crispum	part of a conserved DNA module involved in light responsiveness
Cs1g07150.1chr1(7242898--7243014)	CAAT-box	CAAT	54	4	-	Nicotiana glutinosa
Cs1g07150.1chr1(7242898--7243014)	CAAT-box	CAAT	64	4	-	Nicotiana glutinosa
Cs1g07150.1chr1(7242898--7243014)	CAAT-box	CAAAT	99	5	-	Pisum sativum	common cis-acting element in promoter and enhancer regions
Cs1g07150.1chr1(7242898--7243014)	GCN4_motif	TGAGTCA	102	7	-	Oryza sativa	cis-regulatory element involved in endosperm expression
Cs1g07170.1chr1(7256720--7256809)	CAAT-box	CAAT	22	4	-	Nicotiana glutinosa
Cs1g07170.1chr1(7256720--7256809)	CAAT-box	CAAT	42	4	+	Nicotiana glutinosa
Cs1g07170.1chr1(7256720--7256809)	CAAT-box	CAAAT	74	5	+	Pisum sativum	common cis-acting element in promoter and enhancer regions
Cs1g07170.1chr1(7256855--7257253)		motif_sequence	56	4	+	organism	short_function
Cs1g07170.1chr1(7256855--7257253)		motif_sequence	89	4	+	organism	short_function
Cs1g07170.1chr1(7256855--7257253)		motif_sequence	172	4	+	organism	short_function
Cs1g07170.1chr1(7256855--7257253)		motif_sequence	249	4	-	organism	short_function
Cs1g07170.1chr1(7256855--7257253)		motif_sequence	349	4	+	organism	short_function
Cs1g07170.1chr1(7256855--7257253)	Unnamed__6	taTAAATATct	373	10	+	Zea mays
Cs1g07170.1chr1(7256855--7257253)	ERE	ATTTCATA	308	8	+	Nicotiana glutinos
Cs1g07170.1chr1(7256855--7257253)	TC-rich repeats	ATTCTCTAAC	197	9	-	Nicotiana tabacum	cis-acting element involved in defense and stress responsiveness
Cs1g07170.1chr1(7256855--7257253)	Unnamed__1	GAATTTAATTAA	77	11	-	Glycine max	60K protein binding site
Cs1g07170.1chr1(7256855--7257253)	AE-box	AGAAACAA	337	8	-	Arabidopsis thaliana	part of a module for light response
Cs1g07170.1chr1(7256855--7257253)	GARE-motif	TCTGTTG	145	7	+	Brassica oleracea	gibberellin-responsive element
Cs1g07170.1chr1(7256855--7257253)	CAAT-box	CAAT	21	4	+	Nicotiana glutinosa
Cs1g07170.1chr1(7256855--7257253)	CAAT-box	CAAT	31	4	+	Nicotiana glutinosa
Cs1g07170.1chr1(7256855--7257253)	CAAT-box	CCAAT	53	5	+	Arabidopsis thaliana	common cis-acting element in promoter and enhancer regions
Cs1g07170.1chr1(7256855--7257253)	CAAT-box	CAAT	54	4	+	Nicotiana glutinosa
Cs1g07170.1chr1(7256855--7257253)	CAAT-box	CAAT	96	4	-	Nicotiana glutinosa
Cs1g07170.1chr1(7256855--7257253)	CAAT-box	CAAAT	101	5	+	Pisum sativum	common cis-acting element in promoter and enhancer regions
Cs1g07170.1chr1(7256855--7257253)	CAAT-box	CAAT	156	4	-	Nicotiana glutinosa
Cs1g07170.1chr1(7256855--7257253)	CAAT-box	CAAT	236	4	+	Nicotiana glutinosa
Cs1g07170.1chr1(7256855--7257253)	CAAT-box	CAAAT	297	5	+	Pisum sativum	common cis-acting element in promoter and enhancer regions
Cs1g07170.1chr1(7256855--7257253)	CAAT-box	CAAT	336	4	-	Nicotiana glutinosa
Cs1g07170.1chr1(7256855--7257253)	CAAT-box	CAAT	361	4	+	Nicotiana glutinosa
Cs1g07170.1chr1(7256855--7257253)	CAAT-box	CAAAT	371	5	+	Pisum sativum	common cis-acting element in promoter and enhancer regions
Cs1g07170.1chr1(7256855--7257253)	GCN4_motif	TGAGTCA	114	7	-	Oryza sativa	cis-regulatory element involved in endosperm expression
Cs1g07170.1chr1(7256855--7257253)	CTAG-motif	ACTAGCAGAA	62	9	+	Avena sativa
Cs1g07170.1chr1(7256855--7257253)	ARE	AAACCA	226	6	+	Zea mays	cis-acting regulatory element essential for the anaerobic induction
Cs1g07170.1chr1(7256855--7257253)	TATA-box	TATA	133	4	+	Arabidopsis thaliana	core promoter element around -30 of transcription start
Cs1g07170.1chr1(7256855--7257253)	Unnamed__4	CTCC	72	4	+	Petroselinum hortense
Cs1g07170.1chr1(7256855--7257253)	Unnamed__4	CTCC	323	4	+	Petroselinum hortense
Cs1g07170.1chr1(7256855--7257253)	Unnamed__4	CTCC	331	4	+	Petroselinum hortense
Cs1g07170.1chr1(7256855--7257253)	MYB	CAACAG	146	6	-	Arabidopsis thaliana
Cs1g07170.1chr1(7256855--7257253)	MYB	CAACCA	230	6	+	Arabidopsis thaliana
Cs1g07170.1chr1(7256855--7257253)	MYC	CATGTG	88	6	+	Arabidopsis thaliana
Cs1g07170.1chr1(7256855--7257253)	Myb-binding site	CAACAG	146	6	-	Nicotiana tabacum
Cs1g08535.1chr1(9204509--9205341)	G-Box	CACGTG	649	6	-	Pisum sativum	cis-acting regulatory element involved in light responsiveness
Cs1g08535.1chr1(9204509--9205341)		motif_sequence	179	4	+	organism	short_function
Cs1g08535.1chr1(9204509--9205341)		motif_sequence	340	4	-	organism	short_function
Cs1g08535.1chr1(9204509--9205341)		motif_sequence	704	4	-	organism	short_function
Cs1g08535.1chr1(9204509--9205341)	G-box	CACGTG	649	6	-	Arabidopsis thaliana	cis-acting regulatory element involved in light responsiveness
Cs1g08535.1chr1(9204509--9205341)	AT~TATA-box	TATATA	198	6	+	Arabidopsis thaliana
Cs1g08535.1chr1(9204509--9205341)	TC-rich repeats	GTTTTCTTAC	758	9	-	Nicotiana tabacum	cis-acting element involved in defense and stress responsiveness
Cs1g08535.1chr1(9204509--9205341)	TATA-box	ATATAT	21	6	+	Brassica napus	core promoter element around -30 of transcription start
Cs1g08535.1chr1(9204509--9205341)	TATA-box	TATA	22	4	+	Arabidopsis thaliana	core promoter element around -30 of transcription start
Cs1g08535.1chr1(9204509--9205341)	TATA-box	TATA	153	4	+	Arabidopsis thaliana	core promoter element around -30 of transcription start
Cs1g08535.1chr1(9204509--9205341)	TATA-box	ATATAT	197	6	+	Brassica napus	core promoter element around -30 of transcription start
Cs1g08535.1chr1(9204509--9205341)	TATA-box	TATATA	198	6	+	Arabidopsis thaliana	core promoter element around -30 of transcription start
Cs1g08535.1chr1(9204509--9205341)	TATA-box	ATATAA	199	6	+	Brassica oleracea	core promoter element around -30 of transcription start
Cs1g08535.1chr1(9204509--9205341)	TATA-box	TATA	200	4	+	Arabidopsis thaliana	core promoter element around -30 of transcription start
Cs1g08535.1chr1(9204509--9205341)	TATA-box	ATTATA	227	6	+	Brassica napus	core promoter element around -30 of transcription start
Cs1g08535.1chr1(9204509--9205341)	TATA-box	TATAA	228	5	-	Arabidopsis thaliana	core promoter element around -30 of transcription start
Cs1g08535.1chr1(9204509--9205341)	TATA-box	TATA	229	4	+	Arabidopsis thaliana	core promoter element around -30 of transcription start
Cs1g08535.1chr1(9204509--9205341)	TATA-box	TATA	593	4	-	Arabidopsis thaliana	core promoter element around -30 of transcription start
Cs1g08535.1chr1(9204509--9205341)	TATA-box	TATA	604	4	-	Arabidopsis thaliana	core promoter element around -30 of transcription start
Cs1g08535.1chr1(9204509--9205341)	TATA-box	TATA	615	4	-	Arabidopsis thaliana	core promoter element around -30 of transcription start
Cs1g08535.1chr1(9204509--9205341)	TATA-box	ATATAA	658	6	+	Brassica oleracea	core promoter element around -30 of transcription start
Cs1g08535.1chr1(9204509--9205341)	TATA-box	TATA	659	4	-	Arabidopsis thaliana	core promoter element around -30 of transcription start
Cs1g08535.1chr1(9204509--9205341)	TATA-box	ATATAA	692	6	+	Brassica oleracea	core promoter element around -30 of transcription start
Cs1g08535.1chr1(9204509--9205341)	TATA-box	TATA	693	4	-	Arabidopsis thaliana	core promoter element around -30 of transcription start
Cs1g08535.1chr1(9204509--9205341)	TATA-box	TATA	729	4	-	Arabidopsis thaliana	core promoter element around -30 of transcription start
Cs1g08535.1chr1(9204509--9205341)	MBS	CAACTG	333	6	+	Arabidopsis thaliana	MYB binding site involved in drought-inducibility
Cs1g08535.1chr1(9204509--9205341)	MBS	CAACTG	367	6	+	Arabidopsis thaliana	MYB binding site involved in drought-inducibility
Cs1g08535.1chr1(9204509--9205341)	TATC-box	TATCCCA	148	7	-	Oryza sativa	cis-acting element involved in gibberellin-responsiveness
Cs1g08535.1chr1(9204509--9205341)	AE-box	AGAAACAA	59	8	+	Arabidopsis thaliana	part of a module for light response
Cs1g08535.1chr1(9204509--9205341)	TCT-motif	TCTTAC	758	6	-	Arabidopsis thaliana	part of a light responsive element
Cs1g08535.1chr1(9204509--9205341)	MYC	CATTTG	161	6	-	Arabidopsis thaliana
Cs1g08535.1chr1(9204509--9205341)	MYC	CATTTG	510	6	+	Arabidopsis thaliana
Cs1g08535.1chr1(9204509--9205341)	Box 4	ATTAAT	28	6	+	Petroselinum crispum	part of a conserved DNA module involved in light responsiveness
Cs1g08535.1chr1(9204509--9205341)	Box 4	ATTAAT	32	6	+	Petroselinum crispum	part of a conserved DNA module involved in light responsiveness
Cs1g08535.1chr1(9204509--9205341)	Box 4	ATTAAT	175	6	+	Petroselinum crispum	part of a conserved DNA module involved in light responsiveness
Cs1g08535.1chr1(9204509--9205341)	Box 4	ATTAAT	625	6	-	Petroselinum crispum	part of a conserved DNA module involved in light responsiveness
Cs1g08535.1chr1(9204509--9205341)	ABRE	CACGTG	649	6	-	Arabidopsis thaliana	cis-acting element involved in the abscisic acid responsiveness
Cs1g08535.1chr1(9204509--9205341)	ABRE	ACGTG	650	5	+	Arabidopsis thaliana	cis-acting element involved in the abscisic acid responsiveness
Cs1g08535.1chr1(9204509--9205341)	CAAT-box	CAAAT	4	5	+	Pisum sativum	common cis-acting element in promoter and enhancer regions
Cs1g08535.1chr1(9204509--9205341)	CAAT-box	CAAT	19	4	+	Nicotiana glutinosa
Cs1g08535.1chr1(9204509--9205341)	CAAT-box	CAAT	64	4	+	Nicotiana glutinosa
Cs1g08535.1chr1(9204509--9205341)	CAAT-box	CAAAT	100	5	+	Pisum sativum	common cis-acting element in promoter and enhancer regions
Cs1g08535.1chr1(9204509--9205341)	CAAT-box	CAAT	103	4	-	Nicotiana glutinosa
Cs1g08535.1chr1(9204509--9205341)	CAAT-box	CAAT	133	4	-	Nicotiana glutinosa
Cs1g08535.1chr1(9204509--9205341)	CAAT-box	CAAAT	161	5	+	Pisum sativum	common cis-acting element in promoter and enhancer regions
Cs1g08535.1chr1(9204509--9205341)	CAAT-box	CAAAT	206	5	+	Pisum sativum	common cis-acting element in promoter and enhancer regions
Cs1g08535.1chr1(9204509--9205341)	CAAT-box	CAAT	247	4	+	Nicotiana glutinosa
Cs1g08535.1chr1(9204509--9205341)	CAAT-box	CAAT	256	4	+	Nicotiana glutinosa
Cs1g08535.1chr1(9204509--9205341)	CAAT-box	CAAAT	282	5	+	Pisum sativum	common cis-acting element in promoter and enhancer regions
Cs1g08535.1chr1(9204509--9205341)	CAAT-box	CAAAT	293	5	+	Pisum sativum	common cis-acting element in promoter and enhancer regions
Cs1g08535.1chr1(9204509--9205341)	CAAT-box	CAAT	317	4	+	Nicotiana glutinosa
Cs1g08535.1chr1(9204509--9205341)	CAAT-box	CAAAT	389	5	-	Pisum sativum	common cis-acting element in promoter and enhancer regions
Cs1g08535.1chr1(9204509--9205341)	CAAT-box	CAAAT	418	5	-	Pisum sativum	common cis-acting element in promoter and enhancer regions
Cs1g08535.1chr1(9204509--9205341)	CAAT-box	CAAAT	423	5	+	Pisum sativum	common cis-acting element in promoter and enhancer regions
Cs1g08535.1chr1(9204509--9205341)	CAAT-box	CAAT	466	4	+	Nicotiana glutinosa
Cs1g08535.1chr1(9204509--9205341)	CAAT-box	CAAAT	511	5	-	Pisum sativum	common cis-acting element in promoter and enhancer regions
Cs1g08535.1chr1(9204509--9205341)	CAAT-box	CAAT	555	4	-	Nicotiana glutinosa
Cs1g08535.1chr1(9204509--9205341)	CAAT-box	CAAAT	560	5	+	Pisum sativum	common cis-acting element in promoter and enhancer regions
Cs1g08535.1chr1(9204509--9205341)	CAAT-box	CCAAT	668	5	+	Arabidopsis thaliana	common cis-acting element in promoter and enhancer regions
Cs1g08535.1chr1(9204509--9205341)	CAAT-box	CAAT	669	4	+	Nicotiana glutinosa
Cs1g08535.1chr1(9204509--9205341)	CAAT-box	CAAT	767	4	-	Nicotiana glutinosa
Cs1g08535.1chr1(9204509--9205341)	CAAT-box	CAAAT	778	5	+	Pisum sativum	common cis-acting element in promoter and enhancer regions
Cs1g08535.1chr1(9204509--9205341)	CAAT-box	CAAT	784	4	+	Nicotiana glutinosa
Cs1g08535.1chr1(9204509--9205341)	CAAT-box	CAAT	828	4	+	Nicotiana glutinosa
Cs1g08535.1chr1(9204509--9205341)	Myb	CAACTG	333	6	+	Arabidopsis thaliana
Cs1g08535.1chr1(9204509--9205341)	Myb	CAACTG	367	6	+	Arabidopsis thaliana
Cs1g08535.1chr1(9204509--9205341)	Myb	TAACTG	570	6	-	Arabidopsis thaliana
Cs1g09230.1.5UTR_intron.1	Box 4	ATTAAT	48	6	-	Petroselinum crispum	part of a conserved DNA module involved in light responsiveness
Cs1g09230.1.5UTR_intron.1	Box 4	ATTAAT	62	6	-	Petroselinum crispum	part of a conserved DNA module involved in light responsiveness
Cs1g09325.1chr1(10652277--10652396)	MYB	CAACCA	33	6	+	Arabidopsis thaliana
Cs1g09325.1chr1(10652277--10652396)	Box 4	ATTAAT	18	6	+	Petroselinum crispum	part of a conserved DNA module involved in light responsiveness
Cs1g09325.1chr1(10652277--10652396)	CAAT-box	CAAT	41	4	+	Nicotiana glutinosa
Cs1g09325.1chr1(10652520--10652898)		motif_sequence	326	4	-	organism	short_function
Cs1g09325.1chr1(10652520--10652898)		motif_sequence	374	4	+	organism	short_function
Cs1g09325.1chr1(10652520--10652898)	WUN-motif	AAATTACTA	267	9	+	Nicotiana glutinosa
Cs1g09325.1chr1(10652520--10652898)	GATT-motif	CTCCTGATTAGC	79	11	-	Zea mays	part of a light responsive element
Cs1g09325.1chr1(10652520--10652898)	AAGAA-motif	GAAAGAA	131	7	-	Avena sativa
Cs1g09325.1chr1(10652520--10652898)	Unnamed__1	CGTGG	299	5	-	Zea mays
Cs1g09325.1chr1(10652520--10652898)	Box 4	ATTAAT	173	6	+	Petroselinum crispum	part of a conserved DNA module involved in light responsiveness
Cs1g09325.1chr1(10652520--10652898)	Box 4	ATTAAT	219	6	-	Petroselinum crispum	part of a conserved DNA module involved in light responsiveness
Cs1g09325.1chr1(10652520--10652898)	CAAT-box	CAAT	37	4	+	Nicotiana glutinosa
Cs1g09325.1chr1(10652520--10652898)	CAAT-box	CAAAT	119	5	+	Pisum sativum	common cis-acting element in promoter and enhancer regions
Cs1g09325.1chr1(10652520--10652898)	CAAT-box	CCAAT	140	5	-	Arabidopsis thaliana	common cis-acting element in promoter and enhancer regions
Cs1g09325.1chr1(10652520--10652898)	CAAT-box	CAAT	168	4	+	Nicotiana glutinosa
Cs1g09325.1chr1(10652520--10652898)	CAAT-box	CAAT	262	4	+	Nicotiana glutinosa
Cs1g09325.1chr1(10652520--10652898)	CAAT-box	CAAAT	266	5	+	Pisum sativum	common cis-acting element in promoter and enhancer regions
Cs1g09325.1chr1(10652520--10652898)	CAAT-box	CAAT	307	4	+	Nicotiana glutinosa
Cs1g09325.1chr1(10652520--10652898)	CAAT-box	CAAAT	317	5	-	Pisum sativum	common cis-acting element in promoter and enhancer regions
Cs1g09325.1chr1(10652520--10652898)	Myb	CAACTG	63	6	+	Arabidopsis thaliana
Cs1g09325.1chr1(10652520--10652898)	G-Box	CACGTT	300	6	+	Pisum sativum	cis-acting regulatory element involved in light responsiveness
Cs1g09325.1chr1(10652520--10652898)	WRE3	CCACCT	184	6	-	Pisum sativum
Cs1g09325.1chr1(10652520--10652898)	TATA-box	TATA	178	4	+	Arabidopsis thaliana	core promoter element around -30 of transcription start
Cs1g09325.1chr1(10652520--10652898)	TATA-box	ATATAT	370	6	-	Brassica napus	core promoter element around -30 of transcription start
Cs1g09325.1chr1(10652520--10652898)	TATA-box	TATA	371	4	-	Arabidopsis thaliana	core promoter element around -30 of transcription start
Cs1g09325.1chr1(10652520--10652898)	Unnamed__4	CTCC	50	4	+	Petroselinum hortense
Cs1g09325.1chr1(10652520--10652898)	Unnamed__4	CTCC	150	4	-	Petroselinum hortense
Cs1g09325.1chr1(10652520--10652898)	Unnamed__4	CTCC	192	4	-	Petroselinum hortense
Cs1g09325.1chr1(10652520--10652898)	Unnamed__4	CTCC	215	4	+	Petroselinum hortense
Cs1g09325.1chr1(10652520--10652898)	Unnamed__4	CTCC	239	4	+	Petroselinum hortense
Cs1g09325.1chr1(10652520--10652898)	Myc	TCTCTTA	350	7	+	Arabidopsis thaliana
Cs1g09325.1chr1(10652520--10652898)	MBS	CAACTG	63	6	+	Arabidopsis thaliana	MYB binding site involved in drought-inducibility
Cs1g09325.1chr1(10652520--10652898)	MYC	CATTTG	119	6	-	Arabidopsis thaliana
Cs1g09325.1chr1(10652520--10652898)	ABRE	ACGTG	300	5	-	Arabidopsis thaliana	cis-acting element involved in the abscisic acid responsiveness
Cs1g09400.1chr1(10780063--10780495)		motif_sequence	213	4	+	organism	short_function
Cs1g09400.1chr1(10780063--10780495)		motif_sequence	293	4	+	organism	short_function
Cs1g09400.1chr1(10780063--10780495)	TC-rich repeats	ATTCTCTAAC	311	9	-	Nicotiana tabacum	cis-acting element involved in defense and stress responsiveness
Cs1g09400.1chr1(10780063--10780495)	AAGAA-motif	GAAAGAA	341	7	-	Avena sativa
Cs1g09400.1chr1(10780063--10780495)	ARE	AAACCA	77	6	-	Zea mays	cis-acting regulatory element essential for the anaerobic induction
Cs1g09400.1chr1(10780063--10780495)	TATA-box	TATACA	32	6	-	Helianthus annuus	core promoter element around -30 of transcription start
Cs1g09400.1chr1(10780063--10780495)	TATA-box	TATA	34	4	+	Arabidopsis thaliana	core promoter element around -30 of transcription start
Cs1g09400.1chr1(10780063--10780495)	TATA-box	TATAA	188	5	-	Arabidopsis thaliana	core promoter element around -30 of transcription start
Cs1g09400.1chr1(10780063--10780495)	TATA-box	TATA	189	4	+	Arabidopsis thaliana	core promoter element around -30 of transcription start
Cs1g09400.1chr1(10780063--10780495)	TATA-box	TATAAAA	287	7	-	Pisum sativum	core promoter element around -30 of transcription start
Cs1g09400.1chr1(10780063--10780495)	TATA-box	TATAAA	288	6	-	Helianthus annuus	core promoter element around -30 of transcription start
Cs1g09400.1chr1(10780063--10780495)	TATA-box	TATAA	289	5	-	Arabidopsis thaliana	core promoter element around -30 of transcription start
Cs1g09400.1chr1(10780063--10780495)	TATA-box	TATA	290	4	-	Arabidopsis thaliana	core promoter element around -30 of transcription start
Cs1g09400.1chr1(10780063--10780495)	MYB	CAACAG	173	6	-	Arabidopsis thaliana
Cs1g09400.1chr1(10780063--10780495)	I-box	TGATAATGT	261	9	+	Solanum tuberosum	part of a light responsive element
Cs1g09400.1chr1(10780063--10780495)	Myb-binding site	CAACAG	173	6	-	Nicotiana tabacum
Cs1g09400.1chr1(10780063--10780495)	CAAT-box	CAAT	100	4	+	Nicotiana glutinosa
Cs1g09400.1chr1(10780063--10780495)	CAAT-box	CCAAT	152	5	+	Arabidopsis thaliana	common cis-acting element in promoter and enhancer regions
Cs1g09400.1chr1(10780063--10780495)	CAAT-box	CAAT	153	4	+	Nicotiana glutinosa
Cs1g09400.1chr1(10780063--10780495)	CAAT-box	CAAT	162	4	+	Nicotiana glutinosa
Cs1g09400.1chr1(10780063--10780495)	CAAT-box	CAAT	200	4	-	Nicotiana glutinosa
Cs1g09400.1chr1(10780063--10780495)	CAAT-box	CAAT	227	4	-	Nicotiana glutinosa
Cs1g09400.1chr1(10780063--10780495)	CAAT-box	CCAAT	235	5	-	Arabidopsis thaliana	common cis-acting element in promoter and enhancer regions
Cs1g09400.1chr1(10780063--10780495)	CAAT-box	CAAAT	419	5	+	Pisum sativum	common cis-acting element in promoter and enhancer regions
Cs1g09400.1chr1(10780063--10780495)	Myb	TAACTG	204	6	-	Arabidopsis thaliana
Cs1g09402.2chr1(10786320--10786414)	G-Box	CACGTT	31	6	+	Pisum sativum	cis-acting regulatory element involved in light responsiveness
Cs1g09402.2chr1(10786320--10786414)	MYB-like sequence	TAACCA	36	6	+	Arabidopsis thaliana
Cs1g09402.2chr1(10786320--10786414)	GT1-motif	GGTTAA	35	6	-	Arabidopsis thaliana	light responsive element
Cs1g09402.2chr1(10786320--10786414)	TATA-box	ATATAA	58	6	+	Brassica oleracea	core promoter element around -30 of transcription start
Cs1g09402.2chr1(10786320--10786414)	TATA-box	TATA	59	4	-	Arabidopsis thaliana	core promoter element around -30 of transcription start
Cs1g09402.2chr1(10786320--10786414)	Unnamed__4	CTCC	28	4	+	Petroselinum hortense
Cs1g09402.2chr1(10786320--10786414)	MYB	TAACCA	36	6	+	Arabidopsis thaliana
Cs1g09402.2chr1(10786320--10786414)	Unnamed__1	CGTGG	30	5	-	Zea mays
Cs1g09402.2chr1(10786320--10786414)	I-box	cCATATCCAAT	39	10	+	Flaveria trinervia	part of a light responsive element
Cs1g09402.2chr1(10786320--10786414)	ABRE	ACGTG	31	5	-	Arabidopsis thaliana	cis-acting element involved in the abscisic acid responsiveness
Cs1g09402.2chr1(10786320--10786414)	CAAT-box	CAAT	80	4	+	Nicotiana glutinosa
Cs1g10070.1chr1(11915895--11916596)	W box	TTGACC	150	6	+	Arabidopsis thaliana
Cs1g10070.1chr1(11915895--11916596)		motif_sequence	267	4	+	organism	short_function
Cs1g10070.1chr1(11915895--11916596)		motif_sequence	354	4	-	organism	short_function
Cs1g10070.1chr1(11915895--11916596)		motif_sequence	484	4	+	organism	short_function
Cs1g10070.1chr1(11915895--11916596)	ERE	ATTTTAAA	438	8	+	Nicotiana glutinos
Cs1g10070.1chr1(11915895--11916596)	ERE	ATTTTAAA	440	8	-	Nicotiana glutinos
Cs1g10070.1chr1(11915895--11916596)	MYB-like sequence	TAACCA	576	6	-	Arabidopsis thaliana
Cs1g10070.1chr1(11915895--11916596)	WUN-motif	AAATTTCTT	315	9	-	Nicotiana glutinosa
Cs1g10070.1chr1(11915895--11916596)	AAGAA-motif	GAAAGAA	628	7	+	Avena sativa
Cs1g10070.1chr1(11915895--11916596)	GARE-motif	TCTGTTG	335	7	-	Brassica oleracea	gibberellin-responsive element
Cs1g10070.1chr1(11915895--11916596)	CAAT-box	CAAT	52	4	+	Nicotiana glutinosa
Cs1g10070.1chr1(11915895--11916596)	CAAT-box	CAAAT	86	5	-	Pisum sativum	common cis-acting element in promoter and enhancer regions
Cs1g10070.1chr1(11915895--11916596)	CAAT-box	CAAT	149	4	-	Nicotiana glutinosa
Cs1g10070.1chr1(11915895--11916596)	CAAT-box	CAAT	290	4	+	Nicotiana glutinosa
Cs1g10070.1chr1(11915895--11916596)	CAAT-box	CAAAT	320	5	-	Pisum sativum	common cis-acting element in promoter and enhancer regions
Cs1g10070.1chr1(11915895--11916596)	CAAT-box	CAAT	326	4	+	Nicotiana glutinosa
Cs1g10070.1chr1(11915895--11916596)	CAAT-box	CAAAT	410	5	+	Pisum sativum	common cis-acting element in promoter and enhancer regions
Cs1g10070.1chr1(11915895--11916596)	CAAT-box	CAAAT	416	5	+	Pisum sativum	common cis-acting element in promoter and enhancer regions
Cs1g10070.1chr1(11915895--11916596)	CAAT-box	CAAT	428	4	+	Nicotiana glutinosa
Cs1g10070.1chr1(11915895--11916596)	CAAT-box	CAAT	534	4	+	Nicotiana glutinosa
Cs1g10070.1chr1(11915895--11916596)	CAAT-box	CCAAT	536	5	-	Arabidopsis thaliana	common cis-acting element in promoter and enhancer regions
Cs1g10070.1chr1(11915895--11916596)	CAAT-box	CAAT	592	4	+	Nicotiana glutinosa
Cs1g10070.1chr1(11915895--11916596)	CAAT-box	CAAT	692	4	-	Nicotiana glutinosa
Cs1g10070.1chr1(11915895--11916596)	Myb	TAACTG	481	6	+	Arabidopsis thaliana
Cs1g10070.1chr1(11915895--11916596)	AT-rich element	ATAGAAATCAA	44	10	+	Glycine max	binding site of AT-rich DNA binding protein (ATBP-1)
Cs1g10070.1chr1(11915895--11916596)	GATA-motif	GATAGGA	357	7	+	Arabidopsis thaliana	part of a light responsive element
Cs1g10070.1chr1(11915895--11916596)	GT1-motif	GGTTAA	577	6	+	Arabidopsis thaliana	light responsive element
Cs1g10070.1chr1(11915895--11916596)	ARE	AAACCA	331	6	+	Zea mays	cis-acting regulatory element essential for the anaerobic induction
Cs1g10070.1chr1(11915895--11916596)	ARE	AAACCA	363	6	+	Zea mays	cis-acting regulatory element essential for the anaerobic induction
Cs1g10070.1chr1(11915895--11916596)	TATA-box	TACAAAA	22	7	+	Oryza sativa	core promoter element around -30 of transcription start
Cs1g10070.1chr1(11915895--11916596)	TATA-box	TATAA	169	5	-	Arabidopsis thaliana	core promoter element around -30 of transcription start
Cs1g10070.1chr1(11915895--11916596)	TATA-box	TATA	170	4	+	Arabidopsis thaliana	core promoter element around -30 of transcription start
Cs1g10070.1chr1(11915895--11916596)	TATA-box	TATAAA	373	6	-	Helianthus annuus	core promoter element around -30 of transcription start
Cs1g10070.1chr1(11915895--11916596)	TATA-box	TATAA	374	5	-	Arabidopsis thaliana	core promoter element around -30 of transcription start
Cs1g10070.1chr1(11915895--11916596)	TATA-box	TATA	375	4	-	Arabidopsis thaliana	core promoter element around -30 of transcription start
Cs1g10070.1chr1(11915895--11916596)	TATA-box	TATA	468	4	-	Arabidopsis thaliana	core promoter element around -30 of transcription start
Cs1g10070.1chr1(11915895--11916596)	TATA-box	TACAAAA	513	7	+	Oryza sativa	core promoter element around -30 of transcription start
Cs1g10070.1chr1(11915895--11916596)	TATA-box	TATAA	527	5	-	Arabidopsis thaliana	core promoter element around -30 of transcription start
Cs1g10070.1chr1(11915895--11916596)	TATA-box	TATA	528	4	-	Arabidopsis thaliana	core promoter element around -30 of transcription start
Cs1g10070.1chr1(11915895--11916596)	TATA-box	TATAAATA	651	8	-	Daucus carota	core promoter element around -30 of transcription start
Cs1g10070.1chr1(11915895--11916596)	TATA-box	TATAAAT	652	7	-	Brassica juncea	core promoter element around -30 of transcription start
Cs1g10070.1chr1(11915895--11916596)	TATA-box	TATAAA	653	6	-	Helianthus annuus	core promoter element around -30 of transcription start
Cs1g10070.1chr1(11915895--11916596)	TATA-box	TATAA	654	5	-	Arabidopsis thaliana	core promoter element around -30 of transcription start
Cs1g10070.1chr1(11915895--11916596)	TATA-box	TATA	655	4	-	Arabidopsis thaliana	core promoter element around -30 of transcription start
Cs1g10070.1chr1(11915895--11916596)	TATA-box	TATAAAA	674	7	-	Pisum sativum	core promoter element around -30 of transcription start
Cs1g10070.1chr1(11915895--11916596)	TATA-box	TATAAA	675	6	-	Helianthus annuus	core promoter element around -30 of transcription start
Cs1g10070.1chr1(11915895--11916596)	TATA-box	TATAA	676	5	-	Arabidopsis thaliana	core promoter element around -30 of transcription start
Cs1g10070.1chr1(11915895--11916596)	TATA-box	TATA	677	4	-	Arabidopsis thaliana	core promoter element around -30 of transcription start
Cs1g10070.1chr1(11915895--11916596)	Unnamed__4	CTCC	687	4	-	Petroselinum hortense
Cs1g10070.1chr1(11915895--11916596)	LTR	CCGAAA	300	6	+	Hordeum vulgare	cis-acting element involved in low-temperature responsiveness
Cs1g10070.1chr1(11915895--11916596)	MYB	CAACAG	335	6	+	Arabidopsis thaliana
Cs1g10070.1chr1(11915895--11916596)	MYB	CAACCA	400	6	+	Arabidopsis thaliana
Cs1g10070.1chr1(11915895--11916596)	MYB	TAACCA	576	6	-	Arabidopsis thaliana
Cs1g10070.1chr1(11915895--11916596)	chs-CMA2a	TCACTTGA	488	8	+	Petroselinum crispum	part of a light responsive element
Cs1g10070.1chr1(11915895--11916596)	TCT-motif	TCTTAC	120	6	-	Arabidopsis thaliana	part of a light responsive element
Cs1g10070.1chr1(11915895--11916596)	TCT-motif	TCTTAC	233	6	-	Arabidopsis thaliana	part of a light responsive element
Cs1g10070.1chr1(11915895--11916596)	MYC	CATGTG	161	6	+	Arabidopsis thaliana
Cs1g10070.1chr1(11915895--11916596)	MYC	CAATTG	534	6	-	Arabidopsis thaliana
Cs1g10070.1chr1(11915895--11916596)	Myb-binding site	CAACAG	335	6	+	Nicotiana tabacum
Cs1g10070.2chr1(11915915--11916596)	W box	TTGACC	130	6	+	Arabidopsis thaliana
Cs1g10070.2chr1(11915915--11916596)		motif_sequence	247	4	+	organism	short_function
Cs1g10070.2chr1(11915915--11916596)		motif_sequence	334	4	-	organism	short_function
Cs1g10070.2chr1(11915915--11916596)		motif_sequence	464	4	+	organism	short_function
Cs1g10070.2chr1(11915915--11916596)	ERE	ATTTTAAA	418	8	+	Nicotiana glutinos
Cs1g10070.2chr1(11915915--11916596)	ERE	ATTTTAAA	420	8	-	Nicotiana glutinos
Cs1g10070.2chr1(11915915--11916596)	MYB-like sequence	TAACCA	556	6	-	Arabidopsis thaliana
Cs1g10070.2chr1(11915915--11916596)	WUN-motif	AAATTTCTT	295	9	-	Nicotiana glutinosa
Cs1g10070.2chr1(11915915--11916596)	AAGAA-motif	GAAAGAA	608	7	+	Avena sativa
Cs1g10070.2chr1(11915915--11916596)	GARE-motif	TCTGTTG	315	7	-	Brassica oleracea	gibberellin-responsive element
Cs1g10070.2chr1(11915915--11916596)	CAAT-box	CAAT	32	4	+	Nicotiana glutinosa
Cs1g10070.2chr1(11915915--11916596)	CAAT-box	CAAAT	66	5	-	Pisum sativum	common cis-acting element in promoter and enhancer regions
Cs1g10070.2chr1(11915915--11916596)	CAAT-box	CAAT	129	4	-	Nicotiana glutinosa
Cs1g10070.2chr1(11915915--11916596)	CAAT-box	CAAT	270	4	+	Nicotiana glutinosa
Cs1g10070.2chr1(11915915--11916596)	CAAT-box	CAAAT	300	5	-	Pisum sativum	common cis-acting element in promoter and enhancer regions
Cs1g10070.2chr1(11915915--11916596)	CAAT-box	CAAT	306	4	+	Nicotiana glutinosa
Cs1g10070.2chr1(11915915--11916596)	CAAT-box	CAAAT	390	5	+	Pisum sativum	common cis-acting element in promoter and enhancer regions
Cs1g10070.2chr1(11915915--11916596)	CAAT-box	CAAAT	396	5	+	Pisum sativum	common cis-acting element in promoter and enhancer regions
Cs1g10070.2chr1(11915915--11916596)	CAAT-box	CAAT	408	4	+	Nicotiana glutinosa
Cs1g10070.2chr1(11915915--11916596)	CAAT-box	CAAT	514	4	+	Nicotiana glutinosa
Cs1g10070.2chr1(11915915--11916596)	CAAT-box	CCAAT	516	5	-	Arabidopsis thaliana	common cis-acting element in promoter and enhancer regions
Cs1g10070.2chr1(11915915--11916596)	CAAT-box	CAAT	572	4	+	Nicotiana glutinosa
Cs1g10070.2chr1(11915915--11916596)	CAAT-box	CAAT	672	4	-	Nicotiana glutinosa
Cs1g10070.2chr1(11915915--11916596)	Myb	TAACTG	461	6	+	Arabidopsis thaliana
Cs1g10070.2chr1(11915915--11916596)	AT-rich element	ATAGAAATCAA	24	10	+	Glycine max	binding site of AT-rich DNA binding protein (ATBP-1)
Cs1g10070.2chr1(11915915--11916596)	GATA-motif	GATAGGA	337	7	+	Arabidopsis thaliana	part of a light responsive element
Cs1g10070.2chr1(11915915--11916596)	GT1-motif	GGTTAA	557	6	+	Arabidopsis thaliana	light responsive element
Cs1g10070.2chr1(11915915--11916596)	ARE	AAACCA	311	6	+	Zea mays	cis-acting regulatory element essential for the anaerobic induction
Cs1g10070.2chr1(11915915--11916596)	ARE	AAACCA	343	6	+	Zea mays	cis-acting regulatory element essential for the anaerobic induction
Cs1g10070.2chr1(11915915--11916596)	TATA-box	TACAAAA	2	7	+	Oryza sativa	core promoter element around -30 of transcription start
Cs1g10070.2chr1(11915915--11916596)	TATA-box	TATAA	149	5	-	Arabidopsis thaliana	core promoter element around -30 of transcription start
Cs1g10070.2chr1(11915915--11916596)	TATA-box	TATA	150	4	+	Arabidopsis thaliana	core promoter element around -30 of transcription start
Cs1g10070.2chr1(11915915--11916596)	TATA-box	TATAAA	353	6	-	Helianthus annuus	core promoter element around -30 of transcription start
Cs1g10070.2chr1(11915915--11916596)	TATA-box	TATAA	354	5	-	Arabidopsis thaliana	core promoter element around -30 of transcription start
Cs1g10070.2chr1(11915915--11916596)	TATA-box	TATA	355	4	-	Arabidopsis thaliana	core promoter element around -30 of transcription start
Cs1g10070.2chr1(11915915--11916596)	TATA-box	TATA	448	4	-	Arabidopsis thaliana	core promoter element around -30 of transcription start
Cs1g10070.2chr1(11915915--11916596)	TATA-box	TACAAAA	493	7	+	Oryza sativa	core promoter element around -30 of transcription start
Cs1g10070.2chr1(11915915--11916596)	TATA-box	TATAA	507	5	-	Arabidopsis thaliana	core promoter element around -30 of transcription start
Cs1g10070.2chr1(11915915--11916596)	TATA-box	TATA	508	4	-	Arabidopsis thaliana	core promoter element around -30 of transcription start
Cs1g10070.2chr1(11915915--11916596)	TATA-box	TATAAATA	631	8	-	Daucus carota	core promoter element around -30 of transcription start
Cs1g10070.2chr1(11915915--11916596)	TATA-box	TATAAAT	632	7	-	Brassica juncea	core promoter element around -30 of transcription start
Cs1g10070.2chr1(11915915--11916596)	TATA-box	TATAAA	633	6	-	Helianthus annuus	core promoter element around -30 of transcription start
Cs1g10070.2chr1(11915915--11916596)	TATA-box	TATAA	634	5	-	Arabidopsis thaliana	core promoter element around -30 of transcription start
Cs1g10070.2chr1(11915915--11916596)	TATA-box	TATA	635	4	-	Arabidopsis thaliana	core promoter element around -30 of transcription start
Cs1g10070.2chr1(11915915--11916596)	TATA-box	TATAAAA	654	7	-	Pisum sativum	core promoter element around -30 of transcription start
Cs1g10070.2chr1(11915915--11916596)	TATA-box	TATAAA	655	6	-	Helianthus annuus	core promoter element around -30 of transcription start
Cs1g10070.2chr1(11915915--11916596)	TATA-box	TATAA	656	5	-	Arabidopsis thaliana	core promoter element around -30 of transcription start
Cs1g10070.2chr1(11915915--11916596)	TATA-box	TATA	657	4	-	Arabidopsis thaliana	core promoter element around -30 of transcription start
Cs1g10070.2chr1(11915915--11916596)	Unnamed__4	CTCC	667	4	-	Petroselinum hortense
Cs1g10070.2chr1(11915915--11916596)	LTR	CCGAAA	280	6	+	Hordeum vulgare	cis-acting element involved in low-temperature responsiveness
Cs1g10070.2chr1(11915915--11916596)	MYB	CAACAG	315	6	+	Arabidopsis thaliana
Cs1g10070.2chr1(11915915--11916596)	MYB	CAACCA	380	6	+	Arabidopsis thaliana
Cs1g10070.2chr1(11915915--11916596)	MYB	TAACCA	556	6	-	Arabidopsis thaliana
Cs1g10070.2chr1(11915915--11916596)	chs-CMA2a	TCACTTGA	468	8	+	Petroselinum crispum	part of a light responsive element
Cs1g10070.2chr1(11915915--11916596)	TCT-motif	TCTTAC	100	6	-	Arabidopsis thaliana	part of a light responsive element
Cs1g10070.2chr1(11915915--11916596)	TCT-motif	TCTTAC	213	6	-	Arabidopsis thaliana	part of a light responsive element
Cs1g10070.2chr1(11915915--11916596)	MYC	CATGTG	141	6	+	Arabidopsis thaliana
Cs1g10070.2chr1(11915915--11916596)	MYC	CAATTG	514	6	-	Arabidopsis thaliana
Cs1g10070.2chr1(11915915--11916596)	Myb-binding site	CAACAG	315	6	+	Nicotiana tabacum
Cs1g10245.1chr1(12272043--12272956)		motif_sequence	20	4	+	organism	short_function
Cs1g10245.1chr1(12272043--12272956)		motif_sequence	286	4	-	organism	short_function
Cs1g10245.1chr1(12272043--12272956)		motif_sequence	369	4	-	organism	short_function
Cs1g10245.1chr1(12272043--12272956)		motif_sequence	493	4	+	organism	short_function
Cs1g10245.1chr1(12272043--12272956)		motif_sequence	582	4	-	organism	short_function
Cs1g10245.1chr1(12272043--12272956)	WUN-motif	AAATTACT	803	8	+	Nicotiana glutinosa
Cs1g10245.1chr1(12272043--12272956)	AT~TATA-box	TATATA	826	6	-	Arabidopsis thaliana
Cs1g10245.1chr1(12272043--12272956)	AT~TATA-box	TATATA	828	6	-	Arabidopsis thaliana
Cs1g10245.1chr1(12272043--12272956)	I-box	cCATATCCAAT	855	10	-	Flaveria trinervia	part of a light responsive element
Cs1g10245.1chr1(12272043--12272956)	Box 4	ATTAAT	356	6	+	Petroselinum crispum	part of a conserved DNA module involved in light responsiveness
Cs1g10245.1chr1(12272043--12272956)	CAAT-box	CCAAT	111	5	-	Arabidopsis thaliana	common cis-acting element in promoter and enhancer regions
Cs1g10245.1chr1(12272043--12272956)	CAAT-box	CAAT	192	4	-	Nicotiana glutinosa
Cs1g10245.1chr1(12272043--12272956)	CAAT-box	CAAT	225	4	-	Nicotiana glutinosa
Cs1g10245.1chr1(12272043--12272956)	CAAT-box	CAAAT	258	5	-	Pisum sativum	common cis-acting element in promoter and enhancer regions
Cs1g10245.1chr1(12272043--12272956)	CAAT-box	CAAT	309	4	-	Nicotiana glutinosa
Cs1g10245.1chr1(12272043--12272956)	CAAT-box	CAAT	396	4	-	Nicotiana glutinosa
Cs1g10245.1chr1(12272043--12272956)	CAAT-box	CAAT	440	4	-	Nicotiana glutinosa
Cs1g10245.1chr1(12272043--12272956)	CAAT-box	CCCAATTT	607	8	-	Arabidopsis thaliana	common cis-acting element in promoter and enhancer regions
Cs1g10245.1chr1(12272043--12272956)	CAAT-box	CCAAT	609	5	-	Arabidopsis thaliana	common cis-acting element in promoter and enhancer regions
Cs1g10245.1chr1(12272043--12272956)	CAAT-box	CAAAT	628	5	-	Pisum sativum	common cis-acting element in promoter and enhancer regions
Cs1g10245.1chr1(12272043--12272956)	CAAT-box	CAAAT	691	5	-	Pisum sativum	common cis-acting element in promoter and enhancer regions
Cs1g10245.1chr1(12272043--12272956)	CAAT-box	CAAT	762	4	-	Nicotiana glutinosa
Cs1g10245.1chr1(12272043--12272956)	CAAT-box	CAAAT	821	5	-	Pisum sativum	common cis-acting element in promoter and enhancer regions
Cs1g10245.1chr1(12272043--12272956)	CAAT-box	CAAT	847	4	-	Nicotiana glutinosa
Cs1g10245.1chr1(12272043--12272956)	CAAT-box	CCAAT	855	5	-	Arabidopsis thaliana	common cis-acting element in promoter and enhancer regions
Cs1g10245.1chr1(12272043--12272956)	CAAT-box	CAAT	866	4	-	Nicotiana glutinosa
Cs1g10245.1chr1(12272043--12272956)	CAAT-box	CAAAT	875	5	+	Pisum sativum	common cis-acting element in promoter and enhancer regions
Cs1g10245.1chr1(12272043--12272956)	GATA-motif	GATAGGA	639	7	+	Arabidopsis thaliana	part of a light responsive element
Cs1g10245.1chr1(12272043--12272956)	GATA-motif	GATAGGA	706	7	+	Arabidopsis thaliana	part of a light responsive element
Cs1g10245.1chr1(12272043--12272956)	Unnamed__2	AACCTAACCT	425	9	-	Petroselinum hortense
Cs1g10245.1chr1(12272043--12272956)	GT1-motif	GGTTAA	426	6	+	Arabidopsis thaliana	light responsive element
Cs1g10245.1chr1(12272043--12272956)	MRE	AACCTAA	278	7	-	Petroselinum crispum	MYB binding site involved in light responsiveness
Cs1g10245.1chr1(12272043--12272956)	ARE	AAACCA	484	6	-	Zea mays	cis-acting regulatory element essential for the anaerobic induction
Cs1g10245.1chr1(12272043--12272956)	TATA-box	ATATAT	30	6	+	Brassica napus	core promoter element around -30 of transcription start
Cs1g10245.1chr1(12272043--12272956)	TATA-box	TATA	31	4	+	Arabidopsis thaliana	core promoter element around -30 of transcription start
Cs1g10245.1chr1(12272043--12272956)	TATA-box	TACAAAA	117	7	-	Oryza sativa	core promoter element around -30 of transcription start
Cs1g10245.1chr1(12272043--12272956)	TATA-box	TATTTAAA	150	8	+	Arabidopsis thaliana	core promoter element around -30 of transcription start
Cs1g10245.1chr1(12272043--12272956)	TATA-box	TATTTAAA	152	8	-	Arabidopsis thaliana	core promoter element around -30 of transcription start
Cs1g10245.1chr1(12272043--12272956)	TATA-box	ATATAT	183	6	+	Brassica napus	core promoter element around -30 of transcription start
Cs1g10245.1chr1(12272043--12272956)	TATA-box	TATA	184	4	+	Arabidopsis thaliana	core promoter element around -30 of transcription start
Cs1g10245.1chr1(12272043--12272956)	TATA-box	ATTATA	187	6	+	Brassica napus	core promoter element around -30 of transcription start
Cs1g10245.1chr1(12272043--12272956)	TATA-box	TATAA	188	5	-	Arabidopsis thaliana	core promoter element around -30 of transcription start
Cs1g10245.1chr1(12272043--12272956)	TATA-box	TATA	189	4	+	Arabidopsis thaliana	core promoter element around -30 of transcription start
Cs1g10245.1chr1(12272043--12272956)	TATA-box	TATAA	235	5	-	Arabidopsis thaliana	core promoter element around -30 of transcription start
Cs1g10245.1chr1(12272043--12272956)	TATA-box	TATA	236	4	+	Arabidopsis thaliana	core promoter element around -30 of transcription start
Cs1g10245.1chr1(12272043--12272956)	TATA-box	TATA	698	4	-	Arabidopsis thaliana	core promoter element around -30 of transcription start
Cs1g10245.1chr1(12272043--12272956)	TATA-box	TATACA	824	6	-	Helianthus annuus	core promoter element around -30 of transcription start
Cs1g10245.1chr1(12272043--12272956)	TATA-box	TATATA	826	6	-	Arabidopsis thaliana	core promoter element around -30 of transcription start
Cs1g10245.1chr1(12272043--12272956)	TATA-box	ATATAT	827	6	-	Brassica napus	core promoter element around -30 of transcription start
Cs1g10245.1chr1(12272043--12272956)	TATA-box	TATATA	828	6	-	Arabidopsis thaliana	core promoter element around -30 of transcription start
Cs1g10245.1chr1(12272043--12272956)	TATA-box	ATATAT	829	6	-	Brassica napus	core promoter element around -30 of transcription start
Cs1g10245.1chr1(12272043--12272956)	TATA-box	TATA	830	4	-	Arabidopsis thaliana	core promoter element around -30 of transcription start
Cs1g10245.1chr1(12272043--12272956)	Unnamed__4	CTCC	613	4	-	Petroselinum hortense
Cs1g10245.1chr1(12272043--12272956)	Unnamed__4	CTCC	718	4	-	Petroselinum hortense
Cs1g10245.1chr1(12272043--12272956)	MYB	CAACAG	341	6	-	Arabidopsis thaliana
Cs1g10245.1chr1(12272043--12272956)	MYB	CAACAG	671	6	-	Arabidopsis thaliana
Cs1g10245.1chr1(12272043--12272956)	MYC	CATGTG	372	6	+	Arabidopsis thaliana
Cs1g10245.1chr1(12272043--12272956)	MYC	CATTTG	820	6	+	Arabidopsis thaliana
Cs1g10245.1chr1(12272043--12272956)	ATCT-motif	AATCTAATCC	560	9	+	Pisum sativum	part of a conserved DNA module involved in light responsiveness
Cs1g10245.1chr1(12272043--12272956)	Myb-binding site	CAACAG	341	6	-	Nicotiana tabacum
Cs1g10245.1chr1(12272043--12272956)	Myb-binding site	CAACAG	671	6	-	Nicotiana tabacum
Cs1g11100.1chr1(13652027--13652325)	G-Box	CACGTT	10	6	+	Pisum sativum	cis-acting regulatory element involved in light responsiveness
Cs1g11100.1chr1(13652027--13652325)		motif_sequence	19	4	-	organism	short_function
Cs1g11100.1chr1(13652027--13652325)	ERE	ATTTCATA	63	8	-	Nicotiana glutinos
Cs1g11100.1chr1(13652027--13652325)	ARE	AAACCA	237	6	-	Zea mays	cis-acting regulatory element essential for the anaerobic induction
Cs1g11100.1chr1(13652027--13652325)	TATA-box	taTATAAAtc	123	9	-	Arabidopsis thaliana	core promoter element around -30 of transcription start
Cs1g11100.1chr1(13652027--13652325)	TATA-box	ATATAT	128	6	+	Brassica napus	core promoter element around -30 of transcription start
Cs1g11100.1chr1(13652027--13652325)	TATA-box	TATA	129	4	+	Arabidopsis thaliana	core promoter element around -30 of transcription start
Cs1g11100.1chr1(13652027--13652325)	TATA-box	ATATAA	178	6	+	Brassica oleracea	core promoter element around -30 of transcription start
Cs1g11100.1chr1(13652027--13652325)	TATA-box	TATA	179	4	-	Arabidopsis thaliana	core promoter element around -30 of transcription start
Cs1g11100.1chr1(13652027--13652325)	Unnamed__1	CGTGG	9	5	-	Zea mays
Cs1g11100.1chr1(13652027--13652325)	MYC	CATGTG	256	6	+	Arabidopsis thaliana
Cs1g11100.1chr1(13652027--13652325)	ABRE	ACGTG	10	5	-	Arabidopsis thaliana	cis-acting element involved in the abscisic acid responsiveness
Cs1g11100.1chr1(13652027--13652325)	CAAT-box	CAAT	16	4	-	Nicotiana glutinosa
Cs1g11100.1chr1(13652027--13652325)	CAAT-box	CAAT	27	4	-	Nicotiana glutinosa
Cs1g11100.1chr1(13652027--13652325)	CAAT-box	CAAT	36	4	+	Nicotiana glutinosa
Cs1g11100.1chr1(13652027--13652325)	CAAT-box	AGCTCAATTTCA	65	11	-	Daucus carota	common cis-acting element in promoter and enhancer regions
Cs1g11100.1chr1(13652027--13652325)	CAAT-box	CAAT	69	4	-	Nicotiana glutinosa
Cs1g11100.1chr1(13652027--13652325)	CAAT-box	CAAAT	86	5	+	Pisum sativum	common cis-acting element in promoter and enhancer regions
Cs1g11100.1chr1(13652027--13652325)	CAAT-box	CCAAT	132	5	-	Arabidopsis thaliana	common cis-acting element in promoter and enhancer regions
Cs1g11100.1chr1(13652027--13652325)	CAAT-box	CAAAT	149	5	+	Pisum sativum	common cis-acting element in promoter and enhancer regions
Cs1g11100.1chr1(13652027--13652325)	CAAT-box	CAAAT	167	5	-	Pisum sativum	common cis-acting element in promoter and enhancer regions
Cs1g11100.1chr1(13652027--13652325)	CAAT-box	CAAT	173	4	-	Nicotiana glutinosa
Cs1g11100.1chr1(13652027--13652325)	CAAT-box	CAAT	185	4	-	Nicotiana glutinosa
Cs1g11100.1chr1(13652027--13652325)	CAAT-box	CAAT	212	4	-	Nicotiana glutinosa
Cs1g11100.1chr1(13652027--13652325)	CAAT-box	CAAAT	234	5	-	Pisum sativum	common cis-acting element in promoter and enhancer regions
Cs1g11700.1chr1(14272163--14272283)	TC-rich repeats	ATTCTCTAAC	109	9	-	Nicotiana tabacum	cis-acting element involved in defense and stress responsiveness
Cs1g11700.1chr1(14272163--14272283)	CAG-motif	GAAAGGCAGAC	80	10	+	Arabidopsis thaliana	part of a light response element
Cs1g11700.1chr1(14272163--14272283)	DRE core	GCCGAC	22	6	-	Arabidopsis thaliana
Cs1g11700.1chr1(14272163--14272283)	ARE	AAACCA	4	6	+	Zea mays	cis-acting regulatory element essential for the anaerobic induction
Cs1g11700.1chr1(14272163--14272283)	TATA-box	ATTATA	38	6	+	Brassica napus	core promoter element around -30 of transcription start
Cs1g11700.1chr1(14272163--14272283)	TATA-box	TATAA	39	5	-	Arabidopsis thaliana	core promoter element around -30 of transcription start
Cs1g11700.1chr1(14272163--14272283)	TATA-box	TATA	40	4	+	Arabidopsis thaliana	core promoter element around -30 of transcription start
Cs1g11700.1chr1(14272163--14272283)	MYC	CATTTG	94	6	+	Arabidopsis thaliana
Cs1g11700.1chr1(14272163--14272283)	CAAT-box	CAAT	57	4	+	Nicotiana glutinosa
Cs1g11700.1chr1(14272163--14272283)	CAAT-box	CAAT	90	4	+	Nicotiana glutinosa
Cs1g11700.1chr1(14272163--14272283)	CAAT-box	CAAAT	95	5	-	Pisum sativum	common cis-acting element in promoter and enhancer regions
Cs1g11700.1chr1(14272343--14272791)		motif_sequence	48	4	-	organism	short_function
Cs1g11700.1chr1(14272343--14272791)		motif_sequence	61	4	-	organism	short_function
Cs1g11700.1chr1(14272343--14272791)		motif_sequence	110	4	+	organism	short_function
Cs1g11700.1chr1(14272343--14272791)		motif_sequence	336	4	-	organism	short_function
Cs1g11700.1chr1(14272343--14272791)	ERE	ATTTCATA	157	8	+	Nicotiana glutinos
Cs1g11700.1chr1(14272343--14272791)	ERE	ATTTTAAA	195	8	-	Nicotiana glutinos
Cs1g11700.1chr1(14272343--14272791)	TCA	TCATCTTCAT	361	9	+	Pisum sativum
Cs1g11700.1chr1(14272343--14272791)	ARE	AAACCA	176	6	+	Zea mays	cis-acting regulatory element essential for the anaerobic induction
Cs1g11700.1chr1(14272343--14272791)	ARE	AAACCA	407	6	+	Zea mays	cis-acting regulatory element essential for the anaerobic induction
Cs1g11700.1chr1(14272343--14272791)	TATA-box	ATATAA	116	6	+	Brassica oleracea	core promoter element around -30 of transcription start
Cs1g11700.1chr1(14272343--14272791)	TATA-box	TATA	117	4	+	Arabidopsis thaliana	core promoter element around -30 of transcription start
Cs1g11700.1chr1(14272343--14272791)	TATA-box	ATATAA	171	6	+	Brassica oleracea	core promoter element around -30 of transcription start
Cs1g11700.1chr1(14272343--14272791)	TATA-box	TATA	172	4	+	Arabidopsis thaliana	core promoter element around -30 of transcription start
Cs1g11700.1chr1(14272343--14272791)	TATA-box	TACAAAA	430	7	+	Oryza sativa	core promoter element around -30 of transcription start
Cs1g11700.1chr1(14272343--14272791)	Unnamed__4	CTCC	48	4	-	Petroselinum hortense
Cs1g11700.1chr1(14272343--14272791)	Unnamed__4	CTCC	417	4	+	Petroselinum hortense
Cs1g11700.1chr1(14272343--14272791)	Unnamed__1	GAATTTAATTAA	202	11	-	Glycine max	60K protein binding site
Cs1g11700.1chr1(14272343--14272791)	Box 4	ATTAAT	201	6	+	Petroselinum crispum	part of a conserved DNA module involved in light responsiveness
Cs1g11700.1chr1(14272343--14272791)	Box 4	ATTAAT	205	6	+	Petroselinum crispum	part of a conserved DNA module involved in light responsiveness
Cs1g11700.1chr1(14272343--14272791)	Box 4	ATTAAT	321	6	-	Petroselinum crispum	part of a conserved DNA module involved in light responsiveness
Cs1g11700.1chr1(14272343--14272791)	CAAT-box	CAAT	16	4	+	Nicotiana glutinosa
Cs1g11700.1chr1(14272343--14272791)	CAAT-box	CAAT	20	4	+	Nicotiana glutinosa
Cs1g11700.1chr1(14272343--14272791)	CAAT-box	CAAT	149	4	+	Nicotiana glutinosa
Cs1g11700.1chr1(14272343--14272791)	CAAT-box	CAAT	155	4	+	Nicotiana glutinosa
Cs1g11700.1chr1(14272343--14272791)	CAAT-box	CAAAT	251	5	-	Pisum sativum	common cis-acting element in promoter and enhancer regions
Cs1g11700.1chr1(14272343--14272791)	CAAT-box	CAAT	344	4	-	Nicotiana glutinosa
Cs1g11700.1chr1(14272343--14272791)	CAAT-box	CAAT	357	4	+	Nicotiana glutinosa
Cs1g11700.1chr1(14272343--14272791)	CAAT-box	CAAAT	423	5	+	Pisum sativum	common cis-acting element in promoter and enhancer regions
Cs1g11700.2chr1(14272163--14272791)	CAG-motif	GAAAGGCAGAC	80	10	+	Arabidopsis thaliana	part of a light response element
Cs1g11700.2chr1(14272163--14272791)		motif_sequence	228	4	-	organism	short_function
Cs1g11700.2chr1(14272163--14272791)		motif_sequence	241	4	-	organism	short_function
Cs1g11700.2chr1(14272163--14272791)		motif_sequence	290	4	+	organism	short_function
Cs1g11700.2chr1(14272163--14272791)		motif_sequence	516	4	-	organism	short_function
Cs1g11700.2chr1(14272163--14272791)	ERE	ATTTCATA	337	8	+	Nicotiana glutinos
Cs1g11700.2chr1(14272163--14272791)	ERE	ATTTTAAA	375	8	-	Nicotiana glutinos
Cs1g11700.2chr1(14272163--14272791)	TC-rich repeats	ATTCTCTAAC	109	9	-	Nicotiana tabacum	cis-acting element involved in defense and stress responsiveness
Cs1g11700.2chr1(14272163--14272791)	DRE core	GCCGAC	22	6	-	Arabidopsis thaliana
Cs1g11700.2chr1(14272163--14272791)	TCA	TCATCTTCAT	541	9	+	Pisum sativum
Cs1g11700.2chr1(14272163--14272791)	ARE	AAACCA	4	6	+	Zea mays	cis-acting regulatory element essential for the anaerobic induction
Cs1g11700.2chr1(14272163--14272791)	ARE	AAACCA	356	6	+	Zea mays	cis-acting regulatory element essential for the anaerobic induction
Cs1g11700.2chr1(14272163--14272791)	ARE	AAACCA	587	6	+	Zea mays	cis-acting regulatory element essential for the anaerobic induction
Cs1g11700.2chr1(14272163--14272791)	TATA-box	ATTATA	38	6	+	Brassica napus	core promoter element around -30 of transcription start
Cs1g11700.2chr1(14272163--14272791)	TATA-box	TATAA	39	5	-	Arabidopsis thaliana	core promoter element around -30 of transcription start
Cs1g11700.2chr1(14272163--14272791)	TATA-box	TATA	40	4	+	Arabidopsis thaliana	core promoter element around -30 of transcription start
Cs1g11700.2chr1(14272163--14272791)	TATA-box	ATATAA	296	6	+	Brassica oleracea	core promoter element around -30 of transcription start
Cs1g11700.2chr1(14272163--14272791)	TATA-box	TATA	297	4	+	Arabidopsis thaliana	core promoter element around -30 of transcription start
Cs1g11700.2chr1(14272163--14272791)	TATA-box	ATATAA	351	6	+	Brassica oleracea	core promoter element around -30 of transcription start
Cs1g11700.2chr1(14272163--14272791)	TATA-box	TATA	352	4	-	Arabidopsis thaliana	core promoter element around -30 of transcription start
Cs1g11700.2chr1(14272163--14272791)	TATA-box	TACAAAA	610	7	+	Oryza sativa	core promoter element around -30 of transcription start
Cs1g11700.2chr1(14272163--14272791)	Unnamed__4	CTCC	124	4	+	Petroselinum hortense
Cs1g11700.2chr1(14272163--14272791)	Unnamed__4	CTCC	141	4	+	Petroselinum hortense
Cs1g11700.2chr1(14272163--14272791)	Unnamed__4	CTCC	228	4	-	Petroselinum hortense
Cs1g11700.2chr1(14272163--14272791)	Unnamed__4	CTCC	597	4	+	Petroselinum hortense
Cs1g11700.2chr1(14272163--14272791)	Unnamed__1	GAATTTAATTAA	382	11	-	Glycine max	60K protein binding site
Cs1g11700.2chr1(14272163--14272791)	MYC	CATTTG	94	6	+	Arabidopsis thaliana
Cs1g11700.2chr1(14272163--14272791)	Box 4	ATTAAT	381	6	-	Petroselinum crispum	part of a conserved DNA module involved in light responsiveness
Cs1g11700.2chr1(14272163--14272791)	Box 4	ATTAAT	385	6	-	Petroselinum crispum	part of a conserved DNA module involved in light responsiveness
Cs1g11700.2chr1(14272163--14272791)	Box 4	ATTAAT	501	6	-	Petroselinum crispum	part of a conserved DNA module involved in light responsiveness
Cs1g11700.2chr1(14272163--14272791)	CAAT-box	CAAT	57	4	+	Nicotiana glutinosa
Cs1g11700.2chr1(14272163--14272791)	CAAT-box	CAAT	90	4	+	Nicotiana glutinosa
Cs1g11700.2chr1(14272163--14272791)	CAAT-box	CAAAT	95	5	-	Pisum sativum	common cis-acting element in promoter and enhancer regions
Cs1g11700.2chr1(14272163--14272791)	CAAT-box	CCAAT	143	5	+	Arabidopsis thaliana	common cis-acting element in promoter and enhancer regions
Cs1g11700.2chr1(14272163--14272791)	CAAT-box	CAAT	144	4	+	Nicotiana glutinosa
Cs1g11700.2chr1(14272163--14272791)	CAAT-box	CAAT	196	4	+	Nicotiana glutinosa
Cs1g11700.2chr1(14272163--14272791)	CAAT-box	CAAT	200	4	+	Nicotiana glutinosa
Cs1g11700.2chr1(14272163--14272791)	CAAT-box	CAAT	329	4	+	Nicotiana glutinosa
Cs1g11700.2chr1(14272163--14272791)	CAAT-box	CAAT	335	4	+	Nicotiana glutinosa
Cs1g11700.2chr1(14272163--14272791)	CAAT-box	CAAAT	431	5	-	Pisum sativum	common cis-acting element in promoter and enhancer regions
Cs1g11700.2chr1(14272163--14272791)	CAAT-box	CAAT	524	4	-	Nicotiana glutinosa
Cs1g11700.2chr1(14272163--14272791)	CAAT-box	CAAT	537	4	+	Nicotiana glutinosa
Cs1g11700.2chr1(14272163--14272791)	CAAT-box	CAAAT	603	5	+	Pisum sativum	common cis-acting element in promoter and enhancer regions
Cs1g12240.1chr1(15247629--15248874)		motif_sequence	142	4	+	organism	short_function
Cs1g12240.1chr1(15247629--15248874)		motif_sequence	238	4	+	organism	short_function
Cs1g12240.1chr1(15247629--15248874)		motif_sequence	334	4	-	organism	short_function
Cs1g12240.1chr1(15247629--15248874)		motif_sequence	372	4	+	organism	short_function
Cs1g12240.1chr1(15247629--15248874)		motif_sequence	396	4	+	organism	short_function
Cs1g12240.1chr1(15247629--15248874)		motif_sequence	423	4	-	organism	short_function
Cs1g12240.1chr1(15247629--15248874)		motif_sequence	429	4	-	organism	short_function
Cs1g12240.1chr1(15247629--15248874)		motif_sequence	772	4	-	organism	short_function
Cs1g12240.1chr1(15247629--15248874)		motif_sequence	841	4	+	organism	short_function
Cs1g12240.1chr1(15247629--15248874)		motif_sequence	856	4	-	organism	short_function
Cs1g12240.1chr1(15247629--15248874)		motif_sequence	1226	4	+	organism	short_function
Cs1g12240.1chr1(15247629--15248874)		motif_sequence	1235	4	+	organism	short_function
Cs1g12240.1chr1(15247629--15248874)	chs-CMA1a	TTACTTAA	753	8	+	Daucus carota	part of a light responsive element
Cs1g12240.1chr1(15247629--15248874)	AT~TATA-box	TATATA	1212	6	-	Arabidopsis thaliana
Cs1g12240.1chr1(15247629--15248874)	AAGAA-motif	GAAAGAA	834	7	+	Avena sativa
Cs1g12240.1chr1(15247629--15248874)	GARE-motif	TCTGTTG	606	7	+	Brassica oleracea	gibberellin-responsive element
Cs1g12240.1chr1(15247629--15248874)	Box 4	ATTAAT	326	6	+	Petroselinum crispum	part of a conserved DNA module involved in light responsiveness
Cs1g12240.1chr1(15247629--15248874)	CAAT-box	CAAAT	166	5	+	Pisum sativum	common cis-acting element in promoter and enhancer regions
Cs1g12240.1chr1(15247629--15248874)	CAAT-box	CAAT	175	4	-	Nicotiana glutinosa
Cs1g12240.1chr1(15247629--15248874)	CAAT-box	CAAT	200	4	+	Nicotiana glutinosa
Cs1g12240.1chr1(15247629--15248874)	CAAT-box	CAAT	215	4	+	Nicotiana glutinosa
Cs1g12240.1chr1(15247629--15248874)	CAAT-box	CAAT	263	4	-	Nicotiana glutinosa
Cs1g12240.1chr1(15247629--15248874)	CAAT-box	CAAAT	267	5	+	Pisum sativum	common cis-acting element in promoter and enhancer regions
Cs1g12240.1chr1(15247629--15248874)	CAAT-box	CAAAT	330	5	-	Pisum sativum	common cis-acting element in promoter and enhancer regions
Cs1g12240.1chr1(15247629--15248874)	CAAT-box	CAAAT	360	5	-	Pisum sativum	common cis-acting element in promoter and enhancer regions
Cs1g12240.1chr1(15247629--15248874)	CAAT-box	CAAAT	369	5	+	Pisum sativum	common cis-acting element in promoter and enhancer regions
Cs1g12240.1chr1(15247629--15248874)	CAAT-box	CAAT	450	4	+	Nicotiana glutinosa
Cs1g12240.1chr1(15247629--15248874)	CAAT-box	CAAAT	510	5	-	Pisum sativum	common cis-acting element in promoter and enhancer regions
Cs1g12240.1chr1(15247629--15248874)	CAAT-box	CAAT	544	4	+	Nicotiana glutinosa
Cs1g12240.1chr1(15247629--15248874)	CAAT-box	CAAT	563	4	+	Nicotiana glutinosa
Cs1g12240.1chr1(15247629--15248874)	CAAT-box	CAAT	569	4	-	Nicotiana glutinosa
Cs1g12240.1chr1(15247629--15248874)	CAAT-box	CCAAT	584	5	-	Arabidopsis thaliana	common cis-acting element in promoter and enhancer regions
Cs1g12240.1chr1(15247629--15248874)	CAAT-box	CAAT	674	4	+	Nicotiana glutinosa
Cs1g12240.1chr1(15247629--15248874)	CAAT-box	CAAAT	728	5	-	Pisum sativum	common cis-acting element in promoter and enhancer regions
Cs1g12240.1chr1(15247629--15248874)	CAAT-box	CAAT	748	4	-	Nicotiana glutinosa
Cs1g12240.1chr1(15247629--15248874)	CAAT-box	CCAAT	789	5	-	Arabidopsis thaliana	common cis-acting element in promoter and enhancer regions
Cs1g12240.1chr1(15247629--15248874)	CAAT-box	CAAAT	913	5	+	Pisum sativum	common cis-acting element in promoter and enhancer regions
Cs1g12240.1chr1(15247629--15248874)	CAAT-box	CAAT	941	4	+	Nicotiana glutinosa
Cs1g12240.1chr1(15247629--15248874)	CAAT-box	CAAT	970	4	+	Nicotiana glutinosa
Cs1g12240.1chr1(15247629--15248874)	CAAT-box	CAAAT	977	5	-	Pisum sativum	common cis-acting element in promoter and enhancer regions
Cs1g12240.1chr1(15247629--15248874)	CAAT-box	CAAAT	990	5	+	Pisum sativum	common cis-acting element in promoter and enhancer regions
Cs1g12240.1chr1(15247629--15248874)	CAAT-box	CAAAT	1007	5	-	Pisum sativum	common cis-acting element in promoter and enhancer regions
Cs1g12240.1chr1(15247629--15248874)	CAAT-box	CAAT	1046	4	-	Nicotiana glutinosa
Cs1g12240.1chr1(15247629--15248874)	CAAT-box	CAAAT	1122	5	+	Pisum sativum	common cis-acting element in promoter and enhancer regions
Cs1g12240.1chr1(15247629--15248874)	Myb	TAACTG	320	6	+	Arabidopsis thaliana
Cs1g12240.1chr1(15247629--15248874)	Myb	CAACTG	953	6	-	Arabidopsis thaliana
Cs1g12240.1chr1(15247629--15248874)	Unnamed__2	AACCTAACCT	106	9	+	Petroselinum hortense
Cs1g12240.1chr1(15247629--15248874)	GT1-motif	GGTTAAT	878	7	-	Avena sativa	light responsive element
Cs1g12240.1chr1(15247629--15248874)	GT1-motif	GGTTAA	879	6	-	Arabidopsis thaliana	light responsive element
Cs1g12240.1chr1(15247629--15248874)	WRE3	CCACCT	808	6	-	Pisum sativum
Cs1g12240.1chr1(15247629--15248874)	MRE	AACCTAA	298	7	-	Petroselinum crispum	MYB binding site involved in light responsiveness
Cs1g12240.1chr1(15247629--15248874)	ARE	AAACCA	796	6	-	Zea mays	cis-acting regulatory element essential for the anaerobic induction
Cs1g12240.1chr1(15247629--15248874)	TATA-box	TATAAAT	100	7	-	Brassica juncea	core promoter element around -30 of transcription start
Cs1g12240.1chr1(15247629--15248874)	TATA-box	TATAAA	101	6	-	Helianthus annuus	core promoter element around -30 of transcription start
Cs1g12240.1chr1(15247629--15248874)	TATA-box	TATAA	102	5	-	Arabidopsis thaliana	core promoter element around -30 of transcription start
Cs1g12240.1chr1(15247629--15248874)	TATA-box	TATA	103	4	+	Arabidopsis thaliana	core promoter element around -30 of transcription start
Cs1g12240.1chr1(15247629--15248874)	TATA-box	ATATAT	194	6	+	Brassica napus	core promoter element around -30 of transcription start
Cs1g12240.1chr1(15247629--15248874)	TATA-box	TATA	195	4	+	Arabidopsis thaliana	core promoter element around -30 of transcription start
Cs1g12240.1chr1(15247629--15248874)	TATA-box	TATAA	210	5	-	Arabidopsis thaliana	core promoter element around -30 of transcription start
Cs1g12240.1chr1(15247629--15248874)	TATA-box	TATA	211	4	+	Arabidopsis thaliana	core promoter element around -30 of transcription start
Cs1g12240.1chr1(15247629--15248874)	TATA-box	TATA	259	4	+	Arabidopsis thaliana	core promoter element around -30 of transcription start
Cs1g12240.1chr1(15247629--15248874)	TATA-box	ATTATA	863	6	+	Brassica napus	core promoter element around -30 of transcription start
Cs1g12240.1chr1(15247629--15248874)	TATA-box	TATAA	864	5	-	Arabidopsis thaliana	core promoter element around -30 of transcription start
Cs1g12240.1chr1(15247629--15248874)	TATA-box	TATA	865	4	-	Arabidopsis thaliana	core promoter element around -30 of transcription start
Cs1g12240.1chr1(15247629--15248874)	TATA-box	TATA	908	4	-	Arabidopsis thaliana	core promoter element around -30 of transcription start
Cs1g12240.1chr1(15247629--15248874)	TATA-box	TATA	1074	4	-	Arabidopsis thaliana	core promoter element around -30 of transcription start
Cs1g12240.1chr1(15247629--15248874)	TATA-box	TATATA	1212	6	-	Arabidopsis thaliana	core promoter element around -30 of transcription start
Cs1g12240.1chr1(15247629--15248874)	TATA-box	ATATAT	1213	6	-	Brassica napus	core promoter element around -30 of transcription start
Cs1g12240.1chr1(15247629--15248874)	TATA-box	TATA	1214	4	-	Arabidopsis thaliana	core promoter element around -30 of transcription start
Cs1g12240.1chr1(15247629--15248874)	Unnamed__4	CTCC	339	4	-	Petroselinum hortense
Cs1g12240.1chr1(15247629--15248874)	Unnamed__4	CTCC	377	4	+	Petroselinum hortense
Cs1g12240.1chr1(15247629--15248874)	Unnamed__4	CTCC	398	4	+	Petroselinum hortense
Cs1g12240.1chr1(15247629--15248874)	Unnamed__4	CTCC	423	4	-	Petroselinum hortense
Cs1g12240.1chr1(15247629--15248874)	Unnamed__4	CTCC	556	4	-	Petroselinum hortense
Cs1g12240.1chr1(15247629--15248874)	Unnamed__4	CTCC	1099	4	-	Petroselinum hortense
Cs1g12240.1chr1(15247629--15248874)	Unnamed__4	CTCC	1228	4	+	Petroselinum hortense
Cs1g12240.1chr1(15247629--15248874)	Unnamed__4	CTCC	1237	4	+	Petroselinum hortense
Cs1g12240.1chr1(15247629--15248874)	MYB	CAACAG	114	6	-	Arabidopsis thaliana
Cs1g12240.1chr1(15247629--15248874)	MYB	CAACAG	607	6	-	Arabidopsis thaliana
Cs1g12240.1chr1(15247629--15248874)	MBS	CAACTG	953	6	-	Arabidopsis thaliana	MYB binding site involved in drought-inducibility
Cs1g12240.1chr1(15247629--15248874)	TCT-motif	TCTTAC	714	6	+	Arabidopsis thaliana	part of a light responsive element
Cs1g12240.1chr1(15247629--15248874)	TCT-motif	TCTTAC	1182	6	-	Arabidopsis thaliana	part of a light responsive element
Cs1g12240.1chr1(15247629--15248874)	MYC	CATTTG	359	6	+	Arabidopsis thaliana
Cs1g12240.1chr1(15247629--15248874)	MYC	CATTTG	369	6	-	Arabidopsis thaliana
Cs1g12240.1chr1(15247629--15248874)	MYC	CATTTG	913	6	-	Arabidopsis thaliana
Cs1g12240.1chr1(15247629--15248874)	MYC	CATTTG	976	6	+	Arabidopsis thaliana
Cs1g12240.1chr1(15247629--15248874)	Myb-binding site	CAACAG	114	6	-	Nicotiana tabacum
Cs1g12240.1chr1(15247629--15248874)	Myb-binding site	CAACAG	607	6	-	Nicotiana tabacum
Cs1g12245.1chr1(15260001--15261263)		motif_sequence	238	4	+	organism	short_function
Cs1g12245.1chr1(15260001--15261263)		motif_sequence	505	4	-	organism	short_function
Cs1g12245.1chr1(15260001--15261263)		motif_sequence	635	4	-	organism	short_function
Cs1g12245.1chr1(15260001--15261263)		motif_sequence	1142	4	-	organism	short_function
Cs1g12245.1chr1(15260001--15261263)	MYB-like sequence	TAACCA	985	6	+	Arabidopsis thaliana
Cs1g12245.1chr1(15260001--15261263)	WUN-motif	AAATTTCTT	949	9	-	Nicotiana glutinosa
Cs1g12245.1chr1(15260001--15261263)	CAT-box	GCCACT	626	6	+	Arabidopsis thaliana	cis-acting regulatory element related to meristem expression
Cs1g12245.1chr1(15260001--15261263)	AT~TATA-box	TATATA	419	6	+	Arabidopsis thaliana
Cs1g12245.1chr1(15260001--15261263)	AAGAA-motif	GAAAGAA	847	7	+	Avena sativa
Cs1g12245.1chr1(15260001--15261263)	Unnamed__1	CGTGG	926	5	+	Zea mays
Cs1g12245.1chr1(15260001--15261263)	Box 4	ATTAAT	476	6	+	Petroselinum crispum	part of a conserved DNA module involved in light responsiveness
Cs1g12245.1chr1(15260001--15261263)	CAAT-box	CAAT	54	4	-	Nicotiana glutinosa
Cs1g12245.1chr1(15260001--15261263)	CAAT-box	CAAAT	114	5	+	Pisum sativum	common cis-acting element in promoter and enhancer regions
Cs1g12245.1chr1(15260001--15261263)	CAAT-box	CAAT	262	4	+	Nicotiana glutinosa
Cs1g12245.1chr1(15260001--15261263)	CAAT-box	CAAT	280	4	-	Nicotiana glutinosa
Cs1g12245.1chr1(15260001--15261263)	CAAT-box	CAAT	302	4	+	Nicotiana glutinosa
Cs1g12245.1chr1(15260001--15261263)	CAAT-box	CAAT	304	4	-	Nicotiana glutinosa
Cs1g12245.1chr1(15260001--15261263)	CAAT-box	CAAT	425	4	-	Nicotiana glutinosa
Cs1g12245.1chr1(15260001--15261263)	CAAT-box	CCAAT	441	5	+	Arabidopsis thaliana	common cis-acting element in promoter and enhancer regions
Cs1g12245.1chr1(15260001--15261263)	CAAT-box	CAAT	442	4	+	Nicotiana glutinosa
Cs1g12245.1chr1(15260001--15261263)	CAAT-box	CAAAT	449	5	+	Pisum sativum	common cis-acting element in promoter and enhancer regions
Cs1g12245.1chr1(15260001--15261263)	CAAT-box	CAAAT	497	5	+	Pisum sativum	common cis-acting element in promoter and enhancer regions
Cs1g12245.1chr1(15260001--15261263)	CAAT-box	CCAAT	610	5	+	Arabidopsis thaliana	common cis-acting element in promoter and enhancer regions
Cs1g12245.1chr1(15260001--15261263)	CAAT-box	CAAT	611	4	+	Nicotiana glutinosa
Cs1g12245.1chr1(15260001--15261263)	CAAT-box	CAAT	701	4	+	Nicotiana glutinosa
Cs1g12245.1chr1(15260001--15261263)	CAAT-box	CAAT	909	4	-	Nicotiana glutinosa
Cs1g12245.1chr1(15260001--15261263)	CAAT-box	CAAT	941	4	+	Nicotiana glutinosa
Cs1g12245.1chr1(15260001--15261263)	CAAT-box	CAAT	1045	4	-	Nicotiana glutinosa
Cs1g12245.1chr1(15260001--15261263)	CAAT-box	CAAT	1072	4	+	Nicotiana glutinosa
Cs1g12245.1chr1(15260001--15261263)	CAAT-box	CAAAT	1087	5	+	Pisum sativum	common cis-acting element in promoter and enhancer regions
Cs1g12245.1chr1(15260001--15261263)	CAAT-box	CCAAT	1090	5	-	Arabidopsis thaliana	common cis-acting element in promoter and enhancer regions
Cs1g12245.1chr1(15260001--15261263)	CAAT-box	CCAAT	1106	5	-	Arabidopsis thaliana	common cis-acting element in promoter and enhancer regions
Cs1g12245.1chr1(15260001--15261263)	G-Box	TCCACATGGCA	765	10	-	Triticum aestivum	cis-acting regulatory element involved in light responsiveness
Cs1g12245.1chr1(15260001--15261263)	G-box	CACGAC	307	6	-	Zea mays	cis-acting regulatory element involved in light responsiveness
Cs1g12245.1chr1(15260001--15261263)	G-box	GCCACGTGGA	766	9	+	Arabidopsis thaliana	cis-acting regulatory element involved in light responsiveness
Cs1g12245.1chr1(15260001--15261263)	O2-site	GTTGACGTGA	386	9	-	Zea mays	cis-acting regulatory element involved in zein metabolism regulation
Cs1g12245.1chr1(15260001--15261263)	GT1-motif	GGTTAA	984	6	-	Arabidopsis thaliana	light responsive element
Cs1g12245.1chr1(15260001--15261263)	ARE	AAACCA	185	6	-	Zea mays	cis-acting regulatory element essential for the anaerobic induction
Cs1g12245.1chr1(15260001--15261263)	ARE	AAACCA	579	6	+	Zea mays	cis-acting regulatory element essential for the anaerobic induction
Cs1g12245.1chr1(15260001--15261263)	ARE	AAACCA	1017	6	+	Zea mays	cis-acting regulatory element essential for the anaerobic induction
Cs1g12245.1chr1(15260001--15261263)	ARE	AAACCA	1189	6	+	Zea mays	cis-acting regulatory element essential for the anaerobic induction
Cs1g12245.1chr1(15260001--15261263)	TATA-box	ccTATAAAaa	83	9	+	Arabidopsis thaliana	core promoter element around -30 of transcription start
Cs1g12245.1chr1(15260001--15261263)	TATA-box	ATTATA	198	6	+	Brassica napus	core promoter element around -30 of transcription start
Cs1g12245.1chr1(15260001--15261263)	TATA-box	TATAA	199	5	-	Arabidopsis thaliana	core promoter element around -30 of transcription start
Cs1g12245.1chr1(15260001--15261263)	TATA-box	TATA	200	4	+	Arabidopsis thaliana	core promoter element around -30 of transcription start
Cs1g12245.1chr1(15260001--15261263)	TATA-box	TATATAA	418	7	-	Arabidopsis thaliana	core promoter element around -30 of transcription start
Cs1g12245.1chr1(15260001--15261263)	TATA-box	TATATA	419	6	+	Arabidopsis thaliana	core promoter element around -30 of transcription start
Cs1g12245.1chr1(15260001--15261263)	TATA-box	ATATAA	420	6	+	Brassica oleracea	core promoter element around -30 of transcription start
Cs1g12245.1chr1(15260001--15261263)	TATA-box	TATA	421	4	+	Arabidopsis thaliana	core promoter element around -30 of transcription start
Cs1g12245.1chr1(15260001--15261263)	TATA-box	ccTATAAAaa	854	9	+	Arabidopsis thaliana	core promoter element around -30 of transcription start
Cs1g12245.1chr1(15260001--15261263)	TATA-box	TATA	856	4	-	Arabidopsis thaliana	core promoter element around -30 of transcription start
Cs1g12245.1chr1(15260001--15261263)	TATA-box	ATATAT	1059	6	-	Brassica napus	core promoter element around -30 of transcription start
Cs1g12245.1chr1(15260001--15261263)	TATA-box	TATA	1060	4	-	Arabidopsis thaliana	core promoter element around -30 of transcription start
Cs1g12245.1chr1(15260001--15261263)	Unnamed__4	CTCC	322	4	-	Petroselinum hortense
Cs1g12245.1chr1(15260001--15261263)	Unnamed__4	CTCC	630	4	+	Petroselinum hortense
Cs1g12245.1chr1(15260001--15261263)	MYB	CAACCA	369	6	-	Arabidopsis thaliana
Cs1g12245.1chr1(15260001--15261263)	MYB	CAACAG	621	6	+	Arabidopsis thaliana
Cs1g12245.1chr1(15260001--15261263)	MYB	TAACCA	985	6	+	Arabidopsis thaliana
Cs1g12245.1chr1(15260001--15261263)	TCT-motif	TCTTAC	535	6	-	Arabidopsis thaliana	part of a light responsive element
Cs1g12245.1chr1(15260001--15261263)	MYC	CAATTG	302	6	+	Arabidopsis thaliana
Cs1g12245.1chr1(15260001--15261263)	MYC	CATTTG	497	6	-	Arabidopsis thaliana
Cs1g12245.1chr1(15260001--15261263)	MYC	CATGTG	583	6	-	Arabidopsis thaliana
Cs1g12245.1chr1(15260001--15261263)	MYC	CATGTG	804	6	-	Arabidopsis thaliana
Cs1g12245.1chr1(15260001--15261263)	Myb-binding site	CAACAG	621	6	+	Nicotiana tabacum
Cs1g12750.1chr1(15845576--15846249)		motif_sequence	10	4	-	organism	short_function
Cs1g12750.1chr1(15845576--15846249)		motif_sequence	66	4	-	organism	short_function
Cs1g12750.1chr1(15845576--15846249)		motif_sequence	114	4	+	organism	short_function
Cs1g12750.1chr1(15845576--15846249)		motif_sequence	182	4	+	organism	short_function
Cs1g12750.1chr1(15845576--15846249)		motif_sequence	377	4	+	organism	short_function
Cs1g12750.1chr1(15845576--15846249)		motif_sequence	565	4	-	organism	short_function
Cs1g12750.1chr1(15845576--15846249)		motif_sequence	628	4	-	organism	short_function
Cs1g12750.1chr1(15845576--15846249)	Unnamed__6	taTAAATATct	151	10	+	Zea mays
Cs1g12750.1chr1(15845576--15846249)	AAGAA-motif	GAAAGAA	6	7	+	Avena sativa
Cs1g12750.1chr1(15845576--15846249)	AAGAA-motif	GAAAGAA	86	7	+	Avena sativa
Cs1g12750.1chr1(15845576--15846249)	AAGAA-motif	GAAAGAA	519	7	+	Avena sativa
Cs1g12750.1chr1(15845576--15846249)	AE-box	AGAAACAA	223	8	+	Arabidopsis thaliana	part of a module for light response
Cs1g12750.1chr1(15845576--15846249)	AE-box	AGAAACAA	343	8	+	Arabidopsis thaliana	part of a module for light response
Cs1g12750.1chr1(15845576--15846249)	Box 4	ATTAAT	462	6	-	Petroselinum crispum	part of a conserved DNA module involved in light responsiveness
Cs1g12750.1chr1(15845576--15846249)	CAAT-box	CAAT	72	4	+	Nicotiana glutinosa
Cs1g12750.1chr1(15845576--15846249)	CAAT-box	CAAT	76	4	+	Nicotiana glutinosa
Cs1g12750.1chr1(15845576--15846249)	CAAT-box	CAAAT	102	5	-	Pisum sativum	common cis-acting element in promoter and enhancer regions
Cs1g12750.1chr1(15845576--15846249)	CAAT-box	CAAT	214	4	+	Nicotiana glutinosa
Cs1g12750.1chr1(15845576--15846249)	CAAT-box	CAAT	228	4	+	Nicotiana glutinosa
Cs1g12750.1chr1(15845576--15846249)	CAAT-box	CAAT	248	4	-	Nicotiana glutinosa
Cs1g12750.1chr1(15845576--15846249)	CAAT-box	CCAAT	258	5	+	Arabidopsis thaliana	common cis-acting element in promoter and enhancer regions
Cs1g12750.1chr1(15845576--15846249)	CAAT-box	CAAT	259	4	+	Nicotiana glutinosa
Cs1g12750.1chr1(15845576--15846249)	CAAT-box	CAAT	308	4	+	Nicotiana glutinosa
Cs1g12750.1chr1(15845576--15846249)	CAAT-box	CAAAT	314	5	+	Pisum sativum	common cis-acting element in promoter and enhancer regions
Cs1g12750.1chr1(15845576--15846249)	CAAT-box	CAAAT	370	5	-	Pisum sativum	common cis-acting element in promoter and enhancer regions
Cs1g12750.1chr1(15845576--15846249)	CAAT-box	CAAT	571	4	-	Nicotiana glutinosa
Cs1g12750.1chr1(15845576--15846249)	CAAT-box	CCAAT	583	5	+	Arabidopsis thaliana	common cis-acting element in promoter and enhancer regions
Cs1g12750.1chr1(15845576--15846249)	CAAT-box	CAAT	584	4	+	Nicotiana glutinosa
Cs1g12750.1chr1(15845576--15846249)	CAAT-box	CAAT	590	4	-	Nicotiana glutinosa
Cs1g12750.1chr1(15845576--15846249)	CAAT-box	CAAT	598	4	-	Nicotiana glutinosa
Cs1g12750.1chr1(15845576--15846249)	Myb	TAACTG	451	6	+	Arabidopsis thaliana
Cs1g12750.1chr1(15845576--15846249)	G-Box	CACGTT	189	6	+	Pisum sativum	cis-acting regulatory element involved in light responsiveness
Cs1g12750.1chr1(15845576--15846249)	AuxRR-core	GGTCCAT	351	7	+	Nicotiana tabacum	cis-acting regulatory element involved in auxin responsiveness
Cs1g12750.1chr1(15845576--15846249)	DRE1	ACCGAGA	615	7	+	Zea mays
Cs1g12750.1chr1(15845576--15846249)	TATA-box	TATAAAT	46	7	-	Brassica juncea	core promoter element around -30 of transcription start
Cs1g12750.1chr1(15845576--15846249)	TATA-box	TATAAA	47	6	-	Helianthus annuus	core promoter element around -30 of transcription start
Cs1g12750.1chr1(15845576--15846249)	TATA-box	TATAA	48	5	-	Arabidopsis thaliana	core promoter element around -30 of transcription start
Cs1g12750.1chr1(15845576--15846249)	TATA-box	TATA	49	4	+	Arabidopsis thaliana	core promoter element around -30 of transcription start
Cs1g12750.1chr1(15845576--15846249)	TATA-box	TATTTAAA	137	8	+	Arabidopsis thaliana	core promoter element around -30 of transcription start
Cs1g12750.1chr1(15845576--15846249)	TATA-box	ATATAA	150	6	+	Brassica oleracea	core promoter element around -30 of transcription start
Cs1g12750.1chr1(15845576--15846249)	TATA-box	TATA	151	4	+	Arabidopsis thaliana	core promoter element around -30 of transcription start
Cs1g12750.1chr1(15845576--15846249)	TATA-box	TATA	209	4	+	Arabidopsis thaliana	core promoter element around -30 of transcription start
Cs1g12750.1chr1(15845576--15846249)	TATA-box	TATAA	244	5	-	Arabidopsis thaliana	core promoter element around -30 of transcription start
Cs1g12750.1chr1(15845576--15846249)	TATA-box	TATA	245	4	+	Arabidopsis thaliana	core promoter element around -30 of transcription start
Cs1g12750.1chr1(15845576--15846249)	TATA-box	ATTATA	356	6	+	Brassica napus	core promoter element around -30 of transcription start
Cs1g12750.1chr1(15845576--15846249)	TATA-box	TATAA	357	5	-	Arabidopsis thaliana	core promoter element around -30 of transcription start
Cs1g12750.1chr1(15845576--15846249)	TATA-box	TATA	358	4	-	Arabidopsis thaliana	core promoter element around -30 of transcription start
Cs1g12750.1chr1(15845576--15846249)	TATA-box	TACAAAA	555	7	+	Oryza sativa	core promoter element around -30 of transcription start
Cs1g12750.1chr1(15845576--15846249)	Unnamed__4	CTCC	395	4	+	Petroselinum hortense
Cs1g12750.1chr1(15845576--15846249)	Unnamed__4	CTCC	577	4	-	Petroselinum hortense
Cs1g12750.1chr1(15845576--15846249)	MYB	CAACAG	1	6	-	Arabidopsis thaliana
Cs1g12750.1chr1(15845576--15846249)	MYC	CATTTG	101	6	+	Arabidopsis thaliana
Cs1g12750.1chr1(15845576--15846249)	MYC	CATGTG	233	6	-	Arabidopsis thaliana
Cs1g12750.1chr1(15845576--15846249)	MYC	CATTTG	369	6	+	Arabidopsis thaliana
Cs1g12750.1chr1(15845576--15846249)	ABRE	ACGTG	189	5	-	Arabidopsis thaliana	cis-acting element involved in the abscisic acid responsiveness
Cs1g12750.1chr1(15845576--15846249)	ABRE	AACCCGG	416	7	+	Arabidopsis thaliana	cis-acting element involved in the abscisic acid responsiveness
Cs1g12750.1chr1(15845576--15846249)	ABRE	AACCCGG	443	7	+	Arabidopsis thaliana	cis-acting element involved in the abscisic acid responsiveness
Cs1g12750.1chr1(15845576--15846249)	Myb-binding site	CAACAG	1	6	-	Nicotiana tabacum
Cs1g12950.1chr1(16014794--16015129)	G-box	CACGAC	227	6	-	Zea mays	cis-acting regulatory element involved in light responsiveness
Cs1g12950.1chr1(16014794--16015129)	AT~TATA-box	TATATA	264	6	-	Arabidopsis thaliana
Cs1g12950.1chr1(16014794--16015129)	AAGAA-motif	GAAAGAA	114	7	-	Avena sativa
Cs1g12950.1chr1(16014794--16015129)	AAGAA-motif	GAAAGAA	118	7	-	Avena sativa
Cs1g12950.1chr1(16014794--16015129)	TATA-box	ccTATAAAaa	68	9	-	Arabidopsis thaliana	core promoter element around -30 of transcription start
Cs1g12950.1chr1(16014794--16015129)	TATA-box	TATAAAT	69	7	-	Brassica juncea	core promoter element around -30 of transcription start
Cs1g12950.1chr1(16014794--16015129)	TATA-box	TATAAA	70	6	-	Helianthus annuus	core promoter element around -30 of transcription start
Cs1g12950.1chr1(16014794--16015129)	TATA-box	TATAA	71	5	-	Arabidopsis thaliana	core promoter element around -30 of transcription start
Cs1g12950.1chr1(16014794--16015129)	TATA-box	TATA	72	4	+	Arabidopsis thaliana	core promoter element around -30 of transcription start
Cs1g12950.1chr1(16014794--16015129)	TATA-box	ATATAT	263	6	-	Brassica napus	core promoter element around -30 of transcription start
Cs1g12950.1chr1(16014794--16015129)	TATA-box	TATATA	264	6	-	Arabidopsis thaliana	core promoter element around -30 of transcription start
Cs1g12950.1chr1(16014794--16015129)	TATA-box	ATATAA	265	6	+	Brassica oleracea	core promoter element around -30 of transcription start
Cs1g12950.1chr1(16014794--16015129)	TATA-box	TATA	266	4	-	Arabidopsis thaliana	core promoter element around -30 of transcription start
Cs1g12950.1chr1(16014794--16015129)	Unnamed__4	CTCC	124	4	+	Petroselinum hortense
Cs1g12950.1chr1(16014794--16015129)	MYC	CAATTG	233	6	-	Arabidopsis thaliana
Cs1g12950.1chr1(16014794--16015129)	Box 4	ATTAAT	270	6	-	Petroselinum crispum	part of a conserved DNA module involved in light responsiveness
Cs1g12950.1chr1(16014794--16015129)	CAAT-box	CAAT	13	4	-	Nicotiana glutinosa
Cs1g12950.1chr1(16014794--16015129)	CAAT-box	CAAAT	51	5	-	Pisum sativum	common cis-acting element in promoter and enhancer regions
Cs1g12950.1chr1(16014794--16015129)	CAAT-box	CAAT	64	4	+	Nicotiana glutinosa
Cs1g12950.1chr1(16014794--16015129)	CAAT-box	CAAT	140	4	+	Nicotiana glutinosa
Cs1g12950.1chr1(16014794--16015129)	CAAT-box	CAAAT	145	5	+	Pisum sativum	common cis-acting element in promoter and enhancer regions
Cs1g12950.1chr1(16014794--16015129)	CAAT-box	CCAAT	197	5	-	Arabidopsis thaliana	common cis-acting element in promoter and enhancer regions
Cs1g12950.1chr1(16014794--16015129)	CAAT-box	CAAT	233	4	+	Nicotiana glutinosa
Cs1g12950.1chr1(16014794--16015129)	CAAT-box	CAAT	235	4	-	Nicotiana glutinosa
Cs1g12950.1chr1(16014794--16015129)	CAAT-box	CAAT	305	4	+	Nicotiana glutinosa
Cs1g12950.1chr1(16014794--16015129)	CAAT-box	CAAT	328	4	+	Nicotiana glutinosa
Cs1g12950.1chr1(16014794--16015129)	TCCC-motif	TCTCCCT	123	7	+	Spinacia oleracea	part of a light responsive element
Cs1g13180.1chr1(16291918--16292845)		motif_sequence	8	4	+	organism	short_function
Cs1g13180.1chr1(16291918--16292845)		motif_sequence	854	4	-	organism	short_function
Cs1g13180.1chr1(16291918--16292845)	MYB-like sequence	TAACCA	531	6	-	Arabidopsis thaliana
Cs1g13180.1chr1(16291918--16292845)	CGTCA-motif	CGTCA	177	5	-	Hordeum vulgare	cis-acting regulatory element involved in the MeJA-responsiveness
Cs1g13180.1chr1(16291918--16292845)	as-1	TGACG	177	5	+	Arabidopsis thaliana
Cs1g13180.1chr1(16291918--16292845)	AT~TATA-box	TATATA	675	6	-	Arabidopsis thaliana
Cs1g13180.1chr1(16291918--16292845)	AT~TATA-box	TATATA	677	6	-	Arabidopsis thaliana
Cs1g13180.1chr1(16291918--16292845)	AAGAA-motif	GAAAGAA	584	7	+	Avena sativa
Cs1g13180.1chr1(16291918--16292845)	Unnamed__1	CGTGG	144	5	-	Zea mays
Cs1g13180.1chr1(16291918--16292845)	I-box	atGATAAGGTC	287	10	-	Helianthus annuus	part of a light responsive element
Cs1g13180.1chr1(16291918--16292845)	Box 4	ATTAAT	79	6	+	Petroselinum crispum	part of a conserved DNA module involved in light responsiveness
Cs1g13180.1chr1(16291918--16292845)	CAAT-box	CAAT	39	4	-	Nicotiana glutinosa
Cs1g13180.1chr1(16291918--16292845)	CAAT-box	CAAT	59	4	+	Nicotiana glutinosa
Cs1g13180.1chr1(16291918--16292845)	CAAT-box	CAAAT	125	5	-	Pisum sativum	common cis-acting element in promoter and enhancer regions
Cs1g13180.1chr1(16291918--16292845)	CAAT-box	CAAAT	193	5	-	Pisum sativum	common cis-acting element in promoter and enhancer regions
Cs1g13180.1chr1(16291918--16292845)	CAAT-box	CAAAT	240	5	-	Pisum sativum	common cis-acting element in promoter and enhancer regions
Cs1g13180.1chr1(16291918--16292845)	CAAT-box	CAAAT	252	5	-	Pisum sativum	common cis-acting element in promoter and enhancer regions
Cs1g13180.1chr1(16291918--16292845)	CAAT-box	CAAAT	360	5	-	Pisum sativum	common cis-acting element in promoter and enhancer regions
Cs1g13180.1chr1(16291918--16292845)	CAAT-box	CAAT	366	4	-	Nicotiana glutinosa
Cs1g13180.1chr1(16291918--16292845)	CAAT-box	CCAAT	390	5	-	Arabidopsis thaliana	common cis-acting element in promoter and enhancer regions
Cs1g13180.1chr1(16291918--16292845)	CAAT-box	CAAT	409	4	+	Nicotiana glutinosa
Cs1g13180.1chr1(16291918--16292845)	CAAT-box	CAAT	506	4	-	Nicotiana glutinosa
Cs1g13180.1chr1(16291918--16292845)	CAAT-box	CCAAT	529	5	-	Arabidopsis thaliana	common cis-acting element in promoter and enhancer regions
Cs1g13180.1chr1(16291918--16292845)	CAAT-box	CAAT	624	4	-	Nicotiana glutinosa
Cs1g13180.1chr1(16291918--16292845)	CAAT-box	CAAT	709	4	+	Nicotiana glutinosa
Cs1g13180.1chr1(16291918--16292845)	CAAT-box	CAAT	739	4	-	Nicotiana glutinosa
Cs1g13180.1chr1(16291918--16292845)	CAAT-box	CAAT	815	4	+	Nicotiana glutinosa
Cs1g13180.1chr1(16291918--16292845)	CAAT-box	CAAAT	910	5	-	Pisum sativum	common cis-acting element in promoter and enhancer regions
Cs1g13180.1chr1(16291918--16292845)	GCN4_motif	TGAGTCA	599	7	-	Oryza sativa	cis-regulatory element involved in endosperm expression
Cs1g13180.1chr1(16291918--16292845)	TGACG-motif	TGACG	177	5	+	Hordeum vulgare	cis-acting regulatory element involved in the MeJA-responsiveness
Cs1g13180.1chr1(16291918--16292845)	LAMP-element	CTTTATCA	289	8	+	Pisum sativum	part of a light responsive element
Cs1g13180.1chr1(16291918--16292845)	TATA-box	TATACA	137	6	-	Helianthus annuus	core promoter element around -30 of transcription start
Cs1g13180.1chr1(16291918--16292845)	TATA-box	TATA	139	4	+	Arabidopsis thaliana	core promoter element around -30 of transcription start
Cs1g13180.1chr1(16291918--16292845)	TATA-box	ATATAA	329	6	+	Brassica oleracea	core promoter element around -30 of transcription start
Cs1g13180.1chr1(16291918--16292845)	TATA-box	TATA	330	4	+	Arabidopsis thaliana	core promoter element around -30 of transcription start
Cs1g13180.1chr1(16291918--16292845)	TATA-box	TATA	431	4	+	Arabidopsis thaliana	core promoter element around -30 of transcription start
Cs1g13180.1chr1(16291918--16292845)	TATA-box	TATA	648	4	-	Arabidopsis thaliana	core promoter element around -30 of transcription start
Cs1g13180.1chr1(16291918--16292845)	TATA-box	ATTATA	673	6	+	Brassica napus	core promoter element around -30 of transcription start
Cs1g13180.1chr1(16291918--16292845)	TATA-box	TATATAA	674	7	-	Arabidopsis thaliana	core promoter element around -30 of transcription start
Cs1g13180.1chr1(16291918--16292845)	TATA-box	TATATA	675	6	-	Arabidopsis thaliana	core promoter element around -30 of transcription start
Cs1g13180.1chr1(16291918--16292845)	TATA-box	ATATAT	676	6	-	Brassica napus	core promoter element around -30 of transcription start
Cs1g13180.1chr1(16291918--16292845)	TATA-box	TATATA	677	6	-	Arabidopsis thaliana	core promoter element around -30 of transcription start
Cs1g13180.1chr1(16291918--16292845)	TATA-box	TATA	679	4	-	Arabidopsis thaliana	core promoter element around -30 of transcription start
Cs1g13180.1chr1(16291918--16292845)	TATA-box	TATAAA	688	6	-	Helianthus annuus	core promoter element around -30 of transcription start
Cs1g13180.1chr1(16291918--16292845)	TATA-box	TATAA	689	5	-	Arabidopsis thaliana	core promoter element around -30 of transcription start
Cs1g13180.1chr1(16291918--16292845)	TATA-box	TATA	690	4	-	Arabidopsis thaliana	core promoter element around -30 of transcription start
Cs1g13180.1chr1(16291918--16292845)	TATA-box	TATA	705	4	-	Arabidopsis thaliana	core promoter element around -30 of transcription start
Cs1g13180.1chr1(16291918--16292845)	TATA-box	TATA	792	4	-	Arabidopsis thaliana	core promoter element around -30 of transcription start
Cs1g13180.1chr1(16291918--16292845)	Unnamed__4	CTCC	10	4	+	Petroselinum hortense
Cs1g13180.1chr1(16291918--16292845)	Unnamed__4	CTCC	13	4	+	Petroselinum hortense
Cs1g13180.1chr1(16291918--16292845)	Unnamed__4	CTCC	336	4	-	Petroselinum hortense
Cs1g13180.1chr1(16291918--16292845)	Unnamed__4	CTCC	581	4	-	Petroselinum hortense
Cs1g13180.1chr1(16291918--16292845)	MYB	TAACCA	531	6	-	Arabidopsis thaliana
Cs1g13180.1chr1(16291918--16292845)	TGA-element	AACGAC	68	6	-	Brassica oleracea	auxin-responsive element
Cs1g13180.1chr1(16291918--16292845)	MYC	CATTTG	359	6	+	Arabidopsis thaliana
Cs1g13980.1chr1(17121610--17122420)	W box	TTGACC	587	6	+	Arabidopsis thaliana
Cs1g13980.1chr1(17121610--17122420)		motif_sequence	18	4	+	organism	short_function
Cs1g13980.1chr1(17121610--17122420)		motif_sequence	355	4	+	organism	short_function
Cs1g13980.1chr1(17121610--17122420)		motif_sequence	521	4	+	organism	short_function
Cs1g13980.1chr1(17121610--17122420)		motif_sequence	626	4	+	organism	short_function
Cs1g13980.1chr1(17121610--17122420)		motif_sequence	700	4	+	organism	short_function
Cs1g13980.1chr1(17121610--17122420)		motif_sequence	747	4	+	organism	short_function
Cs1g13980.1chr1(17121610--17122420)	MYB-like sequence	TAACCA	79	6	-	Arabidopsis thaliana
Cs1g13980.1chr1(17121610--17122420)	MYB-like sequence	TAACCA	739	6	-	Arabidopsis thaliana
Cs1g13980.1chr1(17121610--17122420)	ABRE3a	TACGTG	268	6	+	Zea mays
Cs1g13980.1chr1(17121610--17122420)	AAGAA-motif	GAAAGAA	380	7	+	Avena sativa
Cs1g13980.1chr1(17121610--17122420)	AAGAA-motif	GAAAGAA	490	7	-	Avena sativa
Cs1g13980.1chr1(17121610--17122420)	I-box	atGATAAGGTC	710	10	+	Helianthus annuus	part of a light responsive element
Cs1g13980.1chr1(17121610--17122420)	MYB recognition site	CCGTTG	151	6	+	Arabidopsis thaliana
Cs1g13980.1chr1(17121610--17122420)	Box 4	ATTAAT	429	6	-	Petroselinum crispum	part of a conserved DNA module involved in light responsiveness
Cs1g13980.1chr1(17121610--17122420)	CAAT-box	CAAT	32	4	-	Nicotiana glutinosa
Cs1g13980.1chr1(17121610--17122420)	CAAT-box	CAAAT	84	5	-	Pisum sativum	common cis-acting element in promoter and enhancer regions
Cs1g13980.1chr1(17121610--17122420)	CAAT-box	CAAT	108	4	-	Nicotiana glutinosa
Cs1g13980.1chr1(17121610--17122420)	CAAT-box	CAAAT	136	5	-	Pisum sativum	common cis-acting element in promoter and enhancer regions
Cs1g13980.1chr1(17121610--17122420)	CAAT-box	CCAAT	160	5	+	Arabidopsis thaliana	common cis-acting element in promoter and enhancer regions
Cs1g13980.1chr1(17121610--17122420)	CAAT-box	CAAT	161	4	+	Nicotiana glutinosa
Cs1g13980.1chr1(17121610--17122420)	CAAT-box	CAAAT	166	5	-	Pisum sativum	common cis-acting element in promoter and enhancer regions
Cs1g13980.1chr1(17121610--17122420)	CAAT-box	CAAT	207	4	+	Nicotiana glutinosa
Cs1g13980.1chr1(17121610--17122420)	CAAT-box	CAAAT	239	5	-	Pisum sativum	common cis-acting element in promoter and enhancer regions
Cs1g13980.1chr1(17121610--17122420)	CAAT-box	CAAT	256	4	-	Nicotiana glutinosa
Cs1g13980.1chr1(17121610--17122420)	CAAT-box	CAAT	298	4	-	Nicotiana glutinosa
Cs1g13980.1chr1(17121610--17122420)	CAAT-box	CCAAT	367	5	-	Arabidopsis thaliana	common cis-acting element in promoter and enhancer regions
Cs1g13980.1chr1(17121610--17122420)	CAAT-box	CAAAT	375	5	-	Pisum sativum	common cis-acting element in promoter and enhancer regions
Cs1g13980.1chr1(17121610--17122420)	CAAT-box	CAAT	427	4	+	Nicotiana glutinosa
Cs1g13980.1chr1(17121610--17122420)	CAAT-box	CAAT	594	4	-	Nicotiana glutinosa
Cs1g13980.1chr1(17121610--17122420)	CAAT-box	CAAT	669	4	-	Nicotiana glutinosa
Cs1g13980.1chr1(17121610--17122420)	CAAT-box	CAAT	675	4	-	Nicotiana glutinosa
Cs1g13980.1chr1(17121610--17122420)	CAAT-box	CAAT	785	4	-	Nicotiana glutinosa
Cs1g13980.1chr1(17121610--17122420)	CAAT-box	CAAT	799	4	+	Nicotiana glutinosa
Cs1g13980.1chr1(17121610--17122420)	Myb	TAACTG	39	6	-	Arabidopsis thaliana
Cs1g13980.1chr1(17121610--17122420)	G-box	TACGTG	268	6	+	Arabidopsis thaliana	cis-acting regulatory element involved in light responsiveness
Cs1g13980.1chr1(17121610--17122420)	CTAG-motif	ACTAGCAGAA	494	9	-	Avena sativa
Cs1g13980.1chr1(17121610--17122420)	GT1-motif	GGTTAAT	740	7	+	Avena sativa	light responsive element
Cs1g13980.1chr1(17121610--17122420)	ARE	AAACCA	73	6	-	Zea mays	cis-acting regulatory element essential for the anaerobic induction
Cs1g13980.1chr1(17121610--17122420)	ARE	AAACCA	582	6	-	Zea mays	cis-acting regulatory element essential for the anaerobic induction
Cs1g13980.1chr1(17121610--17122420)	TATA-box	TATAAAT	141	7	-	Brassica juncea	core promoter element around -30 of transcription start
Cs1g13980.1chr1(17121610--17122420)	TATA-box	TATAAA	142	6	-	Helianthus annuus	core promoter element around -30 of transcription start
Cs1g13980.1chr1(17121610--17122420)	TATA-box	TATAA	143	5	-	Arabidopsis thaliana	core promoter element around -30 of transcription start
Cs1g13980.1chr1(17121610--17122420)	TATA-box	TATA	144	4	+	Arabidopsis thaliana	core promoter element around -30 of transcription start
Cs1g13980.1chr1(17121610--17122420)	TATA-box	ATATAA	276	6	+	Brassica oleracea	core promoter element around -30 of transcription start
Cs1g13980.1chr1(17121610--17122420)	TATA-box	TATA	277	4	+	Arabidopsis thaliana	core promoter element around -30 of transcription start
Cs1g13980.1chr1(17121610--17122420)	TATA-box	TATA	611	4	-	Arabidopsis thaliana	core promoter element around -30 of transcription start
Cs1g13980.1chr1(17121610--17122420)	TATA-box	TATAA	764	5	-	Arabidopsis thaliana	core promoter element around -30 of transcription start
Cs1g13980.1chr1(17121610--17122420)	TATA-box	TATA	765	4	-	Arabidopsis thaliana	core promoter element around -30 of transcription start
Cs1g13980.1chr1(17121610--17122420)	CCAAT-box	CAACGG	151	6	-	Hordeum vulgare	MYBHv1 binding site
Cs1g13980.1chr1(17121610--17122420)	ABRE4	CACGTA	268	6	-	Zea mays
Cs1g13980.1chr1(17121610--17122420)	LTR	CCGAAA	790	6	-	Hordeum vulgare	cis-acting element involved in low-temperature responsiveness
Cs1g13980.1chr1(17121610--17122420)	MYB	TAACCA	79	6	-	Arabidopsis thaliana
Cs1g13980.1chr1(17121610--17122420)	MYB	TAACCA	739	6	-	Arabidopsis thaliana
Cs1g13980.1chr1(17121610--17122420)	MYB	CAACAG	806	6	+	Arabidopsis thaliana
Cs1g13980.1chr1(17121610--17122420)	TCT-motif	TCTTAC	58	6	+	Arabidopsis thaliana	part of a light responsive element
Cs1g13980.1chr1(17121610--17122420)	ABRE	ACGTG	269	5	+	Arabidopsis thaliana	cis-acting element involved in the abscisic acid responsiveness
Cs1g13980.1chr1(17121610--17122420)	Myb-binding site	CAACAG	806	6	+	Nicotiana tabacum
Cs1g14430.1chr1(17749873--17749971)		motif_sequence	13	4	+	organism	short_function
Cs1g14430.1chr1(17749873--17749971)	ERE	ATTTTAAA	56	8	+	Nicotiana glutinos
Cs1g14430.1chr1(17749873--17749971)	CAAT-box	CAAT	78	4	-	Nicotiana glutinosa
Cs1g14430.1chr1(17749873--17749971)	CAAT-box	CAAT	93	4	-	Nicotiana glutinosa
Cs1g14510.1chr1(17803911--17805003)		motif_sequence	132	4	-	organism	short_function
Cs1g14510.1chr1(17803911--17805003)		motif_sequence	565	4	-	organism	short_function
Cs1g14510.1chr1(17803911--17805003)		motif_sequence	638	4	+	organism	short_function
Cs1g14510.1chr1(17803911--17805003)		motif_sequence	735	4	+	organism	short_function
Cs1g14510.1chr1(17803911--17805003)		motif_sequence	795	4	+	organism	short_function
Cs1g14510.1chr1(17803911--17805003)		motif_sequence	809	4	-	organism	short_function
Cs1g14510.1chr1(17803911--17805003)		motif_sequence	886	4	+	organism	short_function
Cs1g14510.1chr1(17803911--17805003)		motif_sequence	909	4	-	organism	short_function
Cs1g14510.1chr1(17803911--17805003)		motif_sequence	923	4	+	organism	short_function
Cs1g14510.1chr1(17803911--17805003)		motif_sequence	946	4	+	organism	short_function
Cs1g14510.1chr1(17803911--17805003)		motif_sequence	998	4	+	organism	short_function
Cs1g14510.1chr1(17803911--17805003)		motif_sequence	1048	4	+	organism	short_function
Cs1g14510.1chr1(17803911--17805003)	Unnamed__6	taTAAATATct	30	10	-	Zea mays
Cs1g14510.1chr1(17803911--17805003)	AT~TATA-box	TATATA	33	6	+	Arabidopsis thaliana
Cs1g14510.1chr1(17803911--17805003)	AT~TATA-box	TATATA	35	6	+	Arabidopsis thaliana
Cs1g14510.1chr1(17803911--17805003)	AT~TATA-box	TATATA	37	6	+	Arabidopsis thaliana
Cs1g14510.1chr1(17803911--17805003)	AT~TATA-box	TATATA	302	6	+	Arabidopsis thaliana
Cs1g14510.1chr1(17803911--17805003)	TC-rich repeats	ATTCTCTAAC	64	9	-	Nicotiana tabacum	cis-acting element involved in defense and stress responsiveness
Cs1g14510.1chr1(17803911--17805003)	circadian	CAAAGATATC	365	9	-	Lycopersicon esculentum	cis-acting regulatory element involved in circadian control
Cs1g14510.1chr1(17803911--17805003)	CAAT-box	CAAAT	17	5	-	Pisum sativum	common cis-acting element in promoter and enhancer regions
Cs1g14510.1chr1(17803911--17805003)	CAAT-box	CAAT	98	4	+	Nicotiana glutinosa
Cs1g14510.1chr1(17803911--17805003)	CAAT-box	CAAT	136	4	-	Nicotiana glutinosa
Cs1g14510.1chr1(17803911--17805003)	CAAT-box	CAAT	152	4	+	Nicotiana glutinosa
Cs1g14510.1chr1(17803911--17805003)	CAAT-box	CAAAT	154	5	-	Pisum sativum	common cis-acting element in promoter and enhancer regions
Cs1g14510.1chr1(17803911--17805003)	CAAT-box	CAAT	170	4	-	Nicotiana glutinosa
Cs1g14510.1chr1(17803911--17805003)	CAAT-box	CAAAT	182	5	-	Pisum sativum	common cis-acting element in promoter and enhancer regions
Cs1g14510.1chr1(17803911--17805003)	CAAT-box	CAAAT	224	5	+	Pisum sativum	common cis-acting element in promoter and enhancer regions
Cs1g14510.1chr1(17803911--17805003)	CAAT-box	CAAT	231	4	-	Nicotiana glutinosa
Cs1g14510.1chr1(17803911--17805003)	CAAT-box	CCAAT	253	5	-	Arabidopsis thaliana	common cis-acting element in promoter and enhancer regions
Cs1g14510.1chr1(17803911--17805003)	CAAT-box	CAAT	308	4	-	Nicotiana glutinosa
Cs1g14510.1chr1(17803911--17805003)	CAAT-box	CAAT	327	4	-	Nicotiana glutinosa
Cs1g14510.1chr1(17803911--17805003)	CAAT-box	CAAT	338	4	-	Nicotiana glutinosa
Cs1g14510.1chr1(17803911--17805003)	CAAT-box	CAAAT	370	5	-	Pisum sativum	common cis-acting element in promoter and enhancer regions
Cs1g14510.1chr1(17803911--17805003)	CAAT-box	CAAT	381	4	+	Nicotiana glutinosa
Cs1g14510.1chr1(17803911--17805003)	CAAT-box	CAAT	405	4	-	Nicotiana glutinosa
Cs1g14510.1chr1(17803911--17805003)	CAAT-box	CAAT	416	4	+	Nicotiana glutinosa
Cs1g14510.1chr1(17803911--17805003)	CAAT-box	CAAAT	442	5	-	Pisum sativum	common cis-acting element in promoter and enhancer regions
Cs1g14510.1chr1(17803911--17805003)	CAAT-box	CAAT	484	4	-	Nicotiana glutinosa
Cs1g14510.1chr1(17803911--17805003)	CAAT-box	CCAAT	547	5	-	Arabidopsis thaliana	common cis-acting element in promoter and enhancer regions
Cs1g14510.1chr1(17803911--17805003)	CAAT-box	CAAT	676	4	+	Nicotiana glutinosa
Cs1g14510.1chr1(17803911--17805003)	CAAT-box	CAAAT	696	5	+	Pisum sativum	common cis-acting element in promoter and enhancer regions
Cs1g14510.1chr1(17803911--17805003)	CAAT-box	CAAAT	778	5	+	Pisum sativum	common cis-acting element in promoter and enhancer regions
Cs1g14510.1chr1(17803911--17805003)	CAAT-box	CAAAT	854	5	-	Pisum sativum	common cis-acting element in promoter and enhancer regions
Cs1g14510.1chr1(17803911--17805003)	CAAT-box	CAAAT	880	5	-	Pisum sativum	common cis-acting element in promoter and enhancer regions
Cs1g14510.1chr1(17803911--17805003)	CAAT-box	CAAT	891	4	+	Nicotiana glutinosa
Cs1g14510.1chr1(17803911--17805003)	CAAT-box	CAAT	1046	4	+	Nicotiana glutinosa
Cs1g14510.1chr1(17803911--17805003)	CAAT-box	CAAT	1063	4	-	Nicotiana glutinosa
Cs1g14510.1chr1(17803911--17805003)	CAAT-box	CAAT	1085	4	+	Nicotiana glutinosa
Cs1g14510.1chr1(17803911--17805003)	Myb	TAACTG	395	6	+	Arabidopsis thaliana
Cs1g14510.1chr1(17803911--17805003)	TCCC-motif	TCTCCCT	563	7	-	Spinacia oleracea	part of a light responsive element
Cs1g14510.1chr1(17803911--17805003)	G-Box	CACGTG	904	6	-	Pisum sativum	cis-acting regulatory element involved in light responsiveness
Cs1g14510.1chr1(17803911--17805003)	AuxRR-core	GGTCCAT	532	7	-	Nicotiana tabacum	cis-acting regulatory element involved in auxin responsiveness
Cs1g14510.1chr1(17803911--17805003)	GATA-motif	GATAGGA	422	7	+	Arabidopsis thaliana	part of a light responsive element
Cs1g14510.1chr1(17803911--17805003)	GATA-motif	GATAGGA	1038	7	-	Arabidopsis thaliana	part of a light responsive element
Cs1g14510.1chr1(17803911--17805003)	G-box	CACGTG	904	6	-	Arabidopsis thaliana	cis-acting regulatory element involved in light responsiveness
Cs1g14510.1chr1(17803911--17805003)	ARE	AAACCA	20	6	-	Zea mays	cis-acting regulatory element essential for the anaerobic induction
Cs1g14510.1chr1(17803911--17805003)	ARE	AAACCA	48	6	-	Zea mays	cis-acting regulatory element essential for the anaerobic induction
Cs1g14510.1chr1(17803911--17805003)	TATA-box	taTATAAAtc	31	9	-	Arabidopsis thaliana	core promoter element around -30 of transcription start
Cs1g14510.1chr1(17803911--17805003)	TATA-box	ATATAT	32	6	+	Brassica napus	core promoter element around -30 of transcription start
Cs1g14510.1chr1(17803911--17805003)	TATA-box	TATATTTATATTT	33	12	+	Avena sativa	core promoter element around -30 of transcription start
Cs1g14510.1chr1(17803911--17805003)	TATA-box	ATATAT	34	6	+	Brassica napus	core promoter element around -30 of transcription start
Cs1g14510.1chr1(17803911--17805003)	TATA-box	TATATA	35	6	+	Arabidopsis thaliana	core promoter element around -30 of transcription start
Cs1g14510.1chr1(17803911--17805003)	TATA-box	ATATAT	36	6	+	Brassica napus	core promoter element around -30 of transcription start
Cs1g14510.1chr1(17803911--17805003)	TATA-box	TATATA	37	6	+	Arabidopsis thaliana	core promoter element around -30 of transcription start
Cs1g14510.1chr1(17803911--17805003)	TATA-box	ATATAT	38	6	+	Brassica napus	core promoter element around -30 of transcription start
Cs1g14510.1chr1(17803911--17805003)	TATA-box	TATA	39	4	+	Arabidopsis thaliana	core promoter element around -30 of transcription start
Cs1g14510.1chr1(17803911--17805003)	TATA-box	TATA	58	4	+	Arabidopsis thaliana	core promoter element around -30 of transcription start
Cs1g14510.1chr1(17803911--17805003)	TATA-box	TATATAA	301	7	-	Arabidopsis thaliana	core promoter element around -30 of transcription start
Cs1g14510.1chr1(17803911--17805003)	TATA-box	TATATA	302	6	+	Arabidopsis thaliana	core promoter element around -30 of transcription start
Cs1g14510.1chr1(17803911--17805003)	TATA-box	ATATAA	303	6	+	Brassica oleracea	core promoter element around -30 of transcription start
Cs1g14510.1chr1(17803911--17805003)	TATA-box	TATA	304	4	+	Arabidopsis thaliana	core promoter element around -30 of transcription start
Cs1g14510.1chr1(17803911--17805003)	TATA-box	ATATAT	366	6	+	Brassica napus	core promoter element around -30 of transcription start
Cs1g14510.1chr1(17803911--17805003)	TATA-box	TATA	367	4	+	Arabidopsis thaliana	core promoter element around -30 of transcription start
Cs1g14510.1chr1(17803911--17805003)	TATA-box	TATACA	437	6	-	Helianthus annuus	core promoter element around -30 of transcription start
Cs1g14510.1chr1(17803911--17805003)	TATA-box	TATA	439	4	+	Arabidopsis thaliana	core promoter element around -30 of transcription start
Cs1g14510.1chr1(17803911--17805003)	TATA-box	TATA	513	4	+	Arabidopsis thaliana	core promoter element around -30 of transcription start
Cs1g14510.1chr1(17803911--17805003)	TATA-box	TATAAATA	870	8	-	Daucus carota	core promoter element around -30 of transcription start
Cs1g14510.1chr1(17803911--17805003)	TATA-box	TATAAAT	871	7	-	Brassica juncea	core promoter element around -30 of transcription start
Cs1g14510.1chr1(17803911--17805003)	TATA-box	TATAAA	872	6	-	Helianthus annuus	core promoter element around -30 of transcription start
Cs1g14510.1chr1(17803911--17805003)	TATA-box	TATAA	873	5	-	Arabidopsis thaliana	core promoter element around -30 of transcription start
Cs1g14510.1chr1(17803911--17805003)	TATA-box	TATA	874	4	-	Arabidopsis thaliana	core promoter element around -30 of transcription start
Cs1g14510.1chr1(17803911--17805003)	TATA-box	TACAAAA	936	7	-	Oryza sativa	core promoter element around -30 of transcription start
Cs1g14510.1chr1(17803911--17805003)	Unnamed__4	CTCC	129	4	-	Petroselinum hortense
Cs1g14510.1chr1(17803911--17805003)	Unnamed__4	CTCC	565	4	-	Petroselinum hortense
Cs1g14510.1chr1(17803911--17805003)	Unnamed__4	CTCC	646	4	+	Petroselinum hortense
Cs1g14510.1chr1(17803911--17805003)	Unnamed__4	CTCC	766	4	+	Petroselinum hortense
Cs1g14510.1chr1(17803911--17805003)	Unnamed__4	CTCC	790	4	+	Petroselinum hortense
Cs1g14510.1chr1(17803911--17805003)	Unnamed__4	CTCC	1050	4	+	Petroselinum hortense
Cs1g14510.1chr1(17803911--17805003)	MYB	CAACCA	331	6	-	Arabidopsis thaliana
Cs1g14510.1chr1(17803911--17805003)	TCA-element	CCATCTTTTT	526	9	-	Nicotiana tabacum	cis-acting element involved in salicylic acid responsiveness
Cs1g14510.1chr1(17803911--17805003)	TATC-box	TATCCCA	685	7	-	Oryza sativa	cis-acting element involved in gibberellin-responsiveness
Cs1g14510.1chr1(17803911--17805003)	MYC	CATTTG	16	6	+	Arabidopsis thaliana
Cs1g14510.1chr1(17803911--17805003)	MYC	CATTTG	224	6	-	Arabidopsis thaliana
Cs1g14510.1chr1(17803911--17805003)	MYC	CATTTG	696	6	-	Arabidopsis thaliana
Cs1g14510.1chr1(17803911--17805003)	MYC	CATTTG	778	6	-	Arabidopsis thaliana
Cs1g14510.1chr1(17803911--17805003)	MYC	CATTTG	879	6	+	Arabidopsis thaliana
Cs1g14510.1chr1(17803911--17805003)	ABRE	CACGTG	904	6	-	Arabidopsis thaliana	cis-acting element involved in the abscisic acid responsiveness
Cs1g14510.1chr1(17803911--17805003)	ABRE	ACGTG	905	5	+	Arabidopsis thaliana	cis-acting element involved in the abscisic acid responsiveness
Cs1g14510.1chr1(17803911--17805003)	ATCT-motif	AATCTAATCC	129	9	-	Pisum sativum	part of a conserved DNA module involved in light responsiveness
Cs1g14510.1chr1(17805048--17805167)	TATA-box	TATA	28	4	+	Arabidopsis thaliana	core promoter element around -30 of transcription start
Cs1g14510.1chr1(17805048--17805167)	TATA-box	TACAAAA	47	7	+	Oryza sativa	core promoter element around -30 of transcription start
Cs1g14510.1chr1(17805048--17805167)	MYC	CAATTG	32	6	+	Arabidopsis thaliana
Cs1g14510.1chr1(17805048--17805167)	CAAT-box	CAAAT	11	5	-	Pisum sativum	common cis-acting element in promoter and enhancer regions
Cs1g14510.1chr1(17805048--17805167)	CAAT-box	CAAT	32	4	+	Nicotiana glutinosa
Cs1g14510.1chr1(17805048--17805167)	CAAT-box	CAAT	34	4	-	Nicotiana glutinosa
Cs1g14510.1chr1(17805048--17805167)	CAAT-box	CAAT	75	4	-	Nicotiana glutinosa
Cs1g14550.1chr1(17856020--17856148)		motif_sequence	56	4	+	organism	short_function
Cs1g14550.1chr1(17856020--17856148)	TATA-box	TACAAAA	31	7	-	Oryza sativa	core promoter element around -30 of transcription start
Cs1g14550.1chr1(17856020--17856148)	MYB	CAACCA	112	6	-	Arabidopsis thaliana
Cs1g14550.1chr1(17856020--17856148)	MBS	CAACTG	66	6	+	Arabidopsis thaliana	MYB binding site involved in drought-inducibility
Cs1g14550.1chr1(17856020--17856148)	O2-site	GATGATGTGG	76	9	+	Zea mays	cis-acting regulatory element involved in zein metabolism regulation
Cs1g14550.1chr1(17856020--17856148)	CAAT-box	CAAT	87	4	+	Nicotiana glutinosa
Cs1g14550.1chr1(17856020--17856148)	Myb	CAACTG	66	6	+	Arabidopsis thaliana
Cs1g14610.1chr1(17920029--17921532)	W box	TTGACC	969	6	-	Arabidopsis thaliana
Cs1g14610.1chr1(17920029--17921532)	W box	TTGACC	1300	6	+	Arabidopsis thaliana
Cs1g14610.1chr1(17920029--17921532)		motif_sequence	406	4	-	organism	short_function
Cs1g14610.1chr1(17920029--17921532)		motif_sequence	621	4	+	organism	short_function
Cs1g14610.1chr1(17920029--17921532)		motif_sequence	647	4	+	organism	short_function
Cs1g14610.1chr1(17920029--17921532)		motif_sequence	838	4	-	organism	short_function
Cs1g14610.1chr1(17920029--17921532)		motif_sequence	1135	4	-	organism	short_function
Cs1g14610.1chr1(17920029--17921532)		motif_sequence	1171	4	-	organism	short_function
Cs1g14610.1chr1(17920029--17921532)		motif_sequence	1212	4	+	organism	short_function
Cs1g14610.1chr1(17920029--17921532)		motif_sequence	1432	4	+	organism	short_function
Cs1g14610.1chr1(17920029--17921532)	Unnamed__6	taTAAATATct	1111	10	-	Zea mays
Cs1g14610.1chr1(17920029--17921532)	MYB-like sequence	TAACCA	1140	6	-	Arabidopsis thaliana
Cs1g14610.1chr1(17920029--17921532)	WUN-motif	TTATTACAT	353	9	-	Nicotiana glutinosa
Cs1g14610.1chr1(17920029--17921532)	WUN-motif	AAATTACT	422	8	-	Nicotiana glutinosa
Cs1g14610.1chr1(17920029--17921532)	ABRE3a	TACGTG	172	6	+	Zea mays
Cs1g14610.1chr1(17920029--17921532)	3-AF1 binding site	TAAGAGAGGAA	79	10	-	Solanum tuberosum	light responsive element
Cs1g14610.1chr1(17920029--17921532)	AAGAA-motif	GAAAGAA	28	7	-	Avena sativa
Cs1g14610.1chr1(17920029--17921532)	AAGAA-motif	GAAAGAA	316	7	+	Avena sativa
Cs1g14610.1chr1(17920029--17921532)	AAGAA-motif	GAAAGAA	1085	7	+	Avena sativa
Cs1g14610.1chr1(17920029--17921532)	Box 4	ATTAAT	86	6	+	Petroselinum crispum	part of a conserved DNA module involved in light responsiveness
Cs1g14610.1chr1(17920029--17921532)	Box 4	ATTAAT	206	6	+	Petroselinum crispum	part of a conserved DNA module involved in light responsiveness
Cs1g14610.1chr1(17920029--17921532)	CAAT-box	CCAAT	8	5	+	Arabidopsis thaliana	common cis-acting element in promoter and enhancer regions
Cs1g14610.1chr1(17920029--17921532)	CAAT-box	CAAT	9	4	+	Nicotiana glutinosa
Cs1g14610.1chr1(17920029--17921532)	CAAT-box	CCAAT	13	5	+	Arabidopsis thaliana	common cis-acting element in promoter and enhancer regions
Cs1g14610.1chr1(17920029--17921532)	CAAT-box	CAAT	14	4	+	Nicotiana glutinosa
Cs1g14610.1chr1(17920029--17921532)	CAAT-box	CAAT	139	4	+	Nicotiana glutinosa
Cs1g14610.1chr1(17920029--17921532)	CAAT-box	CAAT	191	4	+	Nicotiana glutinosa
Cs1g14610.1chr1(17920029--17921532)	CAAT-box	CAAAT	477	5	+	Pisum sativum	common cis-acting element in promoter and enhancer regions
Cs1g14610.1chr1(17920029--17921532)	CAAT-box	CAAT	480	4	-	Nicotiana glutinosa
Cs1g14610.1chr1(17920029--17921532)	CAAT-box	CAAT	588	4	-	Nicotiana glutinosa
Cs1g14610.1chr1(17920029--17921532)	CAAT-box	CCAAT	606	5	-	Arabidopsis thaliana	common cis-acting element in promoter and enhancer regions
Cs1g14610.1chr1(17920029--17921532)	CAAT-box	CAAT	615	4	+	Nicotiana glutinosa
Cs1g14610.1chr1(17920029--17921532)	CAAT-box	CAAT	714	4	-	Nicotiana glutinosa
Cs1g14610.1chr1(17920029--17921532)	CAAT-box	CAAAT	832	5	-	Pisum sativum	common cis-acting element in promoter and enhancer regions
Cs1g14610.1chr1(17920029--17921532)	CAAT-box	CCAAT	943	5	-	Arabidopsis thaliana	common cis-acting element in promoter and enhancer regions
Cs1g14610.1chr1(17920029--17921532)	CAAT-box	CAAAT	950	5	+	Pisum sativum	common cis-acting element in promoter and enhancer regions
Cs1g14610.1chr1(17920029--17921532)	CAAT-box	CAAT	956	4	+	Nicotiana glutinosa
Cs1g14610.1chr1(17920029--17921532)	CAAT-box	CAAT	1006	4	-	Nicotiana glutinosa
Cs1g14610.1chr1(17920029--17921532)	CAAT-box	CAAT	1014	4	+	Nicotiana glutinosa
Cs1g14610.1chr1(17920029--17921532)	CAAT-box	CAAT	1016	4	-	Nicotiana glutinosa
Cs1g14610.1chr1(17920029--17921532)	CAAT-box	CAAT	1025	4	-	Nicotiana glutinosa
Cs1g14610.1chr1(17920029--17921532)	CAAT-box	CAAT	1093	4	-	Nicotiana glutinosa
Cs1g14610.1chr1(17920029--17921532)	CAAT-box	CCAAT	1175	5	-	Arabidopsis thaliana	common cis-acting element in promoter and enhancer regions
Cs1g14610.1chr1(17920029--17921532)	CAAT-box	CAAT	1184	4	-	Nicotiana glutinosa
Cs1g14610.1chr1(17920029--17921532)	CAAT-box	CAAAT	1202	5	-	Pisum sativum	common cis-acting element in promoter and enhancer regions
Cs1g14610.1chr1(17920029--17921532)	CAAT-box	CAAT	1247	4	-	Nicotiana glutinosa
Cs1g14610.1chr1(17920029--17921532)	CAAT-box	CAAAT	1256	5	+	Pisum sativum	common cis-acting element in promoter and enhancer regions
Cs1g14610.1chr1(17920029--17921532)	CAAT-box	CAAT	1315	4	-	Nicotiana glutinosa
Cs1g14610.1chr1(17920029--17921532)	CAAT-box	CAAT	1366	4	+	Nicotiana glutinosa
Cs1g14610.1chr1(17920029--17921532)	CAAT-box	CAAT	1391	4	-	Nicotiana glutinosa
Cs1g14610.1chr1(17920029--17921532)	CAAT-box	CCAAT	1487	5	-	Arabidopsis thaliana	common cis-acting element in promoter and enhancer regions
Cs1g14610.1chr1(17920029--17921532)	box S	AGCCACC	659	7	+	Arabidopsis thaliana
Cs1g14610.1chr1(17920029--17921532)	G-box	TACGTG	172	6	+	Arabidopsis thaliana	cis-acting regulatory element involved in light responsiveness
Cs1g14610.1chr1(17920029--17921532)	GT1-motif	GGTTAA	1141	6	+	Arabidopsis thaliana	light responsive element
Cs1g14610.1chr1(17920029--17921532)	WRE3	CCACCT	661	6	+	Pisum sativum
Cs1g14610.1chr1(17920029--17921532)	DRE1	ACCGAGA	514	7	-	Zea mays
Cs1g14610.1chr1(17920029--17921532)	ARE	AAACCA	228	6	+	Zea mays	cis-acting regulatory element essential for the anaerobic induction
Cs1g14610.1chr1(17920029--17921532)	ARE	AAACCA	1222	6	-	Zea mays	cis-acting regulatory element essential for the anaerobic induction
Cs1g14610.1chr1(17920029--17921532)	ARE	AAACCA	1237	6	-	Zea mays	cis-acting regulatory element essential for the anaerobic induction
Cs1g14610.1chr1(17920029--17921532)	ARE	AAACCA	1273	6	-	Zea mays	cis-acting regulatory element essential for the anaerobic induction
Cs1g14610.1chr1(17920029--17921532)	ARE	AAACCA	1438	6	-	Zea mays	cis-acting regulatory element essential for the anaerobic induction
Cs1g14610.1chr1(17920029--17921532)	TATA-box	TATAAGAA	60	8	-	Zea mays	core promoter element around -30 of transcription start
Cs1g14610.1chr1(17920029--17921532)	TATA-box	TATAA	63	5	-	Arabidopsis thaliana	core promoter element around -30 of transcription start
Cs1g14610.1chr1(17920029--17921532)	TATA-box	TATA	64	4	+	Arabidopsis thaliana	core promoter element around -30 of transcription start
Cs1g14610.1chr1(17920029--17921532)	TATA-box	ATATAT	202	6	+	Brassica napus	core promoter element around -30 of transcription start
Cs1g14610.1chr1(17920029--17921532)	TATA-box	TATA	203	4	+	Arabidopsis thaliana	core promoter element around -30 of transcription start
Cs1g14610.1chr1(17920029--17921532)	TATA-box	TACATAAA	350	8	-	Oryza sativa	core promoter element around -30 of transcription start
Cs1g14610.1chr1(17920029--17921532)	TATA-box	TATA	497	4	+	Arabidopsis thaliana	core promoter element around -30 of transcription start
Cs1g14610.1chr1(17920029--17921532)	TATA-box	TATAAATA	571	8	-	Daucus carota	core promoter element around -30 of transcription start
Cs1g14610.1chr1(17920029--17921532)	TATA-box	TATAAAT	572	7	-	Brassica juncea	core promoter element around -30 of transcription start
Cs1g14610.1chr1(17920029--17921532)	TATA-box	TATAAA	573	6	-	Helianthus annuus	core promoter element around -30 of transcription start
Cs1g14610.1chr1(17920029--17921532)	TATA-box	TATAA	574	5	-	Arabidopsis thaliana	core promoter element around -30 of transcription start
Cs1g14610.1chr1(17920029--17921532)	TATA-box	TATA	575	4	+	Arabidopsis thaliana	core promoter element around -30 of transcription start
Cs1g14610.1chr1(17920029--17921532)	TATA-box	ATATAT	617	6	+	Brassica napus	core promoter element around -30 of transcription start
Cs1g14610.1chr1(17920029--17921532)	TATA-box	TATA	618	4	+	Arabidopsis thaliana	core promoter element around -30 of transcription start
Cs1g14610.1chr1(17920029--17921532)	TATA-box	TATAAAT	723	7	-	Brassica juncea	core promoter element around -30 of transcription start
Cs1g14610.1chr1(17920029--17921532)	TATA-box	TATAAA	724	6	-	Helianthus annuus	core promoter element around -30 of transcription start
Cs1g14610.1chr1(17920029--17921532)	TATA-box	TATAA	725	5	-	Arabidopsis thaliana	core promoter element around -30 of transcription start
Cs1g14610.1chr1(17920029--17921532)	TATA-box	TATA	726	4	+	Arabidopsis thaliana	core promoter element around -30 of transcription start
Cs1g14610.1chr1(17920029--17921532)	TATA-box	TATTTAAA	807	8	-	Arabidopsis thaliana	core promoter element around -30 of transcription start
Cs1g14610.1chr1(17920029--17921532)	TATA-box	TATAA	1036	5	-	Arabidopsis thaliana	core promoter element around -30 of transcription start
Cs1g14610.1chr1(17920029--17921532)	TATA-box	TATA	1037	4	-	Arabidopsis thaliana	core promoter element around -30 of transcription start
Cs1g14610.1chr1(17920029--17921532)	TATA-box	TACAAAA	1099	7	-	Oryza sativa	core promoter element around -30 of transcription start
Cs1g14610.1chr1(17920029--17921532)	TATA-box	TATAAATA	1114	8	-	Daucus carota	core promoter element around -30 of transcription start
Cs1g14610.1chr1(17920029--17921532)	TATA-box	TATAAAT	1115	7	-	Brassica juncea	core promoter element around -30 of transcription start
Cs1g14610.1chr1(17920029--17921532)	TATA-box	taTATAAAtc	1116	9	+	Arabidopsis thaliana	core promoter element around -30 of transcription start
Cs1g14610.1chr1(17920029--17921532)	TATA-box	TATAA	1117	5	-	Arabidopsis thaliana	core promoter element around -30 of transcription start
Cs1g14610.1chr1(17920029--17921532)	TATA-box	TATA	1118	4	-	Arabidopsis thaliana	core promoter element around -30 of transcription start
Cs1g14610.1chr1(17920029--17921532)	TATA-box	TACAAAA	1384	7	+	Oryza sativa	core promoter element around -30 of transcription start
Cs1g14610.1chr1(17920029--17921532)	Unnamed__4	CTCC	609	4	-	Petroselinum hortense
Cs1g14610.1chr1(17920029--17921532)	Unnamed__4	CTCC	930	4	-	Petroselinum hortense
Cs1g14610.1chr1(17920029--17921532)	ABRE4	CACGTA	172	6	-	Zea mays
Cs1g14610.1chr1(17920029--17921532)	MYB	CAACCA	443	6	-	Arabidopsis thaliana
Cs1g14610.1chr1(17920029--17921532)	MYB	CAACAG	743	6	-	Arabidopsis thaliana
Cs1g14610.1chr1(17920029--17921532)	MYB	TAACCA	1140	6	-	Arabidopsis thaliana
Cs1g14610.1chr1(17920029--17921532)	Myc	TCTCTTA	1443	7	+	Arabidopsis thaliana
Cs1g14610.1chr1(17920029--17921532)	TATC-box	TATCCCA	383	7	-	Oryza sativa	cis-acting element involved in gibberellin-responsiveness
Cs1g14610.1chr1(17920029--17921532)	TCT-motif	TCTTAC	1445	6	+	Arabidopsis thaliana	part of a light responsive element
Cs1g14610.1chr1(17920029--17921532)	MYC	CAATTG	1014	6	-	Arabidopsis thaliana
Cs1g14610.1chr1(17920029--17921532)	MYC	CATTTG	1256	6	-	Arabidopsis thaliana
Cs1g14610.1chr1(17920029--17921532)	ABRE	ACGTG	173	5	+	Arabidopsis thaliana	cis-acting element involved in the abscisic acid responsiveness
Cs1g14610.1chr1(17920029--17921532)	Myb-binding site	CAACAG	743	6	-	Nicotiana tabacum
Cs1g14610.1chr1(17921754--17922325)		motif_sequence	68	4	-	organism	short_function
Cs1g14610.1chr1(17921754--17922325)		motif_sequence	204	4	-	organism	short_function
Cs1g14610.1chr1(17921754--17922325)		motif_sequence	271	4	-	organism	short_function
Cs1g14610.1chr1(17921754--17922325)		motif_sequence	327	4	-	organism	short_function
Cs1g14610.1chr1(17921754--17922325)		motif_sequence	342	4	+	organism	short_function
Cs1g14610.1chr1(17921754--17922325)		motif_sequence	386	4	+	organism	short_function
Cs1g14610.1chr1(17921754--17922325)		motif_sequence	491	4	-	organism	short_function
Cs1g14610.1chr1(17921754--17922325)	WUN-motif	AAATTTCTT	308	9	+	Nicotiana glutinosa
Cs1g14610.1chr1(17921754--17922325)	STRE	AGGGG	165	5	-	Arabidopsis thaliana
Cs1g14610.1chr1(17921754--17922325)	AAGAA-motif	GAAAGAA	564	7	-	Avena sativa
Cs1g14610.1chr1(17921754--17922325)	Unnamed__1	CGTGG	474	5	-	Zea mays
Cs1g14610.1chr1(17921754--17922325)	AE-box	AGAAACTT	263	8	+	Arabidopsis thaliana	part of a module for light response
Cs1g14610.1chr1(17921754--17922325)	Box 4	ATTAAT	41	6	+	Petroselinum crispum	part of a conserved DNA module involved in light responsiveness
Cs1g14610.1chr1(17921754--17922325)	ATC-motif	AGTAATCT	518	8	+	Spinacia oleracea	part of a conserved DNA module involved in light responsiveness
Cs1g14610.1chr1(17921754--17922325)	CAAT-box	CCAAT	174	5	-	Arabidopsis thaliana	common cis-acting element in promoter and enhancer regions
Cs1g14610.1chr1(17921754--17922325)	CAAT-box	CAAT	193	4	+	Nicotiana glutinosa
Cs1g14610.1chr1(17921754--17922325)	CAAT-box	CAAAT	200	5	-	Pisum sativum	common cis-acting element in promoter and enhancer regions
Cs1g14610.1chr1(17921754--17922325)	CAAT-box	CAAT	227	4	+	Nicotiana glutinosa
Cs1g14610.1chr1(17921754--17922325)	CAAT-box	CCAAT	392	5	+	Arabidopsis thaliana	common cis-acting element in promoter and enhancer regions
Cs1g14610.1chr1(17921754--17922325)	CAAT-box	CAAT	393	4	+	Nicotiana glutinosa
Cs1g14610.1chr1(17921754--17922325)	CAAT-box	CAAT	495	4	-	Nicotiana glutinosa
Cs1g14610.1chr1(17921754--17922325)	CAAT-box	CAAT	533	4	+	Nicotiana glutinosa
Cs1g14610.1chr1(17921754--17922325)	Myb	CAACTG	330	6	-	Arabidopsis thaliana
Cs1g14610.1chr1(17921754--17922325)	G-Box	CACGTT	475	6	+	Pisum sativum	cis-acting regulatory element involved in light responsiveness
Cs1g14610.1chr1(17921754--17922325)	G-box	TAAACGTG	475	8	-	Brassica oleracea	cis-acting regulatory element involved in light responsiveness
Cs1g14610.1chr1(17921754--17922325)	GT1-motif	GGTTAAT	406	7	-	Avena sativa	light responsive element
Cs1g14610.1chr1(17921754--17922325)	GT1-motif	GGTTAA	407	6	-	Arabidopsis thaliana	light responsive element
Cs1g14610.1chr1(17921754--17922325)	ARE	AAACCA	54	6	-	Zea mays	cis-acting regulatory element essential for the anaerobic induction
Cs1g14610.1chr1(17921754--17922325)	ARE	AAACCA	109	6	-	Zea mays	cis-acting regulatory element essential for the anaerobic induction
Cs1g14610.1chr1(17921754--17922325)	TATA-box	ccTATAAAaa	79	10	-	Arabidopsis thaliana	core promoter element around -30 of transcription start
Cs1g14610.1chr1(17921754--17922325)	TATA-box	TATAAAA	80	7	-	Pisum sativum	core promoter element around -30 of transcription start
Cs1g14610.1chr1(17921754--17922325)	TATA-box	TATAAA	81	6	-	Helianthus annuus	core promoter element around -30 of transcription start
Cs1g14610.1chr1(17921754--17922325)	TATA-box	TATAA	82	5	-	Arabidopsis thaliana	core promoter element around -30 of transcription start
Cs1g14610.1chr1(17921754--17922325)	TATA-box	TATA	83	4	+	Arabidopsis thaliana	core promoter element around -30 of transcription start
Cs1g14610.1chr1(17921754--17922325)	TATA-box	TATACA	510	6	-	Helianthus annuus	core promoter element around -30 of transcription start
Cs1g14610.1chr1(17921754--17922325)	TATA-box	TATA	512	4	-	Arabidopsis thaliana	core promoter element around -30 of transcription start
Cs1g14610.1chr1(17921754--17922325)	Unnamed__4	CTCC	182	4	+	Petroselinum hortense
Cs1g14610.1chr1(17921754--17922325)	Unnamed__4	CTCC	261	4	-	Petroselinum hortense
Cs1g14610.1chr1(17921754--17922325)	MBS	CAACTG	330	6	-	Arabidopsis thaliana	MYB binding site involved in drought-inducibility
Cs1g14610.1chr1(17921754--17922325)	MYC	CATTTG	199	6	+	Arabidopsis thaliana
Cs1g14610.1chr1(17921754--17922325)	ABRE	ACGTG	475	5	-	Arabidopsis thaliana	cis-acting element involved in the abscisic acid responsiveness
Cs1g15600.1chr1(18750242--18750875)		motif_sequence	100	4	-	organism	short_function
Cs1g15600.1chr1(18750242--18750875)		motif_sequence	426	4	-	organism	short_function
Cs1g15600.1chr1(18750242--18750875)	ERE	ATTTTAAA	319	8	+	Nicotiana glutinos
Cs1g15600.1chr1(18750242--18750875)	ERE	ATTTTAAA	321	8	-	Nicotiana glutinos
Cs1g15600.1chr1(18750242--18750875)	WUN-motif	CAATTACAT	476	9	+	Nicotiana glutinosa
Cs1g15600.1chr1(18750242--18750875)	GATA-motif	AAGATAAGATT	594	10	+	Arabidopsis thaliana	part of a light responsive element
Cs1g15600.1chr1(18750242--18750875)	CAT-box	GCCACT	76	6	+	Arabidopsis thaliana	cis-acting regulatory element related to meristem expression
Cs1g15600.1chr1(18750242--18750875)	STRE	AGGGG	240	5	-	Arabidopsis thaliana
Cs1g15600.1chr1(18750242--18750875)	STRE	AGGGG	423	5	+	Arabidopsis thaliana
Cs1g15600.1chr1(18750242--18750875)	ARE	AAACCA	40	6	+	Zea mays	cis-acting regulatory element essential for the anaerobic induction
Cs1g15600.1chr1(18750242--18750875)	TATA-box	TACAAAA	35	7	+	Oryza sativa	core promoter element around -30 of transcription start
Cs1g15600.1chr1(18750242--18750875)	TATA-box	TATA	172	4	+	Arabidopsis thaliana	core promoter element around -30 of transcription start
Cs1g15600.1chr1(18750242--18750875)	TATA-box	ATATAA	402	6	+	Brassica oleracea	core promoter element around -30 of transcription start
Cs1g15600.1chr1(18750242--18750875)	TATA-box	TATA	403	4	-	Arabidopsis thaliana	core promoter element around -30 of transcription start
Cs1g15600.1chr1(18750242--18750875)	Unnamed__4	CTCC	160	4	+	Petroselinum hortense
Cs1g15600.1chr1(18750242--18750875)	Unnamed__4	CTCC	163	4	+	Petroselinum hortense
Cs1g15600.1chr1(18750242--18750875)	Unnamed__4	CTCC	243	4	+	Petroselinum hortense
Cs1g15600.1chr1(18750242--18750875)	Unnamed__4	CTCC	426	4	-	Petroselinum hortense
Cs1g15600.1chr1(18750242--18750875)	CCAAT-box	CAACGG	544	6	+	Hordeum vulgare	MYBHv1 binding site
Cs1g15600.1chr1(18750242--18750875)	LTR	CCGAAA	342	6	-	Hordeum vulgare	cis-acting element involved in low-temperature responsiveness
Cs1g15600.1chr1(18750242--18750875)	MYB	CAACCA	186	6	-	Arabidopsis thaliana
Cs1g15600.1chr1(18750242--18750875)	MYB recognition site	CCGTTG	544	6	-	Arabidopsis thaliana
Cs1g15600.1chr1(18750242--18750875)	Box 4	ATTAAT	336	6	-	Petroselinum crispum	part of a conserved DNA module involved in light responsiveness
Cs1g15600.1chr1(18750242--18750875)	CAAT-box	CAAT	87	4	-	Nicotiana glutinosa
Cs1g15600.1chr1(18750242--18750875)	CAAT-box	CAAAT	120	5	+	Pisum sativum	common cis-acting element in promoter and enhancer regions
Cs1g15600.1chr1(18750242--18750875)	CAAT-box	CAAT	203	4	+	Nicotiana glutinosa
Cs1g15600.1chr1(18750242--18750875)	CAAT-box	CCAAT	277	5	+	Arabidopsis thaliana	common cis-acting element in promoter and enhancer regions
Cs1g15600.1chr1(18750242--18750875)	CAAT-box	CAAT	278	4	+	Nicotiana glutinosa
Cs1g15600.1chr1(18750242--18750875)	CAAT-box	CCAAT	307	5	+	Arabidopsis thaliana	common cis-acting element in promoter and enhancer regions
Cs1g15600.1chr1(18750242--18750875)	CAAT-box	CAAT	308	4	+	Nicotiana glutinosa
Cs1g15600.1chr1(18750242--18750875)	CAAT-box	CAAAT	333	5	+	Pisum sativum	common cis-acting element in promoter and enhancer regions
Cs1g15600.1chr1(18750242--18750875)	CAAT-box	CAAT	409	4	-	Nicotiana glutinosa
Cs1g15600.1chr1(18750242--18750875)	CAAT-box	CAAT	437	4	+	Nicotiana glutinosa
Cs1g15600.1chr1(18750242--18750875)	CAAT-box	CAAT	459	4	+	Nicotiana glutinosa
Cs1g15600.1chr1(18750242--18750875)	CAAT-box	CCAAT	475	5	+	Arabidopsis thaliana	common cis-acting element in promoter and enhancer regions
Cs1g15600.1chr1(18750242--18750875)	CAAT-box	CAAT	476	4	+	Nicotiana glutinosa
Cs1g15600.1chr1(18750242--18750875)	CAAT-box	CCAAT	490	5	+	Arabidopsis thaliana	common cis-acting element in promoter and enhancer regions
Cs1g15600.1chr1(18750242--18750875)	CAAT-box	CAAT	491	4	+	Nicotiana glutinosa
Cs1g15600.1chr1(18750242--18750875)	CAAT-box	CAAAT	500	5	+	Pisum sativum	common cis-acting element in promoter and enhancer regions
Cs1g15600.1chr1(18750242--18750875)	CAAT-box	CAAT	523	4	+	Nicotiana glutinosa
Cs1g15600.1chr1(18750242--18750875)	CAAT-box	CAAT	564	4	+	Nicotiana glutinosa
Cs1g15600.1chr1(18750242--18750875)	CAAT-box	CAAAT	575	5	+	Pisum sativum	common cis-acting element in promoter and enhancer regions
Cs1g15600.1chr1(18750242--18750875)	CAAT-box	CAAT	615	4	-	Nicotiana glutinosa
Cs1g16186.1chr1(19315768--19316251)	GATA-motif	GATAGGA	156	7	+	Arabidopsis thaliana	part of a light responsive element
Cs1g16186.1chr1(19315768--19316251)	O2-site	GATGATGTGG	245	9	-	Zea mays	cis-acting regulatory element involved in zein metabolism regulation
Cs1g16186.1chr1(19315768--19316251)	AT~TATA-box	TATATA	65	6	+	Arabidopsis thaliana
Cs1g16186.1chr1(19315768--19316251)	AT~TATA-box	TATATA	67	6	+	Arabidopsis thaliana
Cs1g16186.1chr1(19315768--19316251)	AT~TATA-box	TATATA	69	6	+	Arabidopsis thaliana
Cs1g16186.1chr1(19315768--19316251)	STRE	AGGGG	132	5	-	Arabidopsis thaliana
Cs1g16186.1chr1(19315768--19316251)	TC-rich repeats	GTTTTCTTAC	471	9	-	Nicotiana tabacum	cis-acting element involved in defense and stress responsiveness
Cs1g16186.1chr1(19315768--19316251)	ARE	AAACCA	166	6	-	Zea mays	cis-acting regulatory element essential for the anaerobic induction
Cs1g16186.1chr1(19315768--19316251)	TATA-box	TATATTTATATTT	62	12	-	Avena sativa	core promoter element around -30 of transcription start
Cs1g16186.1chr1(19315768--19316251)	TATA-box	ATATAT	64	6	+	Brassica napus	core promoter element around -30 of transcription start
Cs1g16186.1chr1(19315768--19316251)	TATA-box	TATATA	65	6	+	Arabidopsis thaliana	core promoter element around -30 of transcription start
Cs1g16186.1chr1(19315768--19316251)	TATA-box	ATATAT	66	6	+	Brassica napus	core promoter element around -30 of transcription start
Cs1g16186.1chr1(19315768--19316251)	TATA-box	TATATA	67	6	+	Arabidopsis thaliana	core promoter element around -30 of transcription start
Cs1g16186.1chr1(19315768--19316251)	TATA-box	ATATAT	68	6	+	Brassica napus	core promoter element around -30 of transcription start
Cs1g16186.1chr1(19315768--19316251)	TATA-box	TATATA	69	6	+	Arabidopsis thaliana	core promoter element around -30 of transcription start
Cs1g16186.1chr1(19315768--19316251)	TATA-box	TATA	71	4	+	Arabidopsis thaliana	core promoter element around -30 of transcription start
Cs1g16186.1chr1(19315768--19316251)	TATA-box	TATA	77	4	+	Arabidopsis thaliana	core promoter element around -30 of transcription start
Cs1g16186.1chr1(19315768--19316251)	TATA-box	TATA	261	4	-	Arabidopsis thaliana	core promoter element around -30 of transcription start
Cs1g16186.1chr1(19315768--19316251)	TATA-box	TATAAAT	319	7	-	Brassica juncea	core promoter element around -30 of transcription start
Cs1g16186.1chr1(19315768--19316251)	TATA-box	TATAAA	320	6	-	Helianthus annuus	core promoter element around -30 of transcription start
Cs1g16186.1chr1(19315768--19316251)	TATA-box	TATAA	321	5	-	Arabidopsis thaliana	core promoter element around -30 of transcription start
Cs1g16186.1chr1(19315768--19316251)	TATA-box	TATA	322	4	-	Arabidopsis thaliana	core promoter element around -30 of transcription start
Cs1g16186.1chr1(19315768--19316251)	TATA-box	TATAA	445	5	-	Arabidopsis thaliana	core promoter element around -30 of transcription start
Cs1g16186.1chr1(19315768--19316251)	TATA-box	TATA	446	4	-	Arabidopsis thaliana	core promoter element around -30 of transcription start
Cs1g16186.1chr1(19315768--19316251)	Unnamed__4	CTCC	201	4	+	Petroselinum hortense
Cs1g16186.1chr1(19315768--19316251)	MYB	CAACAG	99	6	-	Arabidopsis thaliana
Cs1g16186.1chr1(19315768--19316251)	MYB	CAACCA	422	6	+	Arabidopsis thaliana
Cs1g16186.1chr1(19315768--19316251)	MBS	CAACTG	96	6	+	Arabidopsis thaliana	MYB binding site involved in drought-inducibility
Cs1g16186.1chr1(19315768--19316251)	Box 4	ATTAAT	330	6	-	Petroselinum crispum	part of a conserved DNA module involved in light responsiveness
Cs1g16186.1chr1(19315768--19316251)	Myb-binding site	CAACAG	99	6	-	Nicotiana tabacum
Cs1g16186.1chr1(19315768--19316251)	CAAT-box	CAAT	42	4	-	Nicotiana glutinosa
Cs1g16186.1chr1(19315768--19316251)	CAAT-box	CAAAT	61	5	+	Pisum sativum	common cis-acting element in promoter and enhancer regions
Cs1g16186.1chr1(19315768--19316251)	CAAT-box	CAAAT	110	5	+	Pisum sativum	common cis-acting element in promoter and enhancer regions
Cs1g16186.1chr1(19315768--19316251)	CAAT-box	CAAT	113	4	-	Nicotiana glutinosa
Cs1g16186.1chr1(19315768--19316251)	CAAT-box	CAAT	181	4	-	Nicotiana glutinosa
Cs1g16186.1chr1(19315768--19316251)	CAAT-box	CAAAT	236	5	+	Pisum sativum	common cis-acting element in promoter and enhancer regions
Cs1g16186.1chr1(19315768--19316251)	CAAT-box	CAAAT	325	5	-	Pisum sativum	common cis-acting element in promoter and enhancer regions
Cs1g16186.1chr1(19315768--19316251)	CAAT-box	CAAT	401	4	+	Nicotiana glutinosa
Cs1g16186.1chr1(19315768--19316251)	CAAT-box	CAAT	411	4	+	Nicotiana glutinosa
Cs1g16186.1chr1(19315768--19316251)	CAAT-box	CAAT	439	4	+	Nicotiana glutinosa
Cs1g16186.1chr1(19315768--19316251)	CAAT-box	CAAAT	457	5	+	Pisum sativum	common cis-acting element in promoter and enhancer regions
Cs1g16186.1chr1(19315768--19316251)	CAAT-box	CAAT	462	4	+	Nicotiana glutinosa
Cs1g16186.1chr1(19315768--19316251)	Myb	CAACTG	96	6	+	Arabidopsis thaliana
Cs1g16425.1chr1(19760266--19760872)		motif_sequence	206	4	-	organism	short_function
Cs1g16425.1chr1(19760266--19760872)		motif_sequence	268	4	+	organism	short_function
Cs1g16425.1chr1(19760266--19760872)		motif_sequence	313	4	+	organism	short_function
Cs1g16425.1chr1(19760266--19760872)		motif_sequence	387	4	-	organism	short_function
Cs1g16425.1chr1(19760266--19760872)	ERE	ATTTTAAA	581	8	+	Nicotiana glutinos
Cs1g16425.1chr1(19760266--19760872)	MYB-like sequence	TAACCA	112	6	+	Arabidopsis thaliana
Cs1g16425.1chr1(19760266--19760872)	MYB-like sequence	TAACCA	419	6	+	Arabidopsis thaliana
Cs1g16425.1chr1(19760266--19760872)	WUN-motif	AAATTACTA	145	9	-	Nicotiana glutinosa
Cs1g16425.1chr1(19760266--19760872)	WUN-motif	AAATTACT	146	8	-	Nicotiana glutinosa
Cs1g16425.1chr1(19760266--19760872)	CGTCA-motif	CGTCA	63	5	-	Hordeum vulgare	cis-acting regulatory element involved in the MeJA-responsiveness
Cs1g16425.1chr1(19760266--19760872)	CAT-box	GCCACT	440	6	+	Arabidopsis thaliana	cis-acting regulatory element related to meristem expression
Cs1g16425.1chr1(19760266--19760872)	as-1	TGACG	63	5	+	Arabidopsis thaliana
Cs1g16425.1chr1(19760266--19760872)	STRE	AGGGG	455	5	-	Arabidopsis thaliana
Cs1g16425.1chr1(19760266--19760872)	ARE	AAACCA	80	6	+	Zea mays	cis-acting regulatory element essential for the anaerobic induction
Cs1g16425.1chr1(19760266--19760872)	ARE	AAACCA	293	6	+	Zea mays	cis-acting regulatory element essential for the anaerobic induction
Cs1g16425.1chr1(19760266--19760872)	TATA-box	TATA	110	4	+	Arabidopsis thaliana	core promoter element around -30 of transcription start
Cs1g16425.1chr1(19760266--19760872)	TATA-box	ATTATA	155	6	+	Brassica napus	core promoter element around -30 of transcription start
Cs1g16425.1chr1(19760266--19760872)	TATA-box	TATAA	156	5	-	Arabidopsis thaliana	core promoter element around -30 of transcription start
Cs1g16425.1chr1(19760266--19760872)	TATA-box	TATA	157	4	+	Arabidopsis thaliana	core promoter element around -30 of transcription start
Cs1g16425.1chr1(19760266--19760872)	TATA-box	TATA	229	4	+	Arabidopsis thaliana	core promoter element around -30 of transcription start
Cs1g16425.1chr1(19760266--19760872)	TATA-box	ATTATA	299	6	+	Brassica napus	core promoter element around -30 of transcription start
Cs1g16425.1chr1(19760266--19760872)	TATA-box	TATAA	300	5	-	Arabidopsis thaliana	core promoter element around -30 of transcription start
Cs1g16425.1chr1(19760266--19760872)	TATA-box	TATA	301	4	+	Arabidopsis thaliana	core promoter element around -30 of transcription start
Cs1g16425.1chr1(19760266--19760872)	Unnamed__4	CTCC	122	4	+	Petroselinum hortense
Cs1g16425.1chr1(19760266--19760872)	Unnamed__4	CTCC	136	4	-	Petroselinum hortense
Cs1g16425.1chr1(19760266--19760872)	Unnamed__4	CTCC	260	4	+	Petroselinum hortense
Cs1g16425.1chr1(19760266--19760872)	Unnamed__4	CTCC	458	4	+	Petroselinum hortense
Cs1g16425.1chr1(19760266--19760872)	MYB	CAACCA	93	6	+	Arabidopsis thaliana
Cs1g16425.1chr1(19760266--19760872)	MYB	TAACCA	112	6	+	Arabidopsis thaliana
Cs1g16425.1chr1(19760266--19760872)	MYB	TAACCA	419	6	+	Arabidopsis thaliana
Cs1g16425.1chr1(19760266--19760872)	MYB	CAACCA	431	6	+	Arabidopsis thaliana
Cs1g16425.1chr1(19760266--19760872)	MYC	CATGTG	267	6	+	Arabidopsis thaliana
Cs1g16425.1chr1(19760266--19760872)	MYC	CAATTG	318	6	-	Arabidopsis thaliana
Cs1g16425.1chr1(19760266--19760872)	CAAT-box	CAAAT	102	5	+	Pisum sativum	common cis-acting element in promoter and enhancer regions
Cs1g16425.1chr1(19760266--19760872)	CAAT-box	CAAAT	184	5	+	Pisum sativum	common cis-acting element in promoter and enhancer regions
Cs1g16425.1chr1(19760266--19760872)	CAAT-box	CAAT	288	4	-	Nicotiana glutinosa
Cs1g16425.1chr1(19760266--19760872)	CAAT-box	CCAAT	296	5	+	Arabidopsis thaliana	common cis-acting element in promoter and enhancer regions
Cs1g16425.1chr1(19760266--19760872)	CAAT-box	CAAT	297	4	+	Nicotiana glutinosa
Cs1g16425.1chr1(19760266--19760872)	CAAT-box	CAAT	318	4	+	Nicotiana glutinosa
Cs1g16425.1chr1(19760266--19760872)	CAAT-box	CAAT	320	4	-	Nicotiana glutinosa
Cs1g16425.1chr1(19760266--19760872)	CAAT-box	CAAAT	329	5	+	Pisum sativum	common cis-acting element in promoter and enhancer regions
Cs1g16425.1chr1(19760266--19760872)	CAAT-box	CAAAT	339	5	+	Pisum sativum	common cis-acting element in promoter and enhancer regions
Cs1g16425.1chr1(19760266--19760872)	CAAT-box	CAAT	384	4	-	Nicotiana glutinosa
Cs1g16425.1chr1(19760266--19760872)	CAAT-box	CAAAT	466	5	+	Pisum sativum	common cis-acting element in promoter and enhancer regions
Cs1g16425.1chr1(19760266--19760872)	CAAT-box	CCAAT	471	5	+	Arabidopsis thaliana	common cis-acting element in promoter and enhancer regions
Cs1g16425.1chr1(19760266--19760872)	CAAT-box	CAAT	472	4	+	Nicotiana glutinosa
Cs1g16425.1chr1(19760266--19760872)	CAAT-box	CAAAT	482	5	+	Pisum sativum	common cis-acting element in promoter and enhancer regions
Cs1g16425.1chr1(19760266--19760872)	CAAT-box	CCAAT	492	5	+	Arabidopsis thaliana	common cis-acting element in promoter and enhancer regions
Cs1g16425.1chr1(19760266--19760872)	CAAT-box	CAAT	493	4	+	Nicotiana glutinosa
Cs1g16425.1chr1(19760266--19760872)	CAAT-box	CAAT	497	4	+	Nicotiana glutinosa
Cs1g16425.1chr1(19760266--19760872)	CAAT-box	CAAT	520	4	+	Nicotiana glutinosa
Cs1g16425.1chr1(19760266--19760872)	CAAT-box	CAAT	573	4	+	Nicotiana glutinosa
Cs1g16425.1chr1(19760266--19760872)	TGACG-motif	TGACG	63	5	+	Hordeum vulgare	cis-acting regulatory element involved in the MeJA-responsiveness
Cs1g17123.1chr1(20374130--20374226)	G-Box	CACGTG	25	6	+	Pisum sativum	cis-acting regulatory element involved in light responsiveness
Cs1g17123.1chr1(20374130--20374226)	G-box	CACGTG	25	6	+	Arabidopsis thaliana	cis-acting regulatory element involved in light responsiveness
Cs1g17123.1chr1(20374130--20374226)	WRE3	CCACCT	11	6	-	Pisum sativum
Cs1g17123.1chr1(20374130--20374226)	ARE	AAACCA	2	6	-	Zea mays	cis-acting regulatory element essential for the anaerobic induction
Cs1g17123.1chr1(20374130--20374226)	TATA-box	TATAA	50	5	-	Arabidopsis thaliana	core promoter element around -30 of transcription start
Cs1g17123.1chr1(20374130--20374226)	TATA-box	TATA	51	4	-	Arabidopsis thaliana	core promoter element around -30 of transcription start
Cs1g17123.1chr1(20374130--20374226)	Unnamed__4	CTCC	19	4	-	Petroselinum hortense
Cs1g17123.1chr1(20374130--20374226)	MYB	CAACCA	14	6	-	Arabidopsis thaliana
Cs1g17123.1chr1(20374130--20374226)	ABRE	CACGTG	25	6	+	Arabidopsis thaliana	cis-acting element involved in the abscisic acid responsiveness
Cs1g17123.1chr1(20374130--20374226)	ABRE	ACGTG	26	5	+	Arabidopsis thaliana	cis-acting element involved in the abscisic acid responsiveness
Cs1g17123.1chr1(20374130--20374226)	CAAT-box	CAAT	82	4	+	Nicotiana glutinosa
Cs1g17123.1chr1(20374130--20374226)	Myb	TAACTG	47	6	-	Arabidopsis thaliana
Cs1g17320.1chr1(20530381--20530628)		motif_sequence	202	4	+	organism	short_function
Cs1g17320.1chr1(20530381--20530628)	CGTCA-motif	CGTCA	210	5	-	Hordeum vulgare	cis-acting regulatory element involved in the MeJA-responsiveness
Cs1g17320.1chr1(20530381--20530628)	as-1	TGACG	210	5	+	Arabidopsis thaliana
Cs1g17320.1chr1(20530381--20530628)	AAGAA-motif	GAAAGAA	22	7	-	Avena sativa
Cs1g17320.1chr1(20530381--20530628)	ARE	AAACCA	128	6	-	Zea mays	cis-acting regulatory element essential for the anaerobic induction
Cs1g17320.1chr1(20530381--20530628)	TATA-box	TAAAGATT	75	8	+	Arabidopsis thaliana	core promoter element around -30 of transcription start
Cs1g17320.1chr1(20530381--20530628)	TATA-box	TACAAAA	88	7	-	Oryza sativa	core promoter element around -30 of transcription start
Cs1g17320.1chr1(20530381--20530628)	TATA-box	TAAAGATT	96	8	+	Arabidopsis thaliana	core promoter element around -30 of transcription start
Cs1g17320.1chr1(20530381--20530628)	TATA-box	TATA	160	4	-	Arabidopsis thaliana	core promoter element around -30 of transcription start
Cs1g17320.1chr1(20530381--20530628)	Unnamed__4	CTCC	52	4	-	Petroselinum hortense
Cs1g17320.1chr1(20530381--20530628)	AE-box	AGAAACAA	186	8	+	Arabidopsis thaliana	part of a module for light response
Cs1g17320.1chr1(20530381--20530628)	TGA-element	AACGAC	34	6	-	Brassica oleracea	auxin-responsive element
Cs1g17320.1chr1(20530381--20530628)	MYC	CATTTG	64	6	+	Arabidopsis thaliana
Cs1g17320.1chr1(20530381--20530628)	CAAT-box	CAAAT	65	5	-	Pisum sativum	common cis-acting element in promoter and enhancer regions
Cs1g17320.1chr1(20530381--20530628)	CAAT-box	CAAAT	80	5	-	Pisum sativum	common cis-acting element in promoter and enhancer regions
Cs1g17320.1chr1(20530381--20530628)	CAAT-box	CAAAT	101	5	-	Pisum sativum	common cis-acting element in promoter and enhancer regions
Cs1g17320.1chr1(20530381--20530628)	CAAT-box	CAAT	135	4	-	Nicotiana glutinosa
Cs1g17320.1chr1(20530381--20530628)	CAAT-box	CAAAT	139	5	-	Pisum sativum	common cis-acting element in promoter and enhancer regions
Cs1g17320.1chr1(20530381--20530628)	CAAT-box	CAAT	208	4	-	Nicotiana glutinosa
Cs1g17320.1chr1(20530381--20530628)	CAAT-box	CAAT	215	4	-	Nicotiana glutinosa
Cs1g17320.1chr1(20530381--20530628)	CAAT-box	CAAT	233	4	-	Nicotiana glutinosa
Cs1g17320.1chr1(20530381--20530628)	CAAT-box	CAAT	237	4	-	Nicotiana glutinosa
Cs1g17320.1chr1(20530381--20530628)	CAAT-box	CAAAT	241	5	-	Pisum sativum	common cis-acting element in promoter and enhancer regions
Cs1g17320.1chr1(20530381--20530628)	TGACG-motif	TGACG	210	5	+	Hordeum vulgare	cis-acting regulatory element involved in the MeJA-responsiveness
Cs1g17640.1chr1(20800004--20800788)	W box	TTGACC	7	6	-	Arabidopsis thaliana
Cs1g17640.1chr1(20800004--20800788)		motif_sequence	210	4	-	organism	short_function
Cs1g17640.1chr1(20800004--20800788)		motif_sequence	220	4	+	organism	short_function
Cs1g17640.1chr1(20800004--20800788)	Unnamed__6	taTAAATATct	588	10	-	Zea mays
Cs1g17640.1chr1(20800004--20800788)	CGTCA-motif	CGTCA	77	5	+	Hordeum vulgare	cis-acting regulatory element involved in the MeJA-responsiveness
Cs1g17640.1chr1(20800004--20800788)	as-1	TGACG	77	5	-	Arabidopsis thaliana
Cs1g17640.1chr1(20800004--20800788)	AT~TATA-box	TATATA	591	6	-	Arabidopsis thaliana
Cs1g17640.1chr1(20800004--20800788)	AT~TATA-box	TATATA	593	6	-	Arabidopsis thaliana
Cs1g17640.1chr1(20800004--20800788)	AT~TATA-box	TATATA	595	6	-	Arabidopsis thaliana
Cs1g17640.1chr1(20800004--20800788)	AT~TATA-box	TATATA	597	6	-	Arabidopsis thaliana
Cs1g17640.1chr1(20800004--20800788)	AAGAA-motif	gGTAAAGAAA	7	9	+	Avena sativa
Cs1g17640.1chr1(20800004--20800788)	AAGAA-motif	GAAAGAA	635	7	-	Avena sativa
Cs1g17640.1chr1(20800004--20800788)	ARE	AAACCA	92	6	-	Zea mays	cis-acting regulatory element essential for the anaerobic induction
Cs1g17640.1chr1(20800004--20800788)	ARE	AAACCA	107	6	-	Zea mays	cis-acting regulatory element essential for the anaerobic induction
Cs1g17640.1chr1(20800004--20800788)	TATA-box	TATACA	66	6	-	Helianthus annuus	core promoter element around -30 of transcription start
Cs1g17640.1chr1(20800004--20800788)	TATA-box	TATA	68	4	+	Arabidopsis thaliana	core promoter element around -30 of transcription start
Cs1g17640.1chr1(20800004--20800788)	TATA-box	TATAAAA	117	7	-	Pisum sativum	core promoter element around -30 of transcription start
Cs1g17640.1chr1(20800004--20800788)	TATA-box	TATAAA	118	6	-	Helianthus annuus	core promoter element around -30 of transcription start
Cs1g17640.1chr1(20800004--20800788)	TATA-box	TATAA	119	5	-	Arabidopsis thaliana	core promoter element around -30 of transcription start
Cs1g17640.1chr1(20800004--20800788)	TATA-box	TATA	120	4	+	Arabidopsis thaliana	core promoter element around -30 of transcription start
Cs1g17640.1chr1(20800004--20800788)	TATA-box	ATATAT	189	6	+	Brassica napus	core promoter element around -30 of transcription start
Cs1g17640.1chr1(20800004--20800788)	TATA-box	TATA	190	4	+	Arabidopsis thaliana	core promoter element around -30 of transcription start
Cs1g17640.1chr1(20800004--20800788)	TATA-box	ATTATA	193	6	+	Brassica napus	core promoter element around -30 of transcription start
Cs1g17640.1chr1(20800004--20800788)	TATA-box	TATAA	194	5	-	Arabidopsis thaliana	core promoter element around -30 of transcription start
Cs1g17640.1chr1(20800004--20800788)	TATA-box	TATA	195	4	+	Arabidopsis thaliana	core promoter element around -30 of transcription start
Cs1g17640.1chr1(20800004--20800788)	TATA-box	ccTATAAAaa	403	9	-	Arabidopsis thaliana	core promoter element around -30 of transcription start
Cs1g17640.1chr1(20800004--20800788)	TATA-box	ATTATA	522	6	+	Brassica napus	core promoter element around -30 of transcription start
Cs1g17640.1chr1(20800004--20800788)	TATA-box	TATAA	523	5	-	Arabidopsis thaliana	core promoter element around -30 of transcription start
Cs1g17640.1chr1(20800004--20800788)	TATA-box	TATA	524	4	-	Arabidopsis thaliana	core promoter element around -30 of transcription start
Cs1g17640.1chr1(20800004--20800788)	TATA-box	taTATAAAtc	589	9	-	Arabidopsis thaliana	core promoter element around -30 of transcription start
Cs1g17640.1chr1(20800004--20800788)	TATA-box	ATATAT	590	6	-	Brassica napus	core promoter element around -30 of transcription start
Cs1g17640.1chr1(20800004--20800788)	TATA-box	TATATA	591	6	-	Arabidopsis thaliana	core promoter element around -30 of transcription start
Cs1g17640.1chr1(20800004--20800788)	TATA-box	ATATAT	592	6	-	Brassica napus	core promoter element around -30 of transcription start
Cs1g17640.1chr1(20800004--20800788)	TATA-box	TATATA	593	6	-	Arabidopsis thaliana	core promoter element around -30 of transcription start
Cs1g17640.1chr1(20800004--20800788)	TATA-box	ATATAT	594	6	-	Brassica napus	core promoter element around -30 of transcription start
Cs1g17640.1chr1(20800004--20800788)	TATA-box	TATATA	595	6	-	Arabidopsis thaliana	core promoter element around -30 of transcription start
Cs1g17640.1chr1(20800004--20800788)	TATA-box	ATATAT	596	6	-	Brassica napus	core promoter element around -30 of transcription start
Cs1g17640.1chr1(20800004--20800788)	TATA-box	TATATA	597	6	-	Arabidopsis thaliana	core promoter element around -30 of transcription start
Cs1g17640.1chr1(20800004--20800788)	TATA-box	ATATAA	598	6	+	Brassica oleracea	core promoter element around -30 of transcription start
Cs1g17640.1chr1(20800004--20800788)	TATA-box	TATA	599	4	-	Arabidopsis thaliana	core promoter element around -30 of transcription start
Cs1g17640.1chr1(20800004--20800788)	TATA-box	ATTATA	735	6	+	Brassica napus	core promoter element around -30 of transcription start
Cs1g17640.1chr1(20800004--20800788)	TATA-box	TATAA	736	5	-	Arabidopsis thaliana	core promoter element around -30 of transcription start
Cs1g17640.1chr1(20800004--20800788)	TATA-box	TATA	737	4	-	Arabidopsis thaliana	core promoter element around -30 of transcription start
Cs1g17640.1chr1(20800004--20800788)	Unnamed__4	CTCC	323	4	+	Petroselinum hortense
Cs1g17640.1chr1(20800004--20800788)	Unnamed__4	CTCC	477	4	+	Petroselinum hortense
Cs1g17640.1chr1(20800004--20800788)	Unnamed__4	CTCC	563	4	-	Petroselinum hortense
Cs1g17640.1chr1(20800004--20800788)	MYB	CAACAG	344	6	+	Arabidopsis thaliana
Cs1g17640.1chr1(20800004--20800788)	MYB	CAACCA	644	6	+	Arabidopsis thaliana
Cs1g17640.1chr1(20800004--20800788)	MYC	CATTTG	688	6	+	Arabidopsis thaliana
Cs1g17640.1chr1(20800004--20800788)	Myb-binding site	CAACAG	344	6	+	Nicotiana tabacum
Cs1g17640.1chr1(20800004--20800788)	CAAT-box	CCAAT	20	5	+	Arabidopsis thaliana	common cis-acting element in promoter and enhancer regions
Cs1g17640.1chr1(20800004--20800788)	CAAT-box	CAAT	21	4	+	Nicotiana glutinosa
Cs1g17640.1chr1(20800004--20800788)	CAAT-box	CAAT	41	4	+	Nicotiana glutinosa
Cs1g17640.1chr1(20800004--20800788)	CAAT-box	CAAT	50	4	-	Nicotiana glutinosa
Cs1g17640.1chr1(20800004--20800788)	CAAT-box	CAAT	56	4	-	Nicotiana glutinosa
Cs1g17640.1chr1(20800004--20800788)	CAAT-box	CAAT	64	4	-	Nicotiana glutinosa
Cs1g17640.1chr1(20800004--20800788)	CAAT-box	CAAT	80	4	+	Nicotiana glutinosa
Cs1g17640.1chr1(20800004--20800788)	CAAT-box	CAAT	232	4	-	Nicotiana glutinosa
Cs1g17640.1chr1(20800004--20800788)	CAAT-box	CAAT	242	4	+	Nicotiana glutinosa
Cs1g17640.1chr1(20800004--20800788)	CAAT-box	CAAAT	449	5	-	Pisum sativum	common cis-acting element in promoter and enhancer regions
Cs1g17640.1chr1(20800004--20800788)	CAAT-box	CAAT	554	4	+	Nicotiana glutinosa
Cs1g17640.1chr1(20800004--20800788)	CAAT-box	CAAAT	556	5	-	Pisum sativum	common cis-acting element in promoter and enhancer regions
Cs1g17640.1chr1(20800004--20800788)	CAAT-box	CAAT	580	4	-	Nicotiana glutinosa
Cs1g17640.1chr1(20800004--20800788)	CAAT-box	CCAAT	647	5	+	Arabidopsis thaliana	common cis-acting element in promoter and enhancer regions
Cs1g17640.1chr1(20800004--20800788)	CAAT-box	CAAT	648	4	+	Nicotiana glutinosa
Cs1g17640.1chr1(20800004--20800788)	CAAT-box	CAAAT	667	5	-	Pisum sativum	common cis-acting element in promoter and enhancer regions
Cs1g17640.1chr1(20800004--20800788)	CAAT-box	CAAAT	689	5	-	Pisum sativum	common cis-acting element in promoter and enhancer regions
Cs1g17640.1chr1(20800004--20800788)	CAAT-box	CAAT	703	4	-	Nicotiana glutinosa
Cs1g17640.1chr1(20800004--20800788)	CAAT-box	CAAT	776	4	-	Nicotiana glutinosa
Cs1g17640.1chr1(20800004--20800788)	TGACG-motif	TGACG	77	5	-	Hordeum vulgare	cis-acting regulatory element involved in the MeJA-responsiveness
Cs1g17650.1chr1(20804203--20804670)	W box	TTGACC	407	6	+	Arabidopsis thaliana
Cs1g17650.1chr1(20804203--20804670)	W box	TTGACC	436	6	+	Arabidopsis thaliana
Cs1g17650.1chr1(20804203--20804670)		motif_sequence	247	4	-	organism	short_function
Cs1g17650.1chr1(20804203--20804670)		motif_sequence	315	4	+	organism	short_function
Cs1g17650.1chr1(20804203--20804670)	Box II	TGGTAATAA	298	9	-	Solanum tuberosum	part of a light responsive element
Cs1g17650.1chr1(20804203--20804670)	TATA-box	TATA	329	4	-	Arabidopsis thaliana	core promoter element around -30 of transcription start
Cs1g17650.1chr1(20804203--20804670)	P-box	CCTTTTG	277	7	+	Oryza sativa	gibberellin-responsive element
Cs1g17650.1chr1(20804203--20804670)	LTR	CCGAAA	121	6	-	Hordeum vulgare	cis-acting element involved in low-temperature responsiveness
Cs1g17650.1chr1(20804203--20804670)	TGA-element	AACGAC	283	6	-	Brassica oleracea	auxin-responsive element
Cs1g17650.1chr1(20804203--20804670)	TGA-element	AACGAC	373	6	-	Brassica oleracea	auxin-responsive element
Cs1g17650.1chr1(20804203--20804670)	CAAT-box	CAAT	185	4	-	Nicotiana glutinosa
Cs1g17650.1chr1(20804203--20804670)	CAAT-box	CAAT	293	4	-	Nicotiana glutinosa
Cs1g17650.1chr1(20804203--20804670)	CAAT-box	CAAT	344	4	-	Nicotiana glutinosa
Cs1g17650.1chr1(20804203--20804670)	CAAT-box	CAAAT	405	5	-	Pisum sativum	common cis-acting element in promoter and enhancer regions
Cs1g17650.1chr1(20804203--20804670)	CAAT-box	CAAAT	428	5	-	Pisum sativum	common cis-acting element in promoter and enhancer regions
Cs1g17650.1chr1(20804203--20804670)	CAAT-box	CAAAT	434	5	-	Pisum sativum	common cis-acting element in promoter and enhancer regions
Cs1g17650.1chr1(20804203--20804670)	CAAT-box	CAAAT	454	5	-	Pisum sativum	common cis-acting element in promoter and enhancer regions
Cs1g17650.1chr1(20804203--20804670)	CAAT-box	CAAAT	461	5	-	Pisum sativum	common cis-acting element in promoter and enhancer regions
Cs1g17650.1chr1(20804759--20805591)		motif_sequence	94	4	+	organism	short_function
Cs1g17650.1chr1(20804759--20805591)		motif_sequence	231	4	+	organism	short_function
Cs1g17650.1chr1(20804759--20805591)	Unnamed__6	taTAAATATct	630	10	+	Zea mays
Cs1g17650.1chr1(20804759--20805591)	dOCT	CACGGATC	226	8	+	Zea mays
Cs1g17650.1chr1(20804759--20805591)	STRE	AGGGG	788	5	-	Arabidopsis thaliana
Cs1g17650.1chr1(20804759--20805591)	AAGAA-motif	GAAAGAA	41	7	+	Avena sativa
Cs1g17650.1chr1(20804759--20805591)	AE-box	AGAAACAA	473	8	-	Arabidopsis thaliana	part of a module for light response
Cs1g17650.1chr1(20804759--20805591)	GARE-motif	TCTGTTG	271	7	+	Brassica oleracea	gibberellin-responsive element
Cs1g17650.1chr1(20804759--20805591)	GARE-motif	TCTGTTG	295	7	-	Brassica oleracea	gibberellin-responsive element
Cs1g17650.1chr1(20804759--20805591)	CAAT-box	CCAAT	15	5	+	Arabidopsis thaliana	common cis-acting element in promoter and enhancer regions
Cs1g17650.1chr1(20804759--20805591)	CAAT-box	CAAT	16	4	+	Nicotiana glutinosa
Cs1g17650.1chr1(20804759--20805591)	CAAT-box	CAAT	30	4	+	Nicotiana glutinosa
Cs1g17650.1chr1(20804759--20805591)	CAAT-box	CAAT	47	4	-	Nicotiana glutinosa
Cs1g17650.1chr1(20804759--20805591)	CAAT-box	CAAAT	85	5	-	Pisum sativum	common cis-acting element in promoter and enhancer regions
Cs1g17650.1chr1(20804759--20805591)	CAAT-box	CAAT	138	4	+	Nicotiana glutinosa
Cs1g17650.1chr1(20804759--20805591)	CAAT-box	CCAAT	144	5	-	Arabidopsis thaliana	common cis-acting element in promoter and enhancer regions
Cs1g17650.1chr1(20804759--20805591)	CAAT-box	CAAT	240	4	-	Nicotiana glutinosa
Cs1g17650.1chr1(20804759--20805591)	CAAT-box	CAAT	263	4	-	Nicotiana glutinosa
Cs1g17650.1chr1(20804759--20805591)	CAAT-box	CAAT	284	4	-	Nicotiana glutinosa
Cs1g17650.1chr1(20804759--20805591)	CAAT-box	CAAT	441	4	+	Nicotiana glutinosa
Cs1g17650.1chr1(20804759--20805591)	CAAT-box	CAAT	485	4	+	Nicotiana glutinosa
Cs1g17650.1chr1(20804759--20805591)	CAAT-box	CCAAT	493	5	+	Arabidopsis thaliana	common cis-acting element in promoter and enhancer regions
Cs1g17650.1chr1(20804759--20805591)	CAAT-box	CAAT	494	4	+	Nicotiana glutinosa
Cs1g17650.1chr1(20804759--20805591)	CAAT-box	CAAT	558	4	-	Nicotiana glutinosa
Cs1g17650.1chr1(20804759--20805591)	CAAT-box	CAAAT	566	5	+	Pisum sativum	common cis-acting element in promoter and enhancer regions
Cs1g17650.1chr1(20804759--20805591)	CAAT-box	CAAT	585	4	+	Nicotiana glutinosa
Cs1g17650.1chr1(20804759--20805591)	CAAT-box	CCAAT	587	5	-	Arabidopsis thaliana	common cis-acting element in promoter and enhancer regions
Cs1g17650.1chr1(20804759--20805591)	CAAT-box	CCAAT	775	5	+	Arabidopsis thaliana	common cis-acting element in promoter and enhancer regions
Cs1g17650.1chr1(20804759--20805591)	CAAT-box	CAAT	776	4	+	Nicotiana glutinosa
Cs1g17650.1chr1(20804759--20805591)	CAAT-box	CAAT	793	4	+	Nicotiana glutinosa
Cs1g17650.1chr1(20804759--20805591)	CAAT-box	CCAAT	795	5	-	Arabidopsis thaliana	common cis-acting element in promoter and enhancer regions
Cs1g17650.1chr1(20804759--20805591)	Myb	CAACTG	361	6	+	Arabidopsis thaliana
Cs1g17650.1chr1(20804759--20805591)	O2-site	GATGACATGG	221	9	+	Zea mays	cis-acting regulatory element involved in zein metabolism regulation
Cs1g17650.1chr1(20804759--20805591)	Unnamed__4	CTCC	3	4	-	Petroselinum hortense
Cs1g17650.1chr1(20804759--20805591)	Unnamed__4	CTCC	233	4	+	Petroselinum hortense
Cs1g17650.1chr1(20804759--20805591)	Unnamed__4	CTCC	593	4	-	Petroselinum hortense
Cs1g17650.1chr1(20804759--20805591)	TATA-box	TACATAAA	158	8	-	Oryza sativa	core promoter element around -30 of transcription start
Cs1g17650.1chr1(20804759--20805591)	TATA-box	ATATAT	244	6	+	Brassica napus	core promoter element around -30 of transcription start
Cs1g17650.1chr1(20804759--20805591)	TATA-box	TATA	245	4	+	Arabidopsis thaliana	core promoter element around -30 of transcription start
Cs1g17650.1chr1(20804759--20805591)	TATA-box	TATA	334	4	+	Arabidopsis thaliana	core promoter element around -30 of transcription start
Cs1g17650.1chr1(20804759--20805591)	TATA-box	TATAA	426	5	-	Arabidopsis thaliana	core promoter element around -30 of transcription start
Cs1g17650.1chr1(20804759--20805591)	TATA-box	TATA	427	4	-	Arabidopsis thaliana	core promoter element around -30 of transcription start
Cs1g17650.1chr1(20804759--20805591)	TATA-box	TATA	521	4	-	Arabidopsis thaliana	core promoter element around -30 of transcription start
Cs1g17650.1chr1(20804759--20805591)	TATA-box	TATA	577	4	-	Arabidopsis thaliana	core promoter element around -30 of transcription start
Cs1g17650.1chr1(20804759--20805591)	TATA-box	TATACA	628	6	-	Helianthus annuus	core promoter element around -30 of transcription start
Cs1g17650.1chr1(20804759--20805591)	TATA-box	TATA	630	4	-	Arabidopsis thaliana	core promoter element around -30 of transcription start
Cs1g17650.1chr1(20804759--20805591)	TATA-box	ATTATA	729	6	+	Brassica napus	core promoter element around -30 of transcription start
Cs1g17650.1chr1(20804759--20805591)	TATA-box	TATAA	730	5	-	Arabidopsis thaliana	core promoter element around -30 of transcription start
Cs1g17650.1chr1(20804759--20805591)	TATA-box	TATA	731	4	-	Arabidopsis thaliana	core promoter element around -30 of transcription start
Cs1g17650.1chr1(20804759--20805591)	TATA-box	TATAA	806	5	-	Arabidopsis thaliana	core promoter element around -30 of transcription start
Cs1g17650.1chr1(20804759--20805591)	TATA-box	TATA	807	4	-	Arabidopsis thaliana	core promoter element around -30 of transcription start
Cs1g17650.1chr1(20804759--20805591)	MYB	CAACAG	272	6	-	Arabidopsis thaliana
Cs1g17650.1chr1(20804759--20805591)	MYB	CAACAG	295	6	+	Arabidopsis thaliana
Cs1g17650.1chr1(20804759--20805591)	MBS	CAACTG	361	6	+	Arabidopsis thaliana	MYB binding site involved in drought-inducibility
Cs1g17650.1chr1(20804759--20805591)	MYC	CAATTG	585	6	-	Arabidopsis thaliana
Cs1g17650.1chr1(20804759--20805591)	MYC	CAATTG	793	6	-	Arabidopsis thaliana
Cs1g17650.1chr1(20804759--20805591)	Myb-binding site	CAACAG	272	6	-	Nicotiana tabacum
Cs1g17650.1chr1(20804759--20805591)	Myb-binding site	CAACAG	295	6	+	Nicotiana tabacum
Cs1g17650.2chr1(20804889--20805591)		motif_sequence	101	4	+	organism	short_function
Cs1g17650.2chr1(20804889--20805591)	Unnamed__6	taTAAATATct	500	10	+	Zea mays
Cs1g17650.2chr1(20804889--20805591)	O2-site	GATGACATGG	91	9	+	Zea mays	cis-acting regulatory element involved in zein metabolism regulation
Cs1g17650.2chr1(20804889--20805591)	dOCT	CACGGATC	96	8	+	Zea mays
Cs1g17650.2chr1(20804889--20805591)	STRE	AGGGG	658	5	-	Arabidopsis thaliana
Cs1g17650.2chr1(20804889--20805591)	TATA-box	TACATAAA	28	8	-	Oryza sativa	core promoter element around -30 of transcription start
Cs1g17650.2chr1(20804889--20805591)	TATA-box	ATATAT	114	6	+	Brassica napus	core promoter element around -30 of transcription start
Cs1g17650.2chr1(20804889--20805591)	TATA-box	TATA	115	4	+	Arabidopsis thaliana	core promoter element around -30 of transcription start
Cs1g17650.2chr1(20804889--20805591)	TATA-box	TATA	204	4	+	Arabidopsis thaliana	core promoter element around -30 of transcription start
Cs1g17650.2chr1(20804889--20805591)	TATA-box	TATAA	296	5	-	Arabidopsis thaliana	core promoter element around -30 of transcription start
Cs1g17650.2chr1(20804889--20805591)	TATA-box	TATA	297	4	+	Arabidopsis thaliana	core promoter element around -30 of transcription start
Cs1g17650.2chr1(20804889--20805591)	TATA-box	TATA	391	4	-	Arabidopsis thaliana	core promoter element around -30 of transcription start
Cs1g17650.2chr1(20804889--20805591)	TATA-box	TATA	447	4	-	Arabidopsis thaliana	core promoter element around -30 of transcription start
Cs1g17650.2chr1(20804889--20805591)	TATA-box	TATACA	498	6	-	Helianthus annuus	core promoter element around -30 of transcription start
Cs1g17650.2chr1(20804889--20805591)	TATA-box	TATA	500	4	-	Arabidopsis thaliana	core promoter element around -30 of transcription start
Cs1g17650.2chr1(20804889--20805591)	TATA-box	ATTATA	599	6	+	Brassica napus	core promoter element around -30 of transcription start
Cs1g17650.2chr1(20804889--20805591)	TATA-box	TATAA	600	5	-	Arabidopsis thaliana	core promoter element around -30 of transcription start
Cs1g17650.2chr1(20804889--20805591)	TATA-box	TATA	601	4	-	Arabidopsis thaliana	core promoter element around -30 of transcription start
Cs1g17650.2chr1(20804889--20805591)	TATA-box	TATAA	676	5	-	Arabidopsis thaliana	core promoter element around -30 of transcription start
Cs1g17650.2chr1(20804889--20805591)	TATA-box	TATA	677	4	-	Arabidopsis thaliana	core promoter element around -30 of transcription start
Cs1g17650.2chr1(20804889--20805591)	Unnamed__4	CTCC	103	4	+	Petroselinum hortense
Cs1g17650.2chr1(20804889--20805591)	Unnamed__4	CTCC	463	4	-	Petroselinum hortense
Cs1g17650.2chr1(20804889--20805591)	MYB	CAACAG	142	6	-	Arabidopsis thaliana
Cs1g17650.2chr1(20804889--20805591)	MYB	CAACAG	165	6	+	Arabidopsis thaliana
Cs1g17650.2chr1(20804889--20805591)	MBS	CAACTG	231	6	+	Arabidopsis thaliana	MYB binding site involved in drought-inducibility
Cs1g17650.2chr1(20804889--20805591)	AE-box	AGAAACAA	343	8	-	Arabidopsis thaliana	part of a module for light response
Cs1g17650.2chr1(20804889--20805591)	GARE-motif	TCTGTTG	141	7	+	Brassica oleracea	gibberellin-responsive element
Cs1g17650.2chr1(20804889--20805591)	GARE-motif	TCTGTTG	165	7	-	Brassica oleracea	gibberellin-responsive element
Cs1g17650.2chr1(20804889--20805591)	MYC	CAATTG	455	6	-	Arabidopsis thaliana
Cs1g17650.2chr1(20804889--20805591)	MYC	CAATTG	663	6	-	Arabidopsis thaliana
Cs1g17650.2chr1(20804889--20805591)	Myb-binding site	CAACAG	142	6	-	Nicotiana tabacum
Cs1g17650.2chr1(20804889--20805591)	Myb-binding site	CAACAG	165	6	+	Nicotiana tabacum
Cs1g17650.2chr1(20804889--20805591)	CAAT-box	CAAT	8	4	+	Nicotiana glutinosa
Cs1g17650.2chr1(20804889--20805591)	CAAT-box	CCAAT	14	5	-	Arabidopsis thaliana	common cis-acting element in promoter and enhancer regions
Cs1g17650.2chr1(20804889--20805591)	CAAT-box	CAAT	110	4	-	Nicotiana glutinosa
Cs1g17650.2chr1(20804889--20805591)	CAAT-box	CAAT	133	4	-	Nicotiana glutinosa
Cs1g17650.2chr1(20804889--20805591)	CAAT-box	CAAT	154	4	-	Nicotiana glutinosa
Cs1g17650.2chr1(20804889--20805591)	CAAT-box	CAAT	311	4	+	Nicotiana glutinosa
Cs1g17650.2chr1(20804889--20805591)	CAAT-box	CAAT	355	4	+	Nicotiana glutinosa
Cs1g17650.2chr1(20804889--20805591)	CAAT-box	CCAAT	363	5	+	Arabidopsis thaliana	common cis-acting element in promoter and enhancer regions
Cs1g17650.2chr1(20804889--20805591)	CAAT-box	CAAT	364	4	+	Nicotiana glutinosa
Cs1g17650.2chr1(20804889--20805591)	CAAT-box	CAAT	428	4	-	Nicotiana glutinosa
Cs1g17650.2chr1(20804889--20805591)	CAAT-box	CAAAT	436	5	+	Pisum sativum	common cis-acting element in promoter and enhancer regions
Cs1g17650.2chr1(20804889--20805591)	CAAT-box	CAAT	455	4	+	Nicotiana glutinosa
Cs1g17650.2chr1(20804889--20805591)	CAAT-box	CCAAT	457	5	-	Arabidopsis thaliana	common cis-acting element in promoter and enhancer regions
Cs1g17650.2chr1(20804889--20805591)	CAAT-box	CCAAT	645	5	+	Arabidopsis thaliana	common cis-acting element in promoter and enhancer regions
Cs1g17650.2chr1(20804889--20805591)	CAAT-box	CAAT	646	4	+	Nicotiana glutinosa
Cs1g17650.2chr1(20804889--20805591)	CAAT-box	CAAT	663	4	+	Nicotiana glutinosa
Cs1g17650.2chr1(20804889--20805591)	CAAT-box	CCAAT	665	5	-	Arabidopsis thaliana	common cis-acting element in promoter and enhancer regions
Cs1g17650.2chr1(20804889--20805591)	Myb	CAACTG	231	6	+	Arabidopsis thaliana
Cs1g17650.3chr1(20804203--20805591)	W box	TTGACC	407	6	+	Arabidopsis thaliana
Cs1g17650.3chr1(20804203--20805591)	W box	TTGACC	436	6	+	Arabidopsis thaliana
Cs1g17650.3chr1(20804203--20805591)		motif_sequence	247	4	-	organism	short_function
Cs1g17650.3chr1(20804203--20805591)		motif_sequence	315	4	+	organism	short_function
Cs1g17650.3chr1(20804203--20805591)		motif_sequence	540	4	+	organism	short_function
Cs1g17650.3chr1(20804203--20805591)		motif_sequence	650	4	+	organism	short_function
Cs1g17650.3chr1(20804203--20805591)		motif_sequence	787	4	+	organism	short_function
Cs1g17650.3chr1(20804203--20805591)	Unnamed__6	taTAAATATct	1186	10	+	Zea mays
Cs1g17650.3chr1(20804203--20805591)	dOCT	CACGGATC	782	8	+	Zea mays
[truncated: 37,895 more rows]
